# Supplementary material for: Mining SOM expression portraits: feature selection and integrating concepts of molecular function
Source: BioData Min. 2012 Oct 8;5:18. doi: 10.1186/1756-0381-5-18 (PMC3599960; doi:10.1186/1756-0381-5-18)
Supplement: Additional file 6 — Results of gene set averaging approach. [file 1756-0381-5-18-S6.xlsx]

## Sheet: Geneset Analysis - GSZ scores
	adipose unspecified	adipose omental	adipose subcutaneous	adrenal gland	pituatary gland	pancreas	thyroid gland	kidney cortex	kidney medulla	liver	colon	small intestine	stomach cardia	stomach fundus	stomach pylorus	prostate	salivary gland	bronchus	esophagus	lung	oral mucosa	pharyngeal mucosa	skin	tongue	trachea	endometrium	ovary	testis	heart atrium	heart ventricle	deltoid muscle	skeletal muscle	myometrium	B cells act.	B cells rest.	CD4+ T Cell act.	CD4+ T Cell rest.	CD8+ T Cell act.	CD8+ T Cell rest.	bone marrow	lymph node	spleen	thymus	tonsil	accumbens	amygdala	caudate nucleus	cerebellum	cerebral cortex
ACTIN_CYTOSKELETON_ORGANIZATION_AND_BIOGENESIS	2.27942	1.01578	2.58946	-1.01676	-2.68888	-1.04218	-0.289876	-1.57818	-0.522821	-2.15153	2.67256	-1.19411	0.628698	2.20612	1.26133	1.06492	-0.738222	2.30706	2.33382	2.7552	2.17895	2.06595	0.764391	2.59218	1.96605	-1.09382	0.467862	-2.57317	1.39016	1.89939	-1.04227	0.150036	1.70195	1.1777	0.164704	-2.88036	-0.549484	-2.82754	-1.42315	0.842591	0.339989	0.908469	0.0196921	1.71833	0.205648	0.214762	0.427107	0.0367652	0.754031
ACTIN_FILAMENT_BASED_MOVEMENT	-0.494341	0.279756	-0.205553	0.61004	0.751951	-0.651432	-0.807883	0.125454	0.907159	-0.9114	0.125938	0.0487012	-0.858629	-1.70265	-1.17219	0.339119	-0.822802	-0.18779	0.436862	1.08637	1.46589	0.421465	0.309274	3.47343	-0.26577	0.94045	-0.996065	-0.622277	14.1349	8.16574	5.4502	1.3745	1.59369	0.721929	-0.311995	-2.10492	-1.35767	-1.67808	-1.82386	-0.183169	0.0977722	-0.732331	-1.2114	-0.366281	-0.819716	-0.791742	0.287045	-0.852612	-0.455233
ACTIN_FILAMENT_BASED_PROCESS	1.75987	0.882639	2.23115	-0.901421	-2.22522	-1.20162	-0.660126	-1.11344	-0.236854	-2.35716	2.68911	-1.02477	0.356861	1.37175	0.784006	1.06386	-1.13102	1.95979	2.24389	2.77612	2.46927	2.0448	0.760462	3.55342	1.68211	-0.997015	0.0905629	-2.52346	5.77013	4.30364	0.803606	0.644672	1.73714	0.914093	-0.13936	-3.54464	-1.14218	-3.31887	-2.08448	0.535847	0.109847	0.295474	-0.559515	1.38363	0.00450302	0.101611	0.585006	-0.156884	0.647702
ACTIN_FILAMENT_BUNDLE_FORMATION	0.62577	0.542674	0.443506	0.0912313	-0.172361	0.129047	-0.689519	0.437836	1.00879	-0.550761	0.677508	-0.560788	0.476472	-0.434024	-0.577864	-0.351855	-0.27527	-0.0367482	0.439254	0.477074	0.239595	0.861503	0.217405	-0.0396126	0.198505	-0.755605	-0.532003	-1.14011	0.493236	0.474747	-0.842765	0.0418337	-0.832345	-0.741533	0.0107696	-1.36809	-1.55355	-1.36306	-1.46325	-0.495704	-0.934404	-1.31146	-2.11577	-0.969208	1.33822	0.668361	1.81565	1.13129	1.64146
ACTIN_FILAMENT_ORGANIZATION	0.0423297	0.0133107	-0.2069	-1.04025	-0.352814	-0.139763	-0.910851	-0.862599	-0.292452	-1.14216	-0.142263	-1.01073	0.6287	-0.422187	-1.1895	-2.10409	-1.16599	-0.190949	-0.0965166	0.59799	0.492501	0.444366	-0.62147	1.41767	-0.382181	-1.12821	-1.168	-1.78235	0.0657211	1.24828	0.492442	1.86566	-1.5044	0.659519	0.256997	-1.19065	-0.584477	-0.955543	-0.932137	0.469679	-1.57172	-0.764972	-1.12102	-0.0253514	1.34699	1.06887	1.71607	1.15936	2.70683
ACTIN_FILAMENT_POLYMERIZATION	2.40964	1.27087	2.36546	-1.19653	-1.2119	-0.047508	-0.261822	-1.68018	-1.35931	-0.4367	1.71634	-0.0307131	0.097046	1.09273	0.417411	-0.288267	0.451933	0.934221	1.07888	0.0670515	1.07528	1.13375	-0.272393	0.307697	1.33602	-1.45383	1.51855	-0.193454	0.199697	-0.669263	-0.0871045	-0.76556	1.38174	-0.580244	-0.604291	-0.868342	-1.29362	-1.26235	-1.19447	-0.946619	-0.224317	-1.13931	-0.872266	-0.953006	0.743902	0.249086	0.685162	0.724919	0.517702
ACTIN_POLYMERIZATION_AND_OR_DEPOLYMERIZATION	3.64443	2.34439	3.38773	-1.22529	-1.67707	-0.179714	0.311459	-0.856954	-0.237025	-0.758146	2.68832	0.0700447	1.27024	2.38946	1.37014	0.482296	0.765371	2.29041	1.50444	1.77379	1.57965	1.8137	0.426926	0.275767	1.94885	-0.512225	1.23218	-1.35399	0.153923	-0.529096	-0.990964	-1.67522	2.41291	-0.761858	-0.917847	-1.87608	-0.650884	-1.91806	-0.828416	0.157625	1.70519	-0.0577209	0.0171281	1.48355	0.265251	-0.299306	0.195032	0.389153	-0.00960393
ACTIVATION_OF_IMMUNE_RESPONSE	0.695464	0.817455	0.461718	-2.21007	-2.14587	-1.9507	-0.877838	-0.920005	-0.853827	1.93654	1.14759	-1.94493	0.775408	0.319475	-0.001239	-0.696627	-2.11099	-0.111511	-0.79305	1.11652	-0.540852	-0.525523	4.44079	-1.04711	0.0754913	-0.906018	-2.00663	-1.32122	-1.28634	-0.980332	-1.29676	-1.27	-0.609612	5.64697	5.09182	3.1225	3.1938	3.76973	3.66976	1.82323	1.25548	3.78152	5.08347	6.23292	0.288684	0.110676	0.133799	-0.988582	-0.483974
ACTIVATION_OF_JNK_ACTIVITY	1.13196	0.830909	2.09932	1.79804	-0.248928	-0.612126	0.249052	-0.772103	-0.853764	-0.272512	0.249398	-0.194904	0.779785	0.523457	0.679603	-1.31443	-0.829064	-0.737107	0.11542	1.34852	0.90025	0.356166	-0.000349446	-1.14281	-0.484257	-0.669983	0.698627	-0.321444	-0.836899	-0.26087	-1.2068	-1.11964	0.775937	1.9114	2.26112	1.68324	0.592408	1.31618	1.31853	0.0043976	1.13895	1.64643	-0.257995	1.77958	-0.739167	-0.892338	-0.211209	0.218842	-0.242009
ACTIVATION_OF_MAPK_ACTIVITY	1.34619	1.60085	2.69189	0.613546	0.376047	0.591392	-1.09194	-0.302698	0.250282	0.207505	-0.0746709	-1.44796	-0.194573	0.2201	-0.185445	-1.09668	-1.11411	0.820732	-0.644377	2.03714	0.398225	-0.203123	-0.267692	-1.07371	-0.384776	-0.725136	-0.0514133	-2.12223	-0.744162	-0.830456	-0.876535	-1.51221	0.55437	-0.127651	1.44263	0.437359	0.394913	0.0300394	1.01539	1.52455	1.50994	1.41087	-1.19374	0.78433	0.443091	0.275346	0.667176	0.872565	-0.145711
ACTIVATION_OF_NF_KAPPAB_TRANSCRIPTION_FACTOR	0.130335	-0.579406	-0.0144307	-0.680883	-1.21882	-0.753764	0.210031	-0.222149	-0.187841	-0.6608	-0.106171	0.398312	-0.620071	0.0525664	0.233785	0.0618876	-0.168756	0.04529	1.10957	0.456578	1.01612	1.30054	0.879798	1.30209	-0.224916	0.726802	1.15574	-1.49487	-1.09546	-1.25756	0.179643	1.16814	1.43381	2.50956	1.63616	3.06569	2.89604	2.77946	2.3959	0.228492	0.383994	0.961645	1.13993	1.72959	-0.119244	-0.19194	-1.26246	-0.758491	-0.451728
ACTIVATION_OF_PROTEIN_KINASE_ACTIVITY	0.86588	0.746428	0.0767893	2.26242	-0.0994138	0.429042	-0.132303	-0.210897	-0.183159	0.631451	0.789032	-0.0479688	1.38321	0.764484	0.781106	2.20129	1.14593	0.478327	0.0467147	0.273851	-0.105122	0.139111	-0.160564	-0.582666	0.427031	-0.427793	-0.319268	0.666932	-0.29805	0.0980146	0.362832	-0.427273	0.873741	0.33152	0.0816489	0.364803	-0.922765	-0.335021	-0.712075	0.609225	0.760082	-0.292197	-0.994079	0.0188671	-0.943274	-0.578016	-0.441788	-0.320334	-0.290168
ACUTE_INFLAMMATORY_RESPONSE	1.19346	0.620985	0.305014	0.127375	-2.0838	0.579772	-0.330202	-0.694588	-1.27262	14.4593	-0.184529	-0.356315	1.46067	1.28161	-0.359834	-1.37924	-0.508458	-0.470792	-0.780404	1.14846	0.139097	-0.587684	6.39776	-0.0297428	0.168786	-1.3672	-0.889423	-1.78294	0.0306703	0.0403601	-0.416761	0.172588	-0.0351066	-1.12062	-1.67457	-0.944089	-0.370547	-0.134043	-0.72968	2.33915	0.584255	0.966837	0.887394	0.153525	-0.664641	-0.138966	-0.854072	-1.75697	-1.0952
ADAPTIVE_IMMUNE_RESPONSE	0.22783	0.519372	0.504961	-0.546524	-1.70168	-0.049972	-0.559694	-0.503022	0.493003	0.671361	0.419083	-0.831629	0.639984	-0.033536	1.27596	-0.17124	0.210746	1.1582	0.273318	3.61377	0.117882	0.370523	0.0413529	-0.864647	0.988141	-0.0166559	-1.34604	-1.99649	-1.11473	-1.22622	-0.983003	-1.61632	0.478755	3.48174	2.97345	3.03827	1.5889	4.1465	2.14714	0.71199	3.49231	3.1417	1.8052	4.39111	-1.08778	-1.25886	-1.12018	0.839791	-1.91025
ADAPTIVE_IMMUNE_RESPONSE_GO_0002460	0.0429494	0.370063	0.527052	-0.572661	-1.52253	-0.0755045	-0.591878	-0.590641	0.367595	0.720171	0.123144	-0.794114	0.505749	-0.1423	1.05407	-0.628654	0.225796	1.03079	0.0402104	3.31171	-0.132966	0.0578284	-0.256575	-0.970168	0.94903	-0.447623	-1.43482	-1.97402	-1.0623	-1.19602	-1.06379	-1.47128	0.197779	3.22863	2.69396	2.95468	1.50982	4.156	2.0556	0.744425	3.53161	3.02449	1.79449	4.21755	-0.829804	-0.913374	-1.01941	1.00535	-1.83496
ADENYLATE_CYCLASE_ACTIVATION	0.872043	0.472288	0.972584	-1.02767	0.638344	-1.19174	-1.25611	-2.50142	-1.81929	-1.05488	-0.842058	0.484445	-1.02934	-0.15816	-0.473777	0.639173	-1.12543	0.57404	0.320095	0.556534	0.364306	0.118638	-0.15586	0.396958	-0.26694	-0.645557	-1.08009	-2.26848	1.09021	0.485875	0.946016	0.398661	0.439865	-0.507147	-0.0725216	-1.11086	0.0574762	-0.762659	0.337358	-0.362722	-0.932499	0.00406955	-1.03966	-0.360923	-0.344171	0.560723	-0.265871	-0.71238	0.481008
AEROBIC_RESPIRATION	0.627433	0.296725	-0.14515	-0.983188	-0.771977	-0.820904	-2.2551	2.22899	2.02408	-0.0915991	-1.02599	3.00344	-0.343714	-1.37643	-0.934232	-1.71411	0.614383	-1.8125	-0.472963	-3.12243	-0.658474	-0.0858042	-1.23982	4.55502	-2.33427	-1.20523	-0.808948	-1.69156	3.57612	3.41096	1.54239	4.45442	-1.85834	-0.146952	-0.995428	-0.729264	0.77913	-0.650015	0.410966	-1.87497	-2.23814	-2.33285	-0.39593	-1.5124	-0.222618	-0.0775495	0.131918	-0.831174	-0.601911
AGING	2.15044	1.06172	2.09678	3.48027	0.118896	0.836378	1.63549	3.01089	2.30704	-0.0533076	2.54017	0.675387	1.19822	0.950385	0.859136	3.41116	0.219178	0.634308	0.53024	2.45219	0.509791	0.179207	0.076155	0.361284	0.81832	4.6111	2.52706	-1.15904	0.381029	0.601644	-0.468875	-0.629049	3.4798	0.695204	0.803497	0.426483	0.664035	0.618478	0.160039	-0.602258	0.973011	0.592417	-0.25287	0.354919	-1.25024	-2.26704	-0.552454	-2.41303	-2.48829
ALCOHOL_METABOLIC_PROCESS	1.63426	1.49864	2.06759	3.61474	0.328963	2.62554	-1.14581	1.44105	-0.15278	5.66198	0.00568197	0.419923	-0.0711717	-0.508544	0.495015	-0.111347	2.36567	1.84596	2.27996	-0.434818	2.43207	2.45115	0.875913	2.75116	1.01301	-1.53715	-0.736638	0.180796	0.487021	-0.68001	1.3462	0.750921	-3.10103	-0.995054	-2.06232	0.0745505	-2.07474	-0.533484	-2.54838	-0.742893	-1.12582	-3.30129	-2.35407	-1.63109	-0.99176	-1.35539	0.379813	-2.28905	-1.36345
AMINE_BIOSYNTHETIC_PROCESS	-0.203058	0.597481	0.376121	-0.254799	0.458622	1.87082	-0.301143	2.94596	-0.165119	3.41898	-0.775512	-0.547861	-0.681009	-0.541998	-0.316139	-0.642892	1.66523	0.545172	-1.09085	-0.0861412	-0.864983	-0.863013	0.0597255	-1.07443	0.168726	0.916413	-0.491738	-1.09397	-0.285997	-0.622627	-1.01624	-1.08869	-0.728934	0.642209	0.0833671	0.133586	-0.435304	0.769322	-0.64205	0.480023	-0.980546	-1.42878	-0.92343	-1.38788	0.739943	0.950519	0.193669	-0.6859	-0.265551
AMINE_CATABOLIC_PROCESS	0.0230224	-0.462634	-0.503797	-1.00105	-0.873081	1.21695	-0.14971	7.54954	3.71213	8.50818	-1.57951	0.909898	-2.26491	-1.6591	-2.63724	-0.536999	-0.296426	-2.43063	-1.9207	-2.05785	-1.04299	-1.30969	-0.883504	0.538159	-1.03954	0.357218	-1.70578	-1.04678	-0.682715	-0.162731	1.95848	2.0082	-3.10236	-1.47506	-1.83931	-2.20688	-2.62939	-2.47228	-2.90829	-1.25702	-2.87662	-3.67325	-2.82563	-3.35614	1.36967	1.79148	1.63257	0.177827	0.540865
AMINE_METABOLIC_PROCESS	-0.164676	-0.293424	-0.125199	-0.651487	-0.639218	2.21844	1.21681	9.07572	2.61658	9.58193	-1.68493	0.620957	-0.883564	-0.768582	-0.786747	-0.854746	1.05073	0.275033	-2.21827	-1.01107	-1.49742	-1.7129	-1.13434	-0.853405	0.125299	0.333613	-1.32404	-1.01422	-1.27795	-1.00843	0.376148	0.0663664	-3.14026	-1.5418	-2.55743	-0.517369	-2.02087	-0.753743	-2.74357	-1.06088	-2.03798	-4.12725	-3.62619	-3.74108	1.08942	0.967164	0.365006	-0.673973	0.315342
AMINE_TRANSPORT	-1.03616	-0.0313857	-0.501424	-1.42881	-1.97253	1.15016	-1.64428	1.26697	-1.35768	2.82113	-3.73658	-0.688467	-0.632487	-1.30938	-1.82372	-0.3863	0.462505	-1.34395	-1.99395	-0.121535	-1.17466	-1.52273	0.441723	-1.35797	-1.08931	-1.90058	-0.747146	-0.56525	-2.39354	-2.40908	0.408629	-0.74197	-2.63686	-1.8793	-1.4916	0.502317	-1.09992	-0.437049	-1.92148	-0.717176	-1.28525	-2.94325	-2.45161	-1.77456	1.63165	1.90239	1.74343	1.53791	1.94001
AMINO_ACID_AND_DERIVATIVE_METABOLIC_PROCESS	-0.260605	-1.67433	-1.43582	-1.73052	-0.541377	3.25538	0.215531	10.1322	2.30657	10.2524	-3.10314	1.33395	-2.22133	-2.26829	-2.39186	-1.1365	0.0356851	-0.939763	-2.29195	-2.52181	-1.12022	-1.60931	-0.497154	-0.228665	-1.0997	-0.011334	-2.36559	-0.77478	-1.97262	-0.914962	1.17363	0.825903	-3.83763	-0.958838	-2.18252	-0.700899	-2.137	-0.300198	-2.81714	-1.50611	-4.1081	-5.11844	-3.68604	-3.85196	1.80468	1.69703	0.947597	-0.88431	0.493968
AMINO_ACID_CATABOLIC_PROCESS	0.229118	-0.37832	-0.675772	-0.966226	-1.17157	1.56273	0.0354992	8.08976	3.9784	8.85771	-1.54324	0.768577	-2.2756	-1.48588	-2.45302	-0.285084	-0.225292	-2.41088	-1.78808	-1.86227	-0.989757	-1.137	-0.704287	0.4873	-0.922955	0.584672	-1.71452	-0.881361	-0.778924	-0.201016	1.40108	1.49714	-3.14518	-1.49747	-1.89852	-2.16388	-2.58184	-2.39217	-2.94082	-1.19918	-3.18488	-3.70538	-2.95709	-3.45977	1.54874	1.84097	1.7239	0.112349	0.664282
AMINO_ACID_DERIVATIVE_BIOSYNTHETIC_PROCESS	-0.537438	-0.440808	-0.503789	-1.36162	-0.266226	1.74734	-0.794566	3.21439	-0.243201	2.80421	-2.32854	-0.236618	-1.83703	-1.82482	-1.70993	-0.905854	-0.247302	-1.00216	-1.02695	-1.89151	-0.254873	-0.953331	0.521186	0.211912	-1.14512	-1.77793	-0.923071	-0.430354	-0.0909452	-0.18315	-0.0783959	0.582584	-2.81403	-0.33888	-0.913634	-1.71579	-1.23477	-0.81861	-1.64984	0.0876707	-2.11333	-2.24498	-1.16754	-2.08422	1.8421	2.19908	1.19267	-0.0299775	0.406293
AMINO_ACID_DERIVATIVE_METABOLIC_PROCESS	-1.02074	-1.50034	-1.53001	-1.58396	0.812386	0.253295	2.66563	4.29815	0.328526	2.99538	-1.59901	-0.0259846	-1.54029	-2.22615	-1.74448	-1.02949	-0.413034	-1.15458	-1.26087	-2.43904	-0.684573	-0.900102	-0.875472	0.71927	-1.13949	-0.21028	-0.421373	-0.8963	-0.461062	-0.263343	0.448566	1.15133	-1.26204	-0.602287	-0.845796	-1.84993	-1.61232	-1.0022	-2.09559	-0.347092	-2.13713	-1.99734	-1.08507	-1.7771	2.00176	2.35405	0.721416	0.0384452	0.48227
AMINO_ACID_METABOLIC_PROCESS	0.054805	-0.757103	-0.530978	-1.02659	-0.987918	3.36312	-1.0388	8.9085	2.60931	10.1768	-2.58942	1.34284	-1.69073	-1.32272	-1.96897	-0.62506	0.203516	-0.321894	-2.32371	-1.42284	-1.25457	-1.55803	-0.669566	-0.706661	-0.589668	-0.0675277	-1.99916	-0.342935	-1.67733	-0.94234	1.092	0.320643	-3.54524	-0.54553	-1.8695	0.145097	-1.4827	0.288916	-2.0459	-1.62963	-3.38137	-4.66931	-3.73158	-3.49128	1.32164	0.657911	1.00464	-0.804307	0.368088
AMINO_ACID_TRANSPORT	-1.1604	-0.363438	-0.479129	-1.2521	-1.16166	1.95455	-1.33118	2.31982	-0.972833	2.17332	-3.61468	-0.818017	-1.13108	-1.62965	-1.93817	-1.27187	-0.257099	-1.26033	-1.77187	-1.32094	-1.32741	-1.21554	-0.269226	-1.27772	-0.895927	-1.52332	-0.657716	-0.11991	-2.15276	-2.08282	0.358693	-0.635852	-2.67357	-1.47421	-1.33213	0.817074	-0.981162	-0.12543	-1.51131	-0.885734	-1.67985	-2.9585	-1.87083	-1.80762	2.2113	2.57445	2.02551	2.35762	2.77575
AMINO_SUGAR_METABOLIC_PROCESS	-0.442683	-0.16255	-0.0813046	0.003541	0.0216204	-0.784862	-0.370279	-0.050561	-0.511561	0.512391	0.364352	-0.0564395	1.01148	0.526379	-0.0572087	0.137774	2.47352	1.33761	0.0552218	-0.90023	-0.64463	-0.406303	-0.568705	-0.492289	0.890515	0.285229	0.858362	-1.03838	-0.207816	-0.620737	-0.127856	-0.225014	-0.671921	-0.999924	-0.243413	0.577902	-0.0620338	-0.162015	0.0848839	0.812393	0.500655	-0.183319	-0.021146	-0.772101	-0.066763	-0.566035	-0.0928192	-0.217537	0.0803598
AMYLOID_PRECURSOR_PROTEIN_METABOLIC_PROCESS	0.135166	-0.160088	0.339587	0.747174	-0.839171	1.35998	0.193412	0.241022	0.0974722	-0.929641	0.188541	0.446239	0.291693	-1.04627	0.155985	0.12971	2.43488	1.4768	0.691249	0.627452	0.671085	0.886525	0.0164761	0.807553	1.11222	-0.517778	-0.261303	-0.520892	0.229669	0.0881506	-1.03412	0.935323	-0.594563	-0.326457	-0.422235	-1.37933	-0.600622	-1.17875	-1.1471	-0.560983	0.567521	0.469975	-1.31709	-0.159672	-0.355521	-0.77137	-1.20408	-0.942737	-0.0184122
ANATOMICAL_STRUCTURE_DEVELOPMENT	1.45194	3.87234	1.86803	-0.895448	0.980221	-2.95162	-2.42195	-2.5976	-1.51721	-3.5974	1.88165	-0.447235	-0.575525	-0.30495	-1.21496	2.68192	-1.24268	3.50345	4.47612	3.13363	5.8703	5.44404	6.28739	5.7782	3.6005	-2.96035	-2.99449	-5.97399	5.76712	3.83893	1.47699	2.21124	1.79067	-6.67095	-5.91096	-8.40526	-8.43944	-7.54558	-9.43303	-4.34541	-3.13022	-2.36812	-4.59641	-1.71939	3.3785	4.03686	3.77302	2.25474	3.73428
ANATOMICAL_STRUCTURE_FORMATION	3.48402	4.99763	5.09733	2.55343	-1.25371	1.06034	1.68456	3.23387	2.05074	1.39283	2.65552	0.754298	0.538521	2.5362	1.32222	2.07978	0.0459665	2.12382	2.57295	3.96622	1.87853	1.90653	1.1914	1.22802	1.95009	-1.36	-0.406973	-2.71445	4.45373	3.44168	0.108956	0.237295	2.57952	-1.38667	-1.28875	-1.44038	-2.23404	-1.62222	-2.1636	-0.62977	2.52042	1.30891	-1.55999	0.209748	-1.55087	-1.77126	-0.658108	-2.76315	-1.73699
ANATOMICAL_STRUCTURE_MORPHOGENESIS	2.51566	4.40134	3.29883	1.63139	1.1663	-0.976236	0.0832759	1.52916	1.56603	-0.839112	2.42753	1.75152	0.804634	2.23954	1.05875	1.54583	0.48952	2.39535	2.74373	3.57503	2.88277	2.78314	0.973653	3.16222	3.11761	0.0284434	-2.31667	-3.89954	5.39228	3.57752	-0.13456	1.42746	1.3344	-4.70308	-4.35587	-4.88904	-5.12828	-4.2802	-5.726	-3.32901	0.178588	-1.62628	-4.28732	-2.40021	0.066066	0.79354	0.154459	0.840165	-0.651936
ANDROGEN_RECEPTOR_SIGNALING_PATHWAY	0.0821381	-0.0999266	-0.442505	0.45669	-0.317102	-0.089847	0.158475	-0.504691	-0.223254	-0.414525	0.0511021	0.759716	0.968429	0.339014	0.339647	-0.567973	-0.230575	-0.253606	-0.228628	-0.230805	-0.201871	-0.588744	-0.116709	-0.771947	-0.693731	1.36775	1.33236	0.187293	-0.462272	0.0601699	0.295907	0.169145	0.937735	2.22122	2.37395	1.28423	1.80036	1.22694	2.13274	0.439732	1.14941	1.53981	1.63996	0.534172	-1.10342	-0.844946	-1.05489	0.151516	-0.629101
ANGIOGENESIS	2.93819	4.80035	5.13125	2.03692	-1.17967	1.76055	0.735584	3.47565	2.42885	2.00978	1.46208	0.861237	0.428836	1.52612	0.967718	0.636131	-0.43811	1.5124	1.7534	3.08448	1.33817	1.20106	0.732145	1.4269	1.07306	-2.04217	-0.663056	-2.791	4.54585	3.94244	0.240634	0.691493	1.94497	-0.743167	-0.813093	-1.07962	-1.74041	-1.48127	-1.64414	-0.117628	2.77214	1.37551	-1.43164	0.464273	-1.25887	-1.35303	-0.418482	-2.27311	-1.44528
ANION_TRANSPORT	-0.31267	0.677744	0.256643	-1.08913	-1.42934	0.0278659	3.27957	4.98474	1.42832	1.71424	0.996225	0.0796906	-1.17877	-0.737342	-1.19952	-0.0292872	0.471294	2.13085	1.5721	2.51287	2.01051	2.26615	1.43764	3.29961	1.43708	-0.916419	-1.64703	-3.00873	0.194594	1.24437	0.831393	1.65016	-1.2533	-0.185778	-0.411339	-1.52406	-0.600993	-1.02738	-1.03819	1.43927	-1.73195	-1.02716	-1.77103	-0.320744	-1.30919	-0.028154	-1.22613	-0.196032	-0.273292
ANTI_APOPTOSIS	3.60098	2.16153	2.59429	0.762859	-2.31277	-0.82061	1.12803	0.0389378	0.137935	-2.00636	1.00119	-0.903917	0.582109	0.134414	-0.0147904	2.79153	-0.549596	2.18163	3.06721	2.76858	2.93223	2.8372	0.763916	1.02678	1.50898	0.698715	-0.631569	-2.65893	0.150834	-0.678231	-1.36304	-0.931661	2.03173	3.86427	2.5133	6.68636	3.89616	6.00663	3.27727	2.6179	1.04201	1.7568	1.84733	3.67396	-1.14861	-1.11488	-1.4201	-3.11215	-3.17459
APOPTOSIS_GO	5.12721	2.97897	3.48373	1.16812	-2.17009	1.33497	0.221952	-1.09918	-0.992448	-0.00780894	0.806084	-0.789413	1.70833	0.435834	1.63145	1.54394	-1.17739	3.30374	2.46245	4.43702	2.83252	2.91304	0.840107	0.298277	2.0706	1.72062	-1.08472	-3.85769	-0.325247	-1.62373	-3.01767	-1.46854	2.12316	6.26773	5.09093	10.3118	7.37662	10.2844	7.0892	3.12051	3.34011	5.57777	4.06768	7.30091	-2.74368	-3.29797	-2.55782	-3.24819	-4.77043
APOPTOTIC_MITOCHONDRIAL_CHANGES	0.786106	-0.0171456	0.00663868	-0.604692	0.666162	-0.138437	-0.904301	-1.17094	-1.14116	-0.837179	-0.359505	-1.55553	-0.827543	-1.83236	0.241423	0.638346	-0.813199	1.57988	2.11569	1.12164	2.79993	2.72937	0.701787	0.926334	0.886642	1.16164	-1.60785	-1.40168	-1.53295	-0.963357	-1.2614	-0.987176	-1.40015	4.35928	2.82362	3.54258	1.1712	3.4293	0.855008	1.13989	0.38001	0.0923336	1.85935	2.60725	-0.509271	-0.413956	-1.18791	-0.777524	-0.460717
APOPTOTIC_NUCLEAR_CHANGES	2.02177	0.737523	0.329308	1.05622	1.07719	0.831402	-1.3726	0.195214	0.510123	-0.0750042	-1.80125	-0.317488	-1.03275	-2.17171	-0.415684	-0.794356	0.316983	-1.19722	0.648294	-2.66874	1.02788	0.606557	-0.233875	0.174092	-1.03574	1.51236	-0.13492	-0.646322	0.279128	0.178862	0.309976	0.188329	-2.68371	-1.3498	-1.42969	0.0830483	-0.229977	0.0256184	-0.57036	0.255853	-0.469565	-1.577	0.742385	0.318892	1.28231	-0.398364	0.859372	-0.0850029	-0.0179592
APOPTOTIC_PROGRAM	1.79416	-0.328285	0.523205	0.918055	0.271953	0.0787008	-0.607257	0.175503	0.5009	0.40368	-1.01103	-0.050389	0.796515	-1.07407	1.22077	0.583357	-0.249173	0.947178	1.50714	-0.101627	2.00244	1.63481	-0.0104671	0.160581	0.118764	3.26756	-0.817038	-1.71742	-0.922106	-0.387307	-1.04997	-0.659469	-1.63138	1.94952	1.2767	4.16138	3.77352	4.61254	3.87879	0.449558	0.32422	2.02138	2.82993	3.19304	-0.408702	-1.61353	-0.803878	-1.74326	-1.71606
AROMATIC_COMPOUND_METABOLIC_PROCESS	0.326652	0.649363	-0.873445	0.403585	-0.994077	0.876039	-0.904467	4.96668	1.7256	7.13733	-1.12191	1.34978	-1.56128	-1.74157	-1.11378	1.05881	-0.0336152	-1.58587	-1.59464	-2.50871	0.0970375	-1.27778	0.901542	-0.464837	-1.08248	1.02482	-0.398752	0.954774	-1.45281	-1.06392	1.26344	0.954335	-1.33255	-0.243723	-0.990269	0.811601	-0.276903	1.46569	-1.24497	0.101286	-1.2426	-2.9728	-1.29679	-1.84675	0.648011	-0.679435	0.278685	-1.26209	-0.654776
AXON_GUIDANCE	-1.42712	-0.620364	-0.212984	0.616105	0.211633	-2.62438	-0.830856	-2.02006	-2.65983	-1.32898	0.19439	0.165629	-0.203076	0.815326	-0.505534	0.227055	-1.64245	-1.3462	-0.759969	0.660467	-1.59738	-1.70442	-1.61786	-1.16734	-0.62377	-0.633851	-0.718712	-1.19847	0.453635	0.437322	0.494321	-0.21929	1.3666	-2.41985	-2.31581	-2.39611	-2.84713	-2.58412	-3.22173	-1.67052	-1.87404	-1.45561	-2.12562	-3.02948	2.59032	3.46852	1.84152	2.72122	2.01927
AXONOGENESIS	-1.08004	0.632014	-0.237611	0.344992	-0.198502	-3.35482	-2.37854	-0.0582046	-0.780456	-1.47927	-0.77524	-1.18948	-2.12243	-0.804426	-2.16959	-0.696771	-2.13847	-2.10738	-0.850613	-0.205152	-0.927326	-0.722502	-0.767954	-0.9755	-1.42619	-1.75491	-1.96637	-2.08895	-0.832176	-1.18979	-0.0198052	-0.745613	-0.374341	-4.1139	-4.08176	-4.36259	-4.36643	-3.87892	-4.55072	-2.98898	-2.14643	-2.89372	-3.08666	-3.48672	4.6245	5.16907	4.48203	3.80445	3.6817
B_CELL_ACTIVATION	0.0121185	-0.0514366	0.467638	0.298274	-0.882305	0.843457	-0.657904	-0.427011	-0.51179	-0.107469	1.97101	0.175637	1.88892	0.759464	1.46289	0.227004	0.813285	0.969296	-1.19159	2.10957	-0.407688	-0.688294	-0.829897	-0.880403	2.03101	-1.93758	-0.260145	-1.40106	-0.930273	-1.06858	-0.322322	-0.223892	-0.531365	5.34736	6.54381	3.88285	2.37467	4.35339	2.40253	2.21214	2.25824	3.64984	2.05014	6.19098	-0.993667	-0.25678	-1.42234	-1.12549	-0.701602
B_CELL_DIFFERENTIATION	-0.474644	-0.917349	0.0231218	0.968278	0.54319	0.891254	-0.781286	-0.405812	-1.28483	-0.376264	1.31005	1.20985	0.469594	-0.0329295	0.0767427	0.363595	0.517065	-0.419898	-0.51301	-0.456619	0.212125	-0.44218	-0.596091	-0.239482	1.02184	-1.896	1.1371	0.396751	-0.227374	-0.182868	0.647462	1.181	-0.511709	3.44774	4.73001	2.41128	-0.0803302	2.58212	-0.181806	0.647864	-0.291011	0.462264	0.373787	1.90232	-0.614807	-0.162987	-1.0191	-0.322968	0.854884
BASE_EXCISION_REPAIR	0.772377	-1.33563	-0.247909	0.0361741	-0.301736	0.171574	0.56242	-0.471119	-0.536292	-0.0349415	0.681722	-0.245236	-0.524807	0.186225	0.782415	-0.563667	-0.409781	-0.0368139	-0.611182	-0.745939	-0.321558	-0.114164	0.159673	-0.952125	-0.0360037	2.21218	1.50516	0.643036	-0.92655	-0.949409	-0.262904	-0.850035	0.768384	0.794086	0.879117	0.67397	1.51831	0.705443	1.62	1.29149	0.588505	0.437475	2.56646	1.42782	0.291028	-1.20225	-0.549532	-0.717015	-1.13761
BEHAVIOR	0.604851	1.98919	1.17729	-2.61946	-3.33914	-0.155933	-2.41921	-1.59918	-1.5383	0.849063	1.27853	-2.86084	0.112652	0.924753	0.132482	-1.94777	-2.91949	1.09924	-1.80577	2.93645	-1.78483	-1.31164	-0.0215801	-2.35958	0.144979	-5.5331	-5.49168	-4.76149	-1.11851	-1.39017	-1.48546	-2.47099	-2.62033	-0.382306	0.441415	1.85583	0.706625	2.21156	0.943165	1.74139	2.34415	4.70505	2.33204	3.62345	2.62594	2.56163	1.58504	-0.34539	-0.313157
BILE_ACID_METABOLIC_PROCESS	1.53975	1.45303	0.805631	2.18394	-0.520954	1.20699	-0.154172	1.97154	1.36655	7.98734	-0.295268	2.12626	-0.675454	2.08189	-0.289457	1.33284	1.26218	0.914815	0.389123	0.196378	0.751246	0.868732	1.5218	-0.304848	0.5192	-1.32308	1.58997	-0.80158	0.996847	0.303439	1.25194	-0.383985	-0.706122	-1.22714	-1.26465	-1.65538	-0.696727	-0.983033	-0.955196	-1.34433	0.184442	-1.02449	-1.58486	-0.964082	-1.239	-2.00719	-1.05763	-1.75149	-1.4737
BIOGENIC_AMINE_METABOLIC_PROCESS	-1.10125	-1.71031	-1.59918	-1.31052	0.700557	-0.813827	3.20256	3.96594	0.270976	0.906043	-1.21076	-0.63872	-0.931856	-2.00051	-1.18451	-0.57535	-1.52927	-1.21206	-0.830632	-1.70287	-0.336707	-0.791864	-0.415995	0.11935	-0.944411	0.851216	-0.89429	-0.641473	-0.727496	-0.531495	0.00533778	0.0698496	0.0087426	-0.376064	-0.831146	-0.856693	-1.41301	-0.646333	-1.72437	0.095359	-1.39289	-1.70584	-0.648807	-1.36203	1.41302	2.04116	0.264755	-0.206989	0.233721
BIOPOLYMER_BIOSYNTHETIC_PROCESS	0.916025	1.82765	2.14099	-0.420694	0.194018	0.873764	-0.636041	-0.516502	0.0948119	2.39809	0.473731	-0.148157	-1.15977	-0.506867	-0.839982	-0.0793549	-0.303605	-0.838125	0.338518	-1.03474	1.00071	-0.143969	-0.123718	0.408343	-0.862732	0.293434	0.061255	-0.673029	0.73601	-0.341546	1.24666	0.0292632	0.40987	0.46702	0.0859842	0.894346	-0.0640554	0.614307	0.17133	-0.885894	-1.06304	-0.796423	-0.167684	-0.437547	-1.19542	-1.02398	-0.982928	-0.0826536	-0.979361
BIOPOLYMER_CATABOLIC_PROCESS	0.948909	-1.4545	-0.11977	-0.209632	-0.829335	2.26779	-1.5253	-1.10959	-1.07976	-1.48658	-2.48411	1.65133	-1.27842	-1.35106	-0.447621	-0.651109	-0.0361018	-1.30431	-0.54055	-1.61915	0.555732	-0.064379	-0.133832	0.240356	-1.2544	0.149183	-0.476776	1.28492	-1.12527	-1.39631	1.08525	1.62701	-1.89675	0.903009	0.762236	2.62936	2.28436	1.75365	2.02603	2.55944	-0.902758	-1.14865	1.89763	0.518896	-0.907449	-1.61112	-1.04892	-1.52	-2.01356
BIOPOLYMER_METABOLIC_PROCESS	3.91825	0.208144	1.60762	-0.451245	-0.940223	1.26882	1.52818	-3.98118	-1.20689	-4.09466	1.67407	2.62298	2.66065	2.13822	3.32533	0.1391	-0.137438	0.0161578	1.56631	0.263977	2.69166	2.28051	2.23881	-0.274678	-0.473671	4.8707	5.08319	4.68601	-0.761451	-1.3727	-0.916276	0.666453	3.69832	8.07785	7.45969	10.5609	8.01033	10.1397	8.13732	4.68346	3.2759	4.91386	7.80999	5.96358	-4.92244	-6.57427	-5.97951	-1.61454	-5.65206
BIOPOLYMER_MODIFICATION	0.669185	-0.875176	0.714003	-1.72125	-0.808048	0.97209	-1.0167	-1.9594	-1.10936	-2.39894	-0.240012	-0.441926	1.90106	0.246897	2.21194	-1.95924	-0.197306	1.10695	1.79591	0.47951	2.70274	2.86859	0.693813	0.79183	-0.0532686	-0.819681	-2.37831	-0.410029	0.389079	0.0178092	-1.25008	-0.452912	-0.906014	2.18587	1.68733	1.20823	2.614	1.54244	3.4764	1.97657	-0.624483	2.42865	1.07277	2.89542	-0.0559641	-0.844221	-1.55817	0.341792	-0.121261
BIOSYNTHETIC_PROCESS	3.1858	1.68701	1.98047	4.39435	-2.05052	5.10456	0.556029	1.66299	0.0671767	3.51762	1.45445	0.670577	0.463449	0.474111	2.14276	3.31321	5.27438	3.27483	0.575912	-0.232242	0.996533	1.84247	2.62081	0.00326035	1.81538	1.30949	4.10336	0.0563875	-1.10507	-2.44213	-0.621264	-0.277376	-1.5959	5.23893	3.09356	5.61519	3.60888	4.93932	2.93574	0.841877	1.46386	-1.06544	-0.363475	2.04244	-3.84111	-4.16988	-2.83228	-4.892	-5.85225
BLOOD_COAGULATION	3.28522	2.77234	4.226	1.02024	-2.32531	2.00073	0.514577	2.77264	1.94718	10.176	1.85199	3.04569	2.57008	3.6429	1.30456	-0.137678	-1.67677	0.895586	0.27762	3.69227	0.174745	0.23281	1.34626	0.595096	0.557027	-0.110984	-0.436474	-1.48646	2.2973	1.97942	0.763602	0.162221	1.49312	-1.28965	-1.59768	-0.538497	-1.42754	-1.0533	-2.12962	0.143521	2.29906	1.47764	-2.06415	-0.590939	-1.37791	-1.91717	-2.0706	-3.1668	-2.60565
BODY_FLUID_SECRETION	-1.20559	1.07776	0.155116	-0.734048	2.148	2.2083	-0.658659	6.83932	8.46314	1.36835	0.916171	0.514171	-0.97119	-0.335299	-0.930673	0.424852	-0.673154	-0.302142	-0.444783	0.0721535	-0.471941	-0.749636	-0.0757715	-0.75774	-0.361804	-0.922174	-0.492203	-1.37423	0.651918	-0.147784	-0.777453	-0.773845	-1.12575	-0.184536	-0.636655	-0.239185	-0.616453	-0.409241	-0.315162	0.549702	-1.11671	-0.831085	-0.938348	-1.05385	-0.83465	-0.700268	0.122499	-0.449861	0.197468
BONE_REMODELING	0.614961	1.58833	0.979143	1.85027	-0.035425	-0.4283	0.532702	2.16792	3.10615	0.930174	2.0536	1.91159	1.01473	3.16489	1.76111	2.37035	3.79984	2.45159	-0.256446	1.87942	-0.899914	-0.703262	0.286334	-0.251241	2.5337	0.0143415	-0.492516	-1.39852	0.817723	-0.23661	-0.906881	-0.619396	3.00721	-0.703959	-0.780935	-0.672926	-0.443097	-0.835143	-0.824459	0.461509	1.24637	0.608222	-1.00106	0.172746	-1.26065	-1.75727	-0.544536	0.194116	-1.18829
BRAIN_DEVELOPMENT	-2.8148	-1.49712	-2.3351	-0.95231	4.86108	-0.99296	-0.553273	-1.77978	-1.14337	-1.78989	-2.97797	-3.16079	-1.73427	-1.87673	-2.34506	-0.552504	-1.12372	-2.45938	-2.26061	-1.75371	-1.89309	-2.89769	-1.59927	-1.85121	-2.27618	-1.48788	-0.404441	-0.214444	-1.5517	-1.40305	-0.740298	-1.69841	-1.235	-2.40556	-2.0961	-2.04897	-2.22173	-2.18729	-2.43024	-2.3302	-2.28347	-2.18416	-1.57322	-3.17444	5.07751	4.55934	4.45716	1.72966	3.94008
CALCIUM_INDEPENDENT_CELL_CELL_ADHESION	-0.532998	0.454535	-0.713917	-3.11713	-0.0925871	4.71813	4.87951	3.45922	5.82291	1.26521	-0.459974	-1.08925	-0.612204	-1.36764	-0.557458	1.19587	5.23602	4.89522	1.00416	3.01602	1.01584	2.31681	1.05593	0.857834	3.6391	1.09713	-1.85713	-2.45274	-1.47064	-0.556519	-1.65288	-0.58375	-0.803401	-1.3602	-1.27638	-2.0822	-1.99663	-0.815358	-1.72616	-1.36422	-2.97045	-1.51522	-2.24456	0.759077	0.2284	-0.295845	-0.629628	-1.51784	-0.442847
CALCIUM_ION_TRANSPORT	-2.20747	-1.28194	-0.836391	-1.26905	-1.10969	-2.97111	-1.2714	-2.39277	-2.48624	-2.2732	1.11337	0.775613	-1.33422	-1.18891	-0.514202	0.013766	-0.832469	-0.85146	-0.0284019	-1.60598	0.75117	-0.867031	-0.913719	6.56728	-1.15048	-1.58804	-1.58692	-1.68077	0.216525	-0.545269	4.96894	6.61298	-0.259958	-1.2484	-1.10317	-2.299	-2.0558	-2.05786	-1.73514	-1.18208	-1.6927	-1.77571	-1.15745	-1.87686	3.1994	3.58702	2.62015	1.30964	2.29586
CALCIUM_MEDIATED_SIGNALING	0.66063	0.910697	0.937393	1.01818	-1.71268	0.168192	-0.0805931	0.103511	-0.293324	0.145467	0.204587	-0.8161	-0.0260401	0.0985075	0.0266482	-0.153619	0.446116	1.052	-0.577885	1.71252	-0.805564	-0.996983	-1.04558	-0.40972	0.16153	-0.811699	-0.441018	-2.20485	1.01565	1.02414	1.05805	-0.0661621	0.0893826	1.64137	1.46926	1.7754	0.918206	1.14397	0.581069	2.20168	0.375684	1.01817	0.450124	1.89702	-1.38904	-0.0525944	-0.831578	-0.780428	-1.00203
CAMP_MEDIATED_SIGNALING	-0.173847	0.510996	1.9727	-1.33037	-1.34997	-0.667518	-2.43068	-2.3856	-2.12627	-1.30934	-0.626596	-1.15477	-0.128794	-0.656667	-0.997467	-1.35478	-1.25325	-0.37731	-1.01173	0.309957	-1.15361	-0.987522	-0.677272	-0.803645	-0.935567	-3.0445	-2.01976	-3.39654	-0.342755	-0.522976	-0.93407	-1.40594	0.00593267	-0.670061	-0.90855	-1.26903	-0.742624	-1.18198	-0.471971	-0.410626	0.0491158	0.255153	-1.78565	-0.918836	2.73928	2.61892	1.98734	0.582626	1.63378
CARBOHYDRATE_BIOSYNTHETIC_PROCESS	0.844809	2.05283	2.87917	0.0247117	-0.841134	1.77662	-0.539571	-0.450253	-0.40639	2.71257	1.23405	0.466745	1.15943	1.63461	1.42728	0.0349882	3.02939	1.47032	0.652846	0.105845	0.577741	0.511114	-0.189418	-0.025507	1.48194	0.505085	-0.0662207	-0.560247	0.822294	-0.191238	-0.0211072	-0.328907	-0.835051	0.063929	-1.01913	1.59613	0.344512	0.486402	0.150254	-0.97083	-0.451764	-0.626131	-0.949187	-0.877607	-2.51714	-1.31073	-2.41975	-0.0871261	-1.16966
CARBOHYDRATE_CATABOLIC_PROCESS	0.341018	-0.28941	0.206783	-0.224269	-0.380359	-0.616649	0.527425	4.43481	2.00774	1.83342	-0.319935	-0.204099	-1.51335	-1.11635	-0.778567	-0.527165	0.258551	-0.093093	0.144785	-0.584278	-0.171286	0.770312	0.281333	1.28175	0.117577	-0.563353	-0.813426	3.53035	0.534317	1.03494	0.863027	0.61159	-1.5751	-0.882975	-1.06594	-0.456245	-0.135607	-0.486493	-0.946059	2.75776	-0.890677	-1.09588	-1.79133	-0.973706	-2.0363	-1.25023	0.239047	-1.16374	-1.0953
CARBOHYDRATE_METABOLIC_PROCESS	1.06132	0.950992	1.74389	1.80047	-1.08139	0.83811	-1.54091	2.73224	-0.13478	2.93055	-0.874457	-0.0871957	0.851059	0.0920345	1.41729	-1.62653	2.95212	1.28036	0.0144974	-1.99662	0.141481	0.767949	-1.3278	2.03341	0.635864	-2.55219	-1.8932	-0.59308	0.18676	0.13867	0.526598	1.72771	-3.08519	-0.745592	-1.97356	-1.24945	-0.597399	-1.98868	-1.37055	0.276432	-1.63293	-3.12277	-2.73664	-2.53139	-1.74792	-0.375714	-0.668007	-0.18048	-0.467059
CARBOHYDRATE_TRANSPORT	0.225279	-0.420595	-0.161285	-0.523502	3.478	0.447661	-0.806075	1.12517	-0.805619	1.4354	0.152587	1.91293	-0.302774	-1.16816	-0.792012	1.72986	-0.550753	0.54592	-0.483043	0.197839	-0.808307	-0.416483	0.015505	-0.395958	0.681074	-0.0795874	-1.13936	-0.712301	1.40655	0.284261	-0.180664	0.166847	0.247903	-1.10849	-0.170825	-1.17936	-1.39218	-1.22399	-1.06756	1.14551	-0.453188	0.0433574	-1.29833	-1.54478	-0.40423	-0.186111	0.184322	-0.336164	-0.0372993
CARBOXYLIC_ACID_METABOLIC_PROCESS	3.31951	1.8525	1.24401	1.40948	-1.48489	3.55481	-1.62327	13.2884	4.40127	16.6063	-2.40308	2.70236	-2.24346	-1.14124	-2.70243	0.39455	0.487324	-0.407339	-0.512748	-1.64101	0.120263	-0.0864587	1.18896	1.0038	-0.436037	-1.71434	-1.92474	-0.337614	0.955862	0.46275	3.08724	1.72432	-4.73461	-1.80169	-3.2419	-2.32521	-3.18309	-1.76665	-3.70198	-2.0819	-3.59973	-6.4536	-4.42799	-4.04353	-0.761981	-0.729794	-0.686447	-2.98291	-2.22039
CARBOXYLIC_ACID_TRANSPORT	0.088441	2.06825	0.764852	-0.839611	-1.40345	1.60743	-1.21395	4.15501	0.190166	4.68842	-3.28014	-0.100118	-1.94593	-1.13714	-1.64535	-1.68403	-0.660899	-0.902196	-1.26094	-0.704649	-0.329648	-0.315554	0.387043	-0.65598	-0.392432	-2.05497	-0.581773	0.00338101	-0.978309	-1.25906	0.667118	-0.677323	-2.59054	-2.00119	-1.86672	0.457252	-1.41266	-0.793088	-1.98281	-0.602833	-2.16097	-3.20462	-2.12243	-2.01523	0.977096	1.54022	1.17001	1.32782	1.03783
CASPASE_ACTIVATION	-0.224604	-1.65095	-1.2837	0.328465	0.697862	-0.603153	0.39297	0.519065	0.59525	-0.0725202	-0.046273	0.315522	0.338285	-1.04209	-0.791722	0.563219	-1.44266	-0.322722	-0.387754	0.436526	-0.388263	-0.0708245	-0.663019	-0.690338	-0.518816	1.68611	-0.571647	-0.916856	-0.74081	0.0455462	-0.613135	-0.521449	-0.765108	1.2472	2.18173	3.64201	3.15094	4.03544	3.39961	-0.316954	0.200653	2.11203	2.08908	1.98718	-0.528006	-0.981803	-0.607472	-1.46525	-1.30865
CATABOLIC_PROCESS	1.31252	-0.195463	0.294116	0.119648	-1.04988	2.31813	-1.57288	5.93511	2.09978	6.68273	-2.70158	2.9877	-3.16905	-2.8617	-2.63853	-1.98348	-0.84024	-3.09044	-1.23011	-3.09385	0.119675	-0.237022	-1.29497	2.30531	-2.70363	-0.977301	-2.05207	0.349334	-0.0383632	0.0220489	3.11111	3.57259	-4.04163	-1.11623	-1.34856	-0.885395	-0.199909	-1.12664	-1.09711	1.22411	-2.56732	-3.06593	-0.764386	-2.30203	-0.630444	-0.837974	0.0137961	-2.27254	-1.51907
CATION_HOMEOSTASIS	0.383115	1.34038	0.108953	-0.586175	-2.1281	1.57749	1.25311	1.38111	3.13115	2.29507	2.82889	-1.9138	2.69946	2.74129	2.61431	0.548062	0.626719	2.43433	-1.14055	2.70549	-0.935493	-0.499908	-0.621909	-1.73143	1.77175	-0.156134	-2.78962	-4.77046	-0.382141	-1.71939	-1.78524	-2.51781	-0.937664	-0.217354	2.0811	1.96905	3.01237	2.56192	2.78414	1.78918	2.14205	4.41393	2.61116	4.35723	1.35408	-0.211523	-0.0642023	-2.05606	-1.52601
CATION_TRANSPORT	-3.05221	-1.85879	-2.01188	-1.28953	-0.553093	-1.09977	-2.40419	0.753187	0.154264	-1.07524	-2.4638	-0.874758	-1.64119	-2.82369	-0.579671	-1.17586	0.209028	-1.58372	-1.17424	-1.5638	-0.91762	-1.1774	-1.87469	3.66728	-1.83172	-4.6786	-4.49816	-4.00317	0.765457	-0.0591981	1.36034	3.37355	-3.12343	-2.4374	-2.48385	-3.27437	-3.45594	-3.37768	-4.14489	-0.846594	-3.19859	-4.18552	-3.87788	-2.95783	3.82389	4.64977	3.00083	3.23018	5.52053
CDC42_PROTEIN_SIGNAL_TRANSDUCTION	0.557131	-0.0258383	-0.210562	2.90209	-1.43428	-0.466754	-0.470778	0.425156	-0.00597427	8.4848	-0.462028	-1.69899	-0.989117	0.915953	-0.759805	-1.26744	-1.63073	-1.26581	-0.618601	0.414652	-0.117258	-0.543918	0.802751	-0.99959	-1.10065	-0.732951	0.593955	-0.380859	-0.150603	-0.0691556	-0.782602	-0.799319	-0.668952	-0.778564	-0.543942	-1.54764	-2.1383	-1.28116	-2.15301	-0.73625	1.99972	-0.0318632	-0.311375	0.41469	0.495498	1.38661	0.174347	-0.325146	-0.821731
CELL_ACTIVATION	0.995252	-0.28443	1.72662	-2.14471	-2.79668	0.770056	0.110399	-1.52259	-0.989502	-0.2777	1.94891	-1.25868	1.25251	0.0887234	1.65732	-1.29312	-0.412163	1.56569	1.64165	4.26012	1.93209	1.72859	1.64928	0.102264	1.17219	-0.45339	-2.59457	-2.87808	-2.13736	-1.95549	-1.2383	-1.63424	-0.872126	2.54346	3.38525	7.21687	7.01478	7.93061	6.61104	5.59877	3.26347	7.22664	9.82318	10.928	-1.22045	-1.3537	-1.85269	-0.984245	-1.67123
CELL_CELL_ADHESION	1.42045	2.28091	2.17066	-1.26996	-0.396426	2.19418	2.85369	1.96451	3.10347	-0.830747	1.33089	-0.0354535	1.14109	1.21558	0.53834	1.96049	1.13216	3.05886	2.4386	4.05433	1.68828	3.15773	1.25213	-0.0237721	1.66109	1.44714	-2.42379	-2.64439	0.103225	0.42572	-1.50137	-1.76235	2.29499	-0.985018	-1.1587	-1.84957	-2.90811	-1.73254	-2.1482	-1.31333	-1.25799	-0.628722	-1.71126	0.968709	0.838795	-0.0402677	0.697463	-0.388334	-0.437876
CELL_CELL_SIGNALING	-4.5123	-0.788021	-3.23768	-2.54117	0.979591	-1.12076	-4.20369	-3.59381	-5.12721	-1.5707	-2.92643	-3.76011	-3.05709	-4.80923	-4.45478	-3.55408	-3.44376	-2.39771	-2.48756	-0.452577	-1.8825	-0.328225	-1.34143	-2.00797	-2.53755	-4.25012	-6.16489	-5.67017	-2.61379	-2.01811	-2.79077	-2.68546	-3.26737	-3.79979	-4.99931	-2.77149	-4.91489	-3.45616	-5.56771	-3.3358	-2.79037	-1.47182	-4.36942	-3.08599	8.70523	8.24948	7.27756	5.53824	8.70272
CELL_CYCLE_ARREST_GO_0007050	1.47322	1.81854	1.1941	0.501943	-1.23343	-0.627785	-1.80292	-1.93706	-2.62978	-2.20096	-1.08187	1.3712	-1.03588	-1.0348	-1.58435	-0.859411	-2.23178	-0.711078	-0.341321	0.35081	-0.127747	-0.309029	-0.097263	1.00837	-0.821052	-0.405384	2.77097	0.982253	1.31165	1.1224	1.0837	2.90385	2.17684	0.2647	0.32194	1.34355	1.44984	0.965214	1.05419	1.38365	-0.518087	-0.515308	0.68197	-0.374278	-0.425039	-0.55915	-0.85151	0.0638746	-0.447562
CELL_CYCLE_CHECKPOINT_GO_0000075	0.246376	-1.90751	-0.583868	-0.221597	-0.329883	0.466802	-1.25668	-1.72598	-1.61836	-1.23174	1.03838	0.328146	-0.199254	-1.26208	0.853623	-1.77868	-1.01993	-1.04582	0.761854	-1.6859	1.30874	1.13712	0.511269	-0.495122	-0.930768	3.00912	0.640467	5.33038	-2.35359	-1.36566	-0.560855	-1.02298	0.554241	1.52241	0.975186	1.15417	1.26188	1.47802	1.41535	5.09298	0.853299	0.600227	7.95503	3.7413	-1.76058	-2.09994	-1.51201	-0.353443	-1.82498
CELL_CYCLE_GO_0007049	0.836324	-1.30399	-1.41766	-0.986904	-1.39602	-1.00033	-2.00399	-3.08328	-2.36279	-3.75274	1.43104	0.740581	-1.12725	-1.80024	0.845502	-1.56266	-1.5759	-1.69807	0.456327	-0.462516	1.81318	1.24965	1.22988	0.798616	-1.65749	3.41505	1.50087	9.54648	-1.29044	-1.27557	0.666695	0.531452	0.150926	1.86454	0.648259	3.64986	1.67093	2.91847	1.96139	8.49455	-0.135914	0.394166	10.7369	3.72925	-1.76706	-2.96036	-1.72	-1.30907	-2.00011
CELL_CYCLE_PHASE	-0.798822	-2.75345	-2.27535	-2.44465	-1.0929	-0.824503	-2.74205	-2.52662	-2.51595	-2.8035	1.68561	1.81946	-1.30968	-2.29766	0.31907	-3.06656	-1.13389	-2.79925	0.165739	-2.41354	1.62431	1.30702	0.330931	1.72054	-2.59267	2.75645	-0.400914	8.39382	-1.21617	-0.783317	2.31146	1.63918	-0.877055	1.58408	1.02221	2.56442	1.0832	1.99568	1.86664	8.40456	-0.580037	-0.152931	10.5053	3.61206	-1.52903	-2.70109	-1.2799	-0.906263	-1.5295
CELL_CYCLE_PROCESS	-1.09647	-3.08148	-2.69099	-2.86001	-1.15367	-1.31537	-3.21942	-2.92479	-2.62772	-3.30701	1.41884	1.54472	-1.86851	-2.74345	0.221509	-3.2369	-1.70341	-3.12214	0.0520079	-2.50991	1.62225	1.3303	0.345112	1.3666	-2.96919	3.07699	0.0140415	9.58914	-1.64554	-1.22128	1.96013	1.11689	-0.951297	1.5646	1.10637	2.34901	1.1313	2.01218	1.97107	9.43183	-0.887814	-0.456779	11.3863	3.93018	-1.27053	-2.50581	-1.18738	-0.66559	-1.32666
CELL_DEVELOPMENT	3.79019	2.90044	2.46594	0.711319	-0.946892	0.0964795	-1.03339	-1.23544	-0.812445	-1.67007	0.505148	-0.759533	1.36753	0.254602	0.603067	1.56631	-2.00661	2.58111	2.24979	3.9425	2.68465	2.92543	1.05	1.46616	1.32511	0.564253	-2.1649	-2.74053	-0.0989758	-1.11198	-1.68075	-0.196639	1.49654	3.82872	3.18222	7.00622	4.90584	7.0856	4.4087	2.24249	1.80175	4.15778	3.00038	5.2732	-0.638201	-1.22595	-0.489743	-1.76893	-2.72864
CELL_DIVISION	0.449666	-0.104723	0.0660161	1.02975	-1.60312	-1.15647	-1.58942	-0.927859	-1.00005	-0.772608	0.667019	-0.0953604	-0.6104	0.509863	0.751404	-0.695929	-1.13196	-0.499051	0.550938	0.596099	0.693289	0.844378	0.739408	-0.439885	-0.830429	0.716046	0.818981	2.91876	-0.860436	-0.61819	-0.373573	-1.04558	0.352301	0.927651	0.593216	-1.67921	0.0350985	-1.42692	-0.16335	3.53405	1.55911	0.370182	4.04658	1.8009	0.55612	0.487549	0.756081	-0.522064	0.164642
CELL_FATE_COMMITMENT	3.02867	1.48042	2.25566	-0.388674	-0.404728	-0.833325	0.47667	-0.755906	-1.19323	-0.884953	1.76813	1.1615	1.22097	0.807037	0.1244	1.72905	-0.282332	0.397412	0.60817	1.37948	0.646955	0.455915	1.1998	-0.284888	0.336668	0.460126	0.507362	0.282987	0.400227	0.308825	0.173883	-0.119221	0.870861	-0.68726	-0.435907	-0.482702	-0.863796	-0.671219	-0.979092	-0.107849	-1.15274	-0.25393	-0.436296	-0.741561	-1.16725	-0.459542	-0.757274	-1.27582	-0.895359
CELL_MATRIX_ADHESION	2.24617	3.99771	3.30952	0.984117	-1.5515	-1.54202	-0.52256	0.0103405	0.490944	-0.800748	0.350843	1.84358	-0.0794846	2.28997	0.130843	1.57369	-1.57934	-0.450988	-0.0257853	1.99051	-0.197468	-0.982049	0.676925	0.553996	-0.117408	-0.498631	1.30452	-0.774259	3.65999	2.43451	1.93149	1.28242	2.92235	-2.60397	-2.74206	-2.93962	-2.20606	-2.57091	-2.2914	-1.92215	-0.177466	-1.1503	-1.91631	-2.84766	0.834316	0.195753	0.764658	0.462296	0.921074
CELL_MATURATION	-0.327335	0.00193	-0.948236	-1.312	0.201152	-1.8385	-1.53247	-0.405552	-0.770856	-0.961012	-1.29772	-0.168928	0.162632	-0.900763	-0.239026	1.17565	0.155669	1.97985	1.38048	0.494896	2.22536	1.93589	1.91959	7.98804	1.24292	-1.10712	0.0116129	-0.782502	2.96683	3.54287	5.82371	7.09836	-1.13168	-1.85756	-1.46125	-1.50056	-1.31768	-1.87813	-1.62909	-1.84482	-1.91856	-1.23709	-1.37967	-0.0817901	0.872576	0.701376	-0.506362	-0.336258	0.683687
CELL_MIGRATION	1.80124	3.35592	2.40347	0.0637157	-1.95564	0.995327	1.57056	2.08983	0.400359	-0.0735491	1.67463	-0.115655	1.10464	1.9798	1.8421	1.17292	-0.966843	1.91378	2.03869	3.03894	0.690507	1.26766	1.09952	0.625265	1.59286	-0.202668	-1.85069	-3.10624	0.752914	0.721542	-0.175732	-1.50609	3.07916	-1.6544	-1.58732	-2.93635	-2.83209	-3.26662	-3.22419	1.78803	-0.429571	-0.722532	-1.2926	-0.740323	1.28877	1.28824	0.811849	-0.548519	0.165564
CELL_PROJECTION_BIOGENESIS	-0.383523	-0.766717	-0.437284	-0.83937	-1.02521	-1.01646	-0.659573	-1.91081	-1.52817	-1.81528	-0.249516	-0.099607	-0.426376	0.315421	0.822775	0.0608884	-0.716607	-0.176193	0.29603	-0.188378	1.09564	-0.0571105	0.206269	2.57929	-0.094057	0.0145168	-0.161451	-0.479166	1.5639	2.55984	2.35428	1.74201	0.705894	-1.12519	-1.56123	-2.18515	-2.56438	-2.28236	-1.97914	-1.19964	-1.17587	-1.15001	-1.33097	-0.87616	0.383673	1.23926	0.146101	-0.753054	0.388915
CELL_PROLIFERATION_GO_0008283	5.52842	4.32159	4.05213	0.62614	-1.65151	1.84277	0.256249	-1.73289	-0.232479	-1.86622	5.34648	1.61826	3.22418	3.77916	3.71033	0.786539	-1.08654	3.58647	2.91434	5.99459	2.61937	3.36471	2.56368	0.725125	3.48472	2.33642	1.4697	-1.12512	0.358463	-0.202583	-2.56141	-2.18452	3.79891	1.76553	1.3143	2.35645	-0.392254	2.40356	-0.882671	3.14926	3.8732	3.02168	4.07685	4.39899	-2.49184	-1.61694	-2.15872	-2.59589	-3.73271
CELL_RECOGNITION	1.39141	0.960397	1.7179	1.56004	-2.3532	-0.489387	-0.202485	-1.42052	-0.708172	-0.202157	1.85748	-0.3653	-0.141987	1.18871	0.325205	-1.20935	-1.53292	1.12907	-0.932238	4.28374	-1.06627	-0.492481	-0.663876	-1.47943	0.0468045	0.394114	-1.68775	-1.57755	1.00467	0.519886	-0.729598	-1.45074	1.10372	-1.48918	-0.700366	-0.701597	0.147973	0.954427	0.0951921	1.19015	2.53703	2.52288	-0.628362	0.0175773	0.640437	1.39024	0.706751	4.16537	1.01859
CELL_STRUCTURE_DISASSEMBLY_DURING_APOPTOSIS	2.04838	1.0958	0.705124	0.823539	1.01072	0.854114	-1.68006	0.267713	0.31622	0.415472	-2.23636	-0.733451	-0.142956	-2.13188	-1.0104	-0.601455	0.143666	-0.16316	0.222806	-1.58473	0.55863	-0.0197941	-0.449493	-0.290125	-0.628912	2.61041	-0.499845	-2.4741	-0.232657	-0.204085	0.405917	-0.366683	-1.9459	-0.9264	0.0471934	3.24733	1.56032	3.02256	2.046	-1.09048	-0.12441	0.764243	-0.502797	0.314188	1.53536	-0.19998	0.546475	-0.160214	0.16295
CELL_SUBSTRATE_ADHESION	2.53103	4.18748	4.31132	0.844573	-1.86084	-1.56318	-0.0887695	-0.257236	0.208891	-1.01959	0.875061	2.26535	-0.0241394	2.45392	0.195807	1.76449	-1.62747	-0.221677	-0.00598097	2.61094	-0.10643	-0.886068	0.680315	0.771074	0.0220994	-0.171647	1.30292	-0.739373	3.97467	3.05477	2.23066	1.30054	3.25563	-2.87339	-2.97659	-3.19474	-2.57277	-2.89856	-2.52997	-2.083	-0.160951	-0.969464	-2.04697	-2.88287	0.750536	0.0812014	0.707007	0.309661	0.876927
CELL_SURFACE_RECEPTOR_LINKED_SIGNAL_TRANSDUCTION_GO_0007166	1.01705	2.47849	3.45666	-1.46017	-3.21634	-0.40719	-2.33927	-3.06201	-3.28752	-0.150919	0.23342	-0.785863	1.69798	1.23281	-0.663936	-3.08717	-2.79292	0.110932	-1.99959	5.21117	-1.90062	-1.38086	-0.414571	-2.61342	-0.0873928	-3.43647	-4.00406	-7.55125	-0.823788	-0.946898	-2.75594	-3.16248	1.39313	-0.996474	-1.06772	-0.153469	-0.102084	0.52329	0.172818	-0.313293	0.9339	3.96094	-1.51962	0.875425	3.86507	4.57891	1.9847	-0.402741	2.15722
CELLULAR_BIOSYNTHETIC_PROCESS	3.94959	2.21096	1.8539	3.92879	-1.44523	5.30977	0.295931	2.09482	0.415845	2.38185	2.05694	2.20006	-0.0530827	0.377676	0.927079	3.56354	4.95464	2.32412	1.0035	-0.242918	1.13974	2.1625	3.82533	1.42573	1.23023	2.10405	5.54517	0.25825	-0.0907407	-1.30813	0.392847	1.6313	-0.262274	5.83083	3.67138	6.67784	4.2945	5.83983	3.36369	1.10218	2.02263	-0.75203	0.187051	2.5854	-3.86335	-4.51278	-2.39294	-5.21541	-5.85404
CELLULAR_CARBOHYDRATE_CATABOLIC_PROCESS	0.341018	-0.28941	0.206783	-0.224269	-0.380359	-0.616649	0.527425	4.43481	2.00774	1.83342	-0.319935	-0.204099	-1.51335	-1.11635	-0.778567	-0.527165	0.258551	-0.093093	0.144785	-0.584278	-0.171286	0.770312	0.281333	1.28175	0.117577	-0.563353	-0.813426	3.53035	0.534317	1.03494	0.863027	0.61159	-1.5751	-0.882975	-1.06594	-0.456245	-0.135607	-0.486493	-0.946059	2.75776	-0.890677	-1.09588	-1.79133	-0.973706	-2.0363	-1.25023	0.239047	-1.16374	-1.0953
CELLULAR_CARBOHYDRATE_METABOLIC_PROCESS	2.23691	1.51638	2.49351	0.776273	-0.814678	1.03066	-1.20456	2.74723	0.431922	2.98332	-0.500542	0.54854	-0.561982	-0.405558	-0.093619	-1.16838	3.29087	0.677755	0.749992	-1.51286	0.839252	0.868067	-0.574255	2.74145	0.608638	-1.53774	-0.953667	0.106216	1.43685	0.783332	1.13265	2.2682	-2.55819	-1.06345	-2.15028	-0.735868	-0.501195	-1.29746	-1.07953	-0.345313	-1.60001	-2.84639	-2.525	-2.45109	-1.86467	-0.936288	-0.739818	-0.717615	-1.20572
CELLULAR_CATABOLIC_PROCESS	1.38593	0.0880989	0.332533	0.188684	-0.822661	2.06738	-1.52541	6.00265	2.17604	6.49892	-2.82377	3.0614	-2.92758	-2.69261	-2.49138	-1.73628	-0.583113	-2.9968	-1.48129	-2.99359	-0.244566	-0.412862	-1.36168	2.39926	-2.50128	-0.687554	-2.05511	0.203669	0.249199	0.203978	3.29323	3.68581	-4.05701	-1.02292	-1.33887	-0.897084	-0.333976	-1.12166	-1.18505	1.48083	-2.40444	-3.12171	-0.79623	-2.30752	-0.373155	-0.927857	0.197203	-2.29326	-1.55432
CELLULAR_CATION_HOMEOSTASIS	0.566694	1.41875	0.17074	-0.409816	-2.42686	1.62148	1.24155	0.967993	2.92576	2.44421	2.98311	-1.84837	2.71417	2.71599	2.56086	0.711534	-0.198605	2.50278	-1.04944	2.76705	-0.962381	-0.489177	-0.734004	-1.64984	1.85077	0.025349	-2.82759	-4.71632	-0.378337	-1.59911	-1.70211	-2.46417	-0.938157	-0.26118	2.05194	1.94674	3.12514	2.65251	2.92078	1.90351	2.18815	4.59477	2.75565	4.54382	0.904953	-0.2657	-0.317927	-2.12696	-1.48896
CELLULAR_COMPONENT_ASSEMBLY	1.61513	-1.21331	0.961738	-1.02336	-2.43193	-0.341996	-0.473618	-0.238812	-1.24393	-1.79093	0.967551	3.39766	-2.17173	0.0797945	-0.421272	0.932099	-0.987626	-0.498995	1.04267	-0.0369515	1.59235	1.22634	0.34209	3.63923	-0.758379	1.17238	2.33342	1.42648	1.85728	2.52561	3.6981	4.26777	2.83006	4.41147	2.55295	2.47985	2.49144	2.17518	2.19829	-0.449933	0.120056	0.660595	2.13593	1.45357	-1.39393	-2.2284	-1.32628	-0.173766	-1.62071
CELLULAR_COMPONENT_DISASSEMBLY	1.89266	0.554246	0.704424	0.445656	0.408199	1.00116	-1.22187	0.424824	0.233716	0.559183	-1.22417	-0.577027	-0.737113	-1.36426	-0.278934	-0.828514	-0.422372	-0.440825	0.345612	-1.47996	0.434786	0.107482	-0.228272	-0.528512	-1.15008	2.15835	0.0875835	1.18271	-0.699105	-0.812082	0.0285468	-0.358445	-1.18899	0.904314	0.938462	3.76345	1.96714	3.10208	2.29934	-0.0889051	0.0805445	1.03642	0.461271	0.95154	0.857681	-1.17852	-0.423155	-0.071903	-0.379304
CELLULAR_DEFENSE_RESPONSE	1.29826	2.25162	1.45428	-0.850664	-2.11757	-1.2	-0.65241	-0.964831	0.515029	0.699722	1.06089	-2.08416	1.17217	1.14	2.05415	-2.23278	-0.83377	2.47864	-1.2843	5.18768	-0.893161	-0.570782	-1.18518	-1.73135	0.950575	0.132379	-2.0893	-2.97277	-0.993327	-0.519066	-1.3073	-2.04807	0.840441	2.41047	3.27208	6.30045	9.65642	8.85056	9.97656	7.8189	4.4669	12.3656	5.16348	6.79159	-1.95691	-1.94744	-3.16667	-3.04135	-3.14288
CELLULAR_HOMEOSTASIS	0.234764	0.876755	-0.164032	-0.433497	-2.33166	1.11134	0.388645	1.2739	3.69155	1.72714	1.74111	-1.99994	1.87386	1.43538	1.69422	-0.165129	-0.565138	1.62023	-0.306464	1.90516	-0.771977	0.211782	-1.56077	-0.717473	0.846032	-0.774436	-3.348	-4.52244	-0.488356	-1.32525	-1.41647	-2.09638	-1.99534	-0.342417	1.6266	1.37532	2.55836	1.92219	2.02116	2.99118	1.30483	3.5931	1.77139	4.17447	0.796767	0.545572	-0.671444	-2.31488	-1.18046
CELLULAR_LIPID_CATABOLIC_PROCESS	-0.501424	1.71883	0.38825	1.64402	0.553097	0.705385	-0.693791	3.78557	1.50957	7.47281	-1.04649	0.332631	-1.91797	-1.10157	-1.76239	-1.3658	-1.33356	-1.97473	-2.21248	-0.899172	-2.3583	-1.33241	-1.99265	0.420908	-2.3746	-1.81871	-0.924207	-1.93552	0.60169	0.489745	1.77963	0.917875	-1.56582	-2.86818	-2.30711	-3.82091	-1.79878	-3.14396	-2.43868	-1.58538	0.183449	0.0665119	-0.555842	-2.58102	1.27987	1.12097	1.4946	-0.872164	0.944313
CELLULAR_LIPID_METABOLIC_PROCESS	2.9303	3.33593	2.21487	7.77421	-0.879886	1.17412	-0.512574	5.86321	2.52316	13.7912	-1.25907	-0.149156	-1.51671	-0.508469	-0.807655	1.09702	-0.177038	0.229217	-0.240311	1.17277	0.771669	0.829061	1.85772	-0.74863	0.130327	-2.8782	-1.11216	-0.953316	1.13857	-0.681851	0.59415	-1.42558	-3.33031	-3.41163	-3.56477	-3.23559	-3.11694	-3.22649	-3.13059	-1.61361	0.539379	-2.94728	-2.97639	-2.24039	-2.00056	-2.57139	-1.1204	-3.52128	-2.75045
CELLULAR_LOCALIZATION	0.771211	-1.87213	0.494983	-1.2342	2.38099	2.82933	0.321745	-0.840168	-0.0649173	0.751715	-0.832756	-1.52744	-1.72053	-0.722037	1.06351	0.933383	0.843144	-0.205937	0.362441	-0.695857	0.511243	0.811272	-0.925921	-1.23257	-0.792962	1.66462	0.247305	1.10749	-0.186945	-1.40314	-0.794495	-2.33999	0.542968	2.55796	0.91323	2.40691	1.75835	3.37066	2.28435	0.590381	-0.513374	1.14937	1.45987	0.580312	0.0217758	-0.77797	0.179219	0.400164	-1.26715
CELLULAR_MACROMOLECULE_CATABOLIC_PROCESS	0.111464	-1.42413	-0.22467	-0.830697	-1.2597	0.938944	-0.629852	0.735939	-0.0678256	-0.33316	-1.64155	1.94088	-1.03758	-0.881282	0.0218436	-0.581995	-0.410354	-0.892735	-0.250936	-0.779336	0.500546	0.643579	0.132145	1.09684	-0.78843	-0.241307	-0.777349	2.74181	-0.891579	-0.898487	1.72092	1.83144	-1.60624	1.36812	1.29612	2.38325	2.13949	1.87091	1.60178	4.10972	-0.889945	-1.05342	1.61484	0.771929	-2.05654	-2.45664	-1.11318	-2.11775	-2.55713
CELLULAR_MACROMOLECULE_METABOLIC_PROCESS	3.68478	0.562548	3.01848	-1.23186	-2.36841	5.01182	-0.581895	-1.75923	-1.4006	-0.943711	1.69186	2.63017	1.85063	2.20572	3.66292	0.461877	1.17328	1.77168	2.46005	0.973837	2.87336	3.47274	2.60465	1.86139	0.739126	0.714177	1.16069	0.152237	0.0756487	-0.504509	-0.51368	1.28431	1.07593	5.78278	3.61005	6.10564	5.91679	5.69834	5.76721	3.132	0.611274	1.96775	1.89774	4.65633	-3.25543	-4.31266	-3.38893	-2.54564	-3.91691
CELLULAR_MONOVALENT_INORGANIC_CATION_HOMEOSTASIS	-1.71985	-1.54602	-1.88706	-1.54825	1.03164	-0.0959805	0.579898	-0.0982384	0.721056	-1.39076	-0.795406	-1.59517	-1.36546	-1.55502	-0.383065	-0.0109468	1.93079	-0.298736	-1.35362	-0.543315	-1.31787	-0.776601	-0.854689	-0.0954066	-0.386695	-1.09497	-0.926451	-1.09375	0.285051	-0.0027118	-0.392335	0.637146	-1.88559	-1.50342	-1.44543	-0.460761	-0.730069	-1.28636	-1.27899	-1.42988	-1.53106	-2.23584	-2.26736	-1.97949	2.03397	1.96527	2.31825	2.05076	2.43106
CELLULAR_MORPHOGENESIS_DURING_DIFFERENTIATION	-1.65142	0.287434	-0.348031	-0.00419962	-0.0710685	-3.1517	-2.45341	-0.498113	-0.931093	-1.64099	-1.08056	-1.36775	-2.31129	-1.26712	-2.35616	-0.958598	-2.48662	-2.39735	-1.37616	-0.349292	-1.5283	-1.13726	-1.4373	-1.3636	-1.83626	-1.60527	-1.94903	-2.0391	-0.923512	-1.43287	-0.308562	-0.86672	-0.514532	-4.02437	-3.90152	-4.23727	-4.27447	-3.76094	-4.47831	-2.81876	-2.35602	-2.91731	-2.92449	-3.53123	4.36423	5.03297	4.50073	3.82923	4.08836
CELLULAR_POLYSACCHARIDE_METABOLIC_PROCESS	0.116122	0.828067	1.16364	-1.5055	-0.181082	-0.861337	-0.79235	0.550114	-0.307008	1.25793	-0.768224	-0.496396	-0.747214	1.00643	-0.494439	-0.106087	0.281419	-0.34969	0.248776	-0.697231	0.470276	-0.346207	-0.189055	1.73226	-0.0705341	-1.11826	-1.29489	-0.265469	1.32689	0.896085	1.49012	2.905	-0.699178	-1.39541	-1.31847	-0.27981	-0.414717	-1.00863	-0.117529	1.98658	-1.87027	-1.07594	-1.3452	-1.48725	-1.46978	-0.597976	-0.695892	-0.424323	-0.670982
CELLULAR_PROTEIN_CATABOLIC_PROCESS	-0.398668	-2.11834	-0.438291	-0.69679	-0.901335	1.02576	-1.28075	-0.9993	-1.3609	-1.23504	-2.09518	2.51846	-1.24996	-0.984397	-0.549024	-0.667837	-0.896117	-1.9215	0.026554	-1.603	0.742651	0.306286	0.283125	0.557522	-2.21444	-0.0135882	-0.514519	1.27765	-1.40561	-1.26307	1.49771	1.78137	-0.826079	0.973893	0.590393	1.56588	1.36103	1.64433	1.428	0.980984	-1.15858	-1.41055	1.87554	0.1887	-0.325465	-1.36027	-0.781777	-1.43013	-1.24543
CELLULAR_PROTEIN_COMPLEX_ASSEMBLY	1.83403	0.691002	1.69621	-0.712054	-0.318497	-0.551514	0.00851026	0.25738	0.228375	-0.559777	-0.591867	3.29376	-0.919122	-0.160624	-0.230179	0.0121589	-0.0171017	0.0942103	-0.654886	-0.21864	-0.239377	0.143002	-0.0702893	2.11175	0.289673	-0.394623	-0.0391263	-0.595477	1.70393	0.960097	1.21384	2.11895	0.197953	1.19969	0.275739	1.51801	1.58007	1.17547	1.18806	-0.523306	-0.105382	0.0550402	0.288528	0.597369	-1.00629	-0.311939	-0.774354	-0.227735	-0.00411226
CELLULAR_PROTEIN_COMPLEX_DISASSEMBLY	0.294248	-0.73011	-0.116226	-0.457359	-0.788102	0.737218	0.0587842	0.469426	0.12688	0.453545	0.5168	0.0350156	-1.29642	0.0624551	0.404811	-0.688186	-0.703213	-0.633309	0.319043	-0.922644	0.0617475	0.244646	0.188653	-0.435492	-1.19932	0.542338	0.678874	4.89028	-1.00728	-1.06595	-0.325621	-0.0674702	0.337683	2.51268	1.48148	2.06359	1.32497	1.61017	1.2107	0.514691	-0.126427	0.345773	1.3415	1.09438	-0.255165	-1.36011	-1.076	0.230458	-0.740427
CELLULAR_PROTEIN_METABOLIC_PROCESS	3.6673	0.490636	2.83006	-1.05892	-2.348	5.14334	-0.517141	-1.82125	-1.36378	-1.08029	1.74302	2.81071	1.807	1.99236	3.65724	0.460868	1.11011	1.78167	2.48687	0.956417	2.84881	3.56405	2.67809	1.81592	0.747183	0.834219	1.27213	0.253215	-0.0165782	-0.52531	-0.438079	1.18824	1.10605	6.02356	3.77548	6.22743	5.90263	5.87065	5.75078	2.91157	0.769446	2.03063	2.03672	4.74938	-3.12448	-4.25904	-3.41244	-2.54576	-3.90628
CELLULAR_RESPIRATION	0.170685	0.130146	-1.00645	-0.782233	-0.966832	-0.808791	-2.20652	2.80277	3.01458	0.129337	-0.944526	4.0678	-0.371902	-1.94323	-1.40691	-2.53378	1.12451	-2.33316	-0.452654	-3.90039	-0.784991	-0.02464	-1.47169	5.90524	-2.5922	-2.28159	-1.79486	-2.02338	4.8816	4.57397	2.75606	6.22066	-2.7736	-0.972593	-1.73727	-1.24481	-0.504421	-1.26354	-0.914666	-2.56284	-3.49537	-3.4207	-1.07768	-2.50325	0.0411137	-0.137145	-0.0823164	-0.51413	-0.246189
CELLULAR_RESPONSE_TO_EXTRACELLULAR_STIMULUS	1.981	0.506897	0.561533	2.32302	0.398027	0.995927	-0.596765	-1.03264	-0.810178	3.00956	-0.976502	-2.61936	-0.606005	0.329961	-0.380367	-0.470083	-0.149979	-0.519859	0.229202	-0.442143	1.3407	-0.0499341	0.420611	-0.85475	-0.122582	-0.348618	0.375717	0.838785	-0.29979	-1.14434	-2.20985	-0.809471	-0.898576	1.44379	-0.18178	0.938659	-0.178052	0.757353	-0.83177	-0.466985	0.362598	-1.14085	-0.689796	0.215037	-1.02191	0.710587	-0.893169	-0.439481	-0.0296642
CELLULAR_RESPONSE_TO_NUTRIENT_LEVELS	1.09836	-0.498995	0.28219	2.36026	0.192221	0.516297	-0.803111	-0.878379	-0.780168	3.24535	-1.18618	-2.9187	-0.534553	0.311889	-0.319043	-0.948218	-0.0131337	-1.15319	0.0533597	-0.985002	0.480258	-0.2687	-0.163373	-1.03009	-0.935013	-0.247084	0.168067	0.774733	-0.602588	-1.23788	-2.16581	-0.829465	-0.928924	1.01464	-0.127462	0.683862	-0.215887	0.481867	-0.79183	-0.304237	0.107626	-0.973349	-0.539987	0.0214933	-0.656161	1.11712	-0.611391	-0.241886	0.295804
CELLULAR_RESPONSE_TO_STIMULUS	1.88451	0.0674565	0.322508	1.96943	0.946924	1.17907	-0.260265	-1.41513	-1.22584	1.82923	-1.23801	-1.29005	-0.247993	0.16119	-0.337571	0.907414	0.728411	-0.236341	0.104481	-0.952017	1.0035	0.106484	0.819665	-0.634359	0.0683713	0.358606	0.0125879	1.13934	-0.76278	-1.09624	-0.341852	0.552197	-1.06289	1.39629	-0.371395	2.07781	0.710203	1.85966	-0.170518	-0.706406	0.27246	-0.998474	0.0643654	0.207903	-1.24033	0.102352	-1.02243	-0.726553	-0.350951
CELLULAR_RESPONSE_TO_STRESS	0.587507	-0.319156	-0.556533	2.43789	0.681018	0.782998	-1.01873	-0.929697	-1.0215	3.29863	-0.918892	-3.47836	0.478601	0.647862	0.580581	-0.167429	1.19771	-0.18941	-0.315535	-1.05554	-0.274336	-0.378762	-0.315488	-1.07875	-0.0549232	-0.0844381	-0.169635	0.520336	-0.472706	-1.27751	-2.40918	-0.970612	-0.830371	0.599657	-0.082905	0.665479	-0.602291	0.845481	-0.630854	-0.468896	0.224179	-0.808637	-0.40212	0.270342	-0.0488021	1.34302	-0.577365	-0.221801	0.840677
CENTRAL_NERVOUS_SYSTEM_DEVELOPMENT	-4.58598	-2.90809	-3.82273	-2.79228	3.55437	-2.29799	-2.92294	-2.93834	-2.42435	-4.05593	-4.19525	-4.59176	-4.01851	-4.09372	-5.1879	-0.974428	-2.53497	-3.34113	-1.96077	-3.86456	-2.18357	-1.81773	-2.20514	-2.74122	-3.36222	-5.59126	-4.06271	-2.92574	-3.04916	-3.38391	-1.52752	-2.26188	-3.56708	-3.81083	-4.03534	-3.61198	-3.71179	-4.14812	-3.97827	-4.0702	-4.93801	-5.23289	-3.90415	-5.20318	9.13811	8.69255	8.68357	7.21303	9.26118
CENTROSOME_CYCLE	-0.650137	-0.854695	-1.15206	-1.33328	0.248483	-0.612115	-0.954941	-0.948341	-0.877064	-1.32878	-0.270877	-1.23244	-0.623117	-0.9294	-0.60401	-1.11318	-0.690279	-0.721058	-0.770136	-0.927776	-0.228704	-0.27922	-0.508594	-0.783102	-0.627662	0.413517	0.838651	3.62476	-0.82704	-0.913665	-0.96887	-1.07183	-0.308848	0.83222	1.11251	0.311796	0.324564	0.602746	0.550254	0.294659	-0.269512	0.488183	1.49496	1.01041	0.168877	-0.0583077	-0.749929	0.185228	-0.327441
CENTROSOME_ORGANIZATION_AND_BIOGENESIS	-0.833394	-0.673817	-1.33308	-0.272008	1.01886	-0.717129	-0.596578	-0.814328	-0.62988	-1.3589	-0.655465	-0.953941	-0.592646	-0.924764	-0.321609	-0.869376	-0.302298	-0.728358	-1.00605	-0.990439	-0.49922	-0.5196	-0.576961	-0.793345	-0.647759	0.815835	1.4746	3.45435	-0.649179	-0.581809	-0.836137	-0.806671	-0.361278	1.09592	1.17873	0.36272	0.885519	0.836718	0.895481	0.19236	0.668199	0.524656	1.65835	0.929986	-0.2223	-0.46044	-0.989411	-0.273444	-0.841851
CERAMIDE_METABOLIC_PROCESS	0.656598	-0.0242321	0.167387	1.51752	1.18101	0.645909	0.777443	0.287813	0.475902	-0.175771	0.360555	-0.122028	0.0680816	0.320146	0.7745	-0.0574371	-0.493689	0.0902177	-0.035765	0.448968	-0.524714	0.0439224	0.587006	-0.501508	-0.0189988	0.285244	-0.265623	-1.45843	0.138571	0.442647	0.380796	-0.425142	0.0592506	-0.408527	0.0448428	1.40186	1.14977	0.786472	0.780726	0.317273	2.80003	-0.237921	0.57282	0.643061	-0.3977	-1.01936	-0.692095	-0.234989	0.0337388
CHEMICAL_HOMEOSTASIS	0.937359	2.08952	0.9781	0.623683	-1.87723	1.45229	0.629145	2.07259	4.42457	4.79427	2.10177	-1.7464	1.49611	2.32756	1.78447	-0.671898	-0.0633008	1.61582	-0.803678	2.85339	-0.76074	0.108363	-0.525312	-0.715242	0.822012	-1.39121	-2.49723	-5.00167	0.593342	-0.827565	-1.61531	-2.09631	-1.45105	-0.841125	1.11732	1.1823	1.86658	1.5329	1.27541	2.12978	2.5309	3.43608	1.4494	3.76228	0.70275	-0.0360684	-0.582812	-2.00796	-1.7545
CHROMATIN_ASSEMBLY	-2.70623	-2.67738	-2.57944	-0.397488	1.10173	-1.30418	-1.16599	-1.24768	-0.880891	-2.1153	-1.21232	-0.970402	-1.96103	-1.06628	-1.49037	-0.909301	-1.23378	-1.90921	-1.31283	-2.3849	-1.29139	-0.757936	-1.02821	-1.01175	-1.76019	0.853737	1.13347	4.64701	-0.518587	-0.382383	0.194486	-0.024635	0.999137	-0.486273	0.243058	-0.39869	0.555514	-0.273974	1.1187	0.106763	-0.967077	-0.245676	1.1106	-0.607209	1.60297	0.645528	1.85421	2.84659	2.05703
CHROMATIN_ASSEMBLY_OR_DISASSEMBLY	-2.12602	-2.88799	-2.29681	-1.31873	0.574604	-1.01631	-0.958116	-1.7046	-1.34891	-2.22672	-0.951951	-0.603753	-1.93724	-0.919195	-1.07935	-1.01145	-1.35849	-2.01959	-0.901184	-2.34308	-1.12256	-0.709071	-1.0505	-1.39422	-2.17509	1.4312	1.32718	4.68159	-0.819116	-0.800344	0.113769	-0.226136	1.37499	0.885098	1.02272	0.227343	0.886077	0.129398	1.57296	0.205434	-0.945524	-0.224569	2.32919	0.0791212	1.20585	0.0420848	1.29532	2.60778	1.32389
CHROMATIN_MODIFICATION	-1.36845	-1.63557	-1.7066	-1.60583	0.108266	-0.403757	-0.363278	-0.950273	0.270409	-1.16772	-0.452953	0.167594	-0.890103	-0.347636	-0.925952	-1.24042	-0.214421	-1.46839	-0.375733	-1.8964	-0.751237	-1.02264	-0.494537	-0.261387	-1.62655	1.40296	0.823673	3.32644	-0.912671	-0.12061	0.607623	1.26366	1.54906	1.26004	2.45594	1.10155	1.17799	1.48303	1.14125	0.0578398	-0.548142	-0.194554	2.03411	-0.438503	-0.604771	-1.07161	-0.796684	1.47895	0.357554
CHROMATIN_REMODELING	-0.68598	-0.984338	-0.909599	-0.73726	0.162689	-0.0917919	-0.181696	-0.427892	0.248724	-0.695646	-0.45835	-0.412857	-0.369902	-0.484004	-0.114024	-0.837959	-0.183134	-1.17673	-0.0447027	-1.17566	0.0310551	-0.446572	-0.175091	-0.858502	-1.28132	1.86304	1.40919	4.50834	-0.906962	-0.359192	0.265086	0.00024722	1.55733	0.479353	1.45063	0.630459	0.841996	1.11651	1.01173	0.827125	0.0493518	0.219578	2.57461	0.415557	-0.627541	-0.645898	-0.944119	0.905268	-0.359942
CHROMOSOME_CONDENSATION	0.574651	-1.07805	-0.0368072	1.63527	-0.232998	-0.659929	-0.116722	-0.681983	-0.0961652	-0.505196	1.50235	1.17348	0.371686	1.05938	3.99119	-0.991822	0.412835	-0.0862235	1.60591	-0.237001	1.81248	2.43766	0.872834	0.120895	-0.248175	2.41891	0.828159	3.08747	0.599092	0.175098	-0.101938	-0.273053	0.368786	-0.250118	-0.289031	-0.486567	-0.0374257	-0.292119	-0.0113407	5.01569	2.46062	1.1343	5.92029	3.18606	-1.18706	-2.12711	-0.772378	-1.03666	-2.00086
CHROMOSOME_ORGANIZATION_AND_BIOGENESIS	-1.59165	-3.39747	-2.79922	-2.08786	0.221	-1.13759	-1.18993	-2.29724	-1.13784	-2.36304	0.545904	0.0963997	-1.86113	-0.813351	0.378449	-1.50742	-1.21136	-2.27497	-0.671542	-3.02462	-0.591332	-0.311088	-0.871273	-1.27966	-2.67482	3.82483	1.82851	5.98968	-1.71257	-1.55842	0.229385	-0.0753942	1.73737	2.51158	2.62245	2.29	2.28839	2.21835	2.71237	3.02151	0.475823	0.730658	7.24538	1.60286	-0.471724	-1.97805	-0.543192	1.52376	-0.313717
CHROMOSOME_SEGREGATION	-0.158248	-2.07536	-1.26634	-0.929179	-1.00954	-0.927321	-1.24699	-0.476504	-0.686828	-0.700728	1.1999	1.89476	-0.0827878	-0.354284	2.97684	-0.561411	-0.755128	-0.972543	1.93701	-1.16184	2.38016	2.94244	1.11582	0.156742	-1.16407	3.7907	0.216447	4.26839	-1.08341	-1.00676	0.852514	-0.328875	0.126893	0.51074	-0.0417098	0.214273	-0.000392017	0.316258	0.486444	6.21433	0.565012	0.4692	7.74292	2.71044	-1.06346	-1.95657	-1.34803	-1.11405	-1.47947
CIRCADIAN_RHYTHM	-0.18076	0.413289	-0.752765	0.650125	-0.0977404	-0.254319	0.232159	-0.618651	-0.963821	-0.454864	-1.27119	-0.17424	-0.0360576	-0.0364447	-1.24042	0.783145	-1.01151	-0.263705	-0.881157	0.61788	-1.22567	-1.02506	0.196817	-0.760172	-0.0304656	-0.932487	-0.125977	1.59514	0.690152	0.750674	-0.325579	0.157772	-0.405819	-1.44365	-0.938382	-0.280438	-0.639342	-0.0627248	-0.169188	-0.720796	0.535913	-0.469154	0.0352966	-0.117464	1.74736	0.740012	0.736311	0.0369973	1.52547
COAGULATION	3.28522	2.77234	4.226	1.02024	-2.32531	2.00073	0.514577	2.77264	1.94718	10.176	1.85199	3.04569	2.57008	3.6429	1.30456	-0.137678	-1.67677	0.895586	0.27762	3.69227	0.174745	0.23281	1.34626	0.595096	0.557027	-0.110984	-0.436474	-1.48646	2.2973	1.97942	0.763602	0.162221	1.49312	-1.28965	-1.59768	-0.538497	-1.42754	-1.0533	-2.12962	0.143521	2.29906	1.47764	-2.06415	-0.590939	-1.37791	-1.91717	-2.0706	-3.1668	-2.60565
COENZYME_BIOSYNTHETIC_PROCESS	0.0481686	-0.694162	-0.448434	2.11795	-0.0742161	-0.406978	0.454861	1.28066	0.647457	0.949082	-0.25257	2.86102	-1.01986	-1.39543	-0.245223	0.255837	1.28986	0.794594	0.368468	-1.53322	0.867652	0.297972	-0.0887586	2.14839	-0.0210454	0.171985	-1.22894	-0.393541	0.274273	0.00797647	3.48446	1.67207	-2.8495	-0.504939	-0.899377	0.140838	-0.211291	0.0325921	0.112348	0.321961	-0.816164	-1.45168	-0.198753	-0.847316	0.599936	-0.615293	0.732309	-1.10587	-1.12193
COENZYME_METABOLIC_PROCESS	1.48422	0.754967	0.66578	2.1841	-1.0679	0.484519	-1.27547	4.09687	1.58453	3.90991	-1.0849	2.79402	-1.04764	-2.28574	-1.25947	-0.74385	0.288797	0.520191	0.550795	-1.73344	0.745244	0.743045	-0.726616	3.76683	-0.367616	-1.07045	-1.64469	0.2518	1.22884	0.921081	3.6289	3.06693	-2.93432	0.78149	-0.413426	0.769117	0.889343	0.840791	0.131395	-0.0746972	-1.05396	-2.12968	-0.852937	-0.919969	-1.09664	-1.50866	-0.835142	-2.22859	-1.78807
COFACTOR_BIOSYNTHETIC_PROCESS	0.0401339	-1.02635	-0.132963	2.60654	-0.829842	-1.53377	-0.279028	1.24631	0.862069	1.00092	-1.27491	3.18462	-1.6351	-1.93035	-1.12527	-0.447044	1.33894	0.351298	0.764514	-1.35305	1.22919	1.04663	-0.175866	2.85586	-0.331377	-0.848573	-1.08656	-1.58564	0.857683	0.885937	3.9056	2.79432	-3.34298	-1.16	-1.40976	-0.55274	-0.0437982	-0.483583	-0.43919	5.31399	-1.14232	-2.29742	-1.21498	-1.43855	0.105874	-0.940022	-0.118001	-1.53149	-1.08366
COFACTOR_CATABOLIC_PROCESS	1.81135	1.09081	0.782399	-0.846104	-1.90564	-0.227027	-2.15481	2.26973	1.51501	1.07101	-0.94645	2.91891	-0.900481	-1.47492	-1.36761	-0.894922	0.549255	-0.872144	0.28821	-2.21649	0.231753	0.216033	-1.03727	4.13575	-1.31087	-1.29878	-0.903707	-1.05312	2.22069	2.2707	2.18975	4.05975	-1.67119	0.336597	-0.772465	-0.350917	0.498584	0.0405835	0.417444	-1.17533	-2.39131	-1.79864	-0.368907	-1.12983	-0.728956	-0.741026	-0.474952	-0.878871	-0.913507
COFACTOR_METABOLIC_PROCESS	1.08923	0.125487	0.621177	2.75196	-1.36767	-0.582133	-1.61737	3.92637	1.81593	3.13296	-1.9141	2.99166	-1.52189	-2.59868	-1.94627	-0.920819	0.374559	0.00544288	0.439477	-1.74961	0.798673	0.947575	-0.90942	3.90458	-0.71913	-1.7833	-1.62209	-0.692931	1.43213	1.43471	4.03933	3.53065	-3.37372	-0.219918	-1.18623	0.148263	0.844048	0.315927	-0.285183	3.18405	-1.13958	-2.70518	-1.57486	-1.50438	-1.0233	-1.54254	-0.889484	-2.45541	-1.62704
COFACTOR_TRANSPORT	-1.03689	0.226729	0.398695	-0.613936	0.0872357	-0.623193	0.413178	2.99204	2.12146	2.21066	-1.08308	0.0529305	-0.971582	0.0725667	-0.118882	0.136433	0.623898	1.30227	-1.47202	2.56452	-1.00578	-0.731486	-0.606695	-0.772296	1.64896	-0.206598	-0.53779	-1.47908	-0.735248	-0.975829	-0.574617	-1.03168	-0.195185	-1.36574	-1.12523	-0.106614	-0.344015	-0.904452	-0.679156	2.20264	-0.553074	-0.818549	-0.845335	-0.374315	-0.107421	0.281565	-0.47871	-0.0871917	-0.0127826
COVALENT_CHROMATIN_MODIFICATION	-0.939653	-1.51747	-1.1191	-2.24117	-0.340861	-0.730435	-1.1032	-0.642496	0.0863795	-0.879365	-0.651529	0.601677	-1.30297	-0.337721	-1.34527	-1.44097	-0.184693	-0.866253	-0.630516	-1.26305	-0.863821	-0.963932	-0.388935	0.477398	-0.99009	0.193153	-0.58827	0.535466	-0.378973	0.00526219	0.463421	1.38405	0.584351	0.647305	1.38802	0.46694	0.0876319	0.670856	0.152165	-0.393151	-1.40307	-0.779703	0.764607	-1.28651	-0.0736598	-0.671376	0.147508	2.024	1.01156
CYCLIC_NUCLEOTIDE_MEDIATED_SIGNALING	-0.142757	0.316367	1.28379	-0.880408	-1.45457	-0.361884	-1.42369	-2.5372	-2.59974	-1.3659	-0.799978	-0.599665	-0.0426015	-0.63435	-1.64339	-1.50883	-1.1318	-1.23767	-1.65381	0.942629	-1.76553	-1.78411	-1.10456	-1.2372	-1.26137	-3.49826	-2.3606	-3.54781	-0.110491	-0.125985	-0.660464	-1.36397	-0.83048	0.239444	-1.04681	-1.07035	-0.919591	-0.477394	-1.32253	-0.697551	0.270737	-0.243381	-1.71207	-1.31901	3.09886	3.03427	2.31324	0.134881	1.75988
CYCLIC_NUCLEOTIDE_METABOLIC_PROCESS	1.79319	2.30012	1.88438	0.855537	-1.47042	-0.150989	-0.666722	1.67575	0.457202	0.00268933	0.469493	0.537316	1.00595	0.198422	0.416208	0.485826	0.224541	0.579072	0.0333063	0.87252	0.263184	0.171224	0.630558	0.0934749	0.783803	0.403524	0.737953	-1.75621	0.353875	0.616928	0.567043	0.0252194	0.0186103	-0.406351	-0.0122507	-0.742614	0.433794	-0.780595	0.229475	1.23898	1.10102	0.148176	-0.0996822	0.662412	-0.845344	-1.72612	-0.830555	-1.55864	-1.21482
CYTOKINE_AND_CHEMOKINE_MEDIATED_SIGNALING_PATHWAY	1.14073	0.788258	1.20019	-1.47472	-1.63848	0.00380345	4.71042	0.0477463	0.00287268	0.234877	1.75771	-1.60761	2.57007	1.8673	2.69394	0.0209742	0.639873	3.36249	2.93312	3.69509	3.18937	4.18963	3.49366	0.845297	3.15726	1.41923	-0.789404	-2.54898	-1.03982	-1.18645	-1.50064	-1.44615	0.847012	2.32588	1.62361	1.86388	2.86282	2.05497	3.39044	2.79228	2.0831	3.88051	1.63568	4.75081	-0.734211	-1.58972	-2.28993	-1.28006	-1.77679
CYTOKINE_BIOSYNTHETIC_PROCESS	1.37689	0.891927	1.26231	0.139025	-2.47622	-0.141783	-1.02996	-0.980311	-1.08324	1.5822	0.547106	0.102638	0.858743	-0.387559	-0.202483	-0.937763	-0.587083	-0.269754	0.262923	2.7334	0.696022	0.876733	1.05122	-0.84775	-0.356442	-1.11243	-0.334365	-0.540519	0.146795	-0.460624	-1.0342	-0.681634	-0.12571	4.01103	2.31793	3.91077	2.08506	2.5679	1.37549	3.14821	1.0082	1.88413	1.14062	3.11916	-1.08299	-1.10163	-1.8026	-2.24432	-2.24067
CYTOKINE_METABOLIC_PROCESS	1.35188	0.789431	1.202	0.418156	-2.44222	-0.235033	-0.902047	-0.715789	-0.680458	1.50358	0.622388	0.118858	1.04437	-0.226494	-0.0777538	-0.612329	-0.420927	-0.286804	0.339904	2.66129	0.703359	0.897972	1.015	-0.830148	-0.358639	-1.09729	-0.428894	-0.586196	-0.0126468	-0.481338	-0.986022	-0.723104	-0.111221	3.96132	2.30467	4.08907	2.00841	2.73763	1.33069	3.04766	1.13251	1.72689	1.03441	3.09016	-1.11166	-1.21329	-1.83351	-2.30803	-2.23983
CYTOKINE_PRODUCTION	2.84388	1.48993	1.54099	-0.466722	-2.48798	0.596092	0.104404	-1.17054	-0.244866	1.95152	0.135385	0.13404	0.344887	-0.4369	-0.019662	-0.315592	-0.689983	0.729558	0.989984	2.75	1.3723	1.75722	1.61049	-0.828833	0.215604	0.246749	-0.934498	-0.884812	-0.839812	-1.01009	-1.54495	-1.52469	0.0605278	3.69609	2.94474	4.49732	2.71907	4.07573	2.64995	3.68421	1.71401	3.18466	1.62821	4.43512	-1.21336	-1.65388	-1.85039	-1.37955	-3.25514
CYTOKINE_SECRETION	3.67467	2.25401	1.9624	-0.373874	-0.948909	0.860814	-0.281809	-1.95717	-0.366395	4.66069	0.105936	-0.212142	-0.967661	0.109738	-0.100407	-0.999555	-0.852145	0.521329	0.0286185	1.89187	0.611945	1.02528	1.71584	-0.861418	-0.220296	-0.0718677	-1.40756	0.342945	-0.690662	-0.186595	-1.10695	-0.918845	-0.0460067	0.158824	0.718826	1.23694	1.03232	2.79637	1.78788	1.8636	0.88607	2.33281	1.38532	2.19985	-0.766678	-0.862017	-0.538015	1.40347	-1.98911
CYTOKINESIS	0.620433	-0.195988	0.393194	0.945048	-1.6865	-1.15346	-1.8302	-1.21271	-1.16739	-0.809575	0.698251	-0.433962	-0.615185	0.321966	0.72273	-1.09802	-1.20195	-0.580951	0.119792	0.507911	0.520959	0.618231	0.642121	-0.608472	-0.995983	0.722808	0.37083	3.05039	-0.884253	-0.730823	-0.804369	-1.41887	-0.0400607	1.35567	0.89551	-1.47953	0.318613	-1.09651	0.200273	4.0914	1.69199	0.656808	4.37003	2.21363	0.591573	0.487512	0.78973	-0.229535	0.446815
CYTOPLASM_ORGANIZATION_AND_BIOGENESIS	2.7206	3.25558	2.66258	0.626472	-1.53983	0.344425	0.893488	1.40122	0.549971	-1.79505	3.70359	3.06037	1.37017	1.61694	1.4214	2.3841	1.04377	0.90775	1.22495	1.75266	0.983173	0.895394	1.10905	0.446171	1.0177	1.8677	-0.502137	-0.507217	2.57707	3.91398	-0.29278	-0.853674	4.07921	-2.01056	-2.20154	-3.85342	-3.4506	-3.29247	-3.77594	-1.80944	-0.644987	-2.54941	-2.56425	-1.02183	-0.247737	-0.0412677	-0.245964	-0.451428	0.354152
CYTOSKELETON_DEPENDENT_INTRACELLULAR_TRANSPORT	-3.34331	-1.95325	-2.32739	-0.611176	1.58324	-0.856531	-2.2667	-0.775468	-0.225917	-2.12059	-1.70351	-1.61085	-2.15284	-3.21765	-2.43572	-1.04905	-1.49129	-2.23876	-1.2609	-1.45727	-0.71876	-0.931063	-1.43219	1.07334	-2.15829	-1.08508	-1.93831	-1.08512	7.75199	3.99438	3.01302	-0.0854933	-1.2692	0.456606	-1.00482	-2.45873	-1.99519	-2.01508	-2.1841	-0.656629	-1.78753	-2.02227	-0.967151	-1.48882	3.30488	3.44214	3.39265	2.4359	3.31083
CYTOSKELETON_ORGANIZATION_AND_BIOGENESIS	-0.443478	-1.64358	0.164262	-2.41413	-1.79851	-1.83731	-2.53078	-1.43248	-1.36485	-3.48524	1.73262	-1.12291	-1.75625	-0.923218	-0.127562	-0.356835	-2.52723	-0.591985	0.871688	-0.314283	1.45329	1.25774	-0.297728	2.28021	-0.728561	-1.63748	-1.22944	-0.485994	3.33507	2.5151	0.125153	-0.086722	-0.291874	0.776977	-0.396261	-4.02775	-1.98107	-3.05075	-2.56641	1.73253	-2.27635	-1.8041	1.45876	0.449267	2.3021	2.42302	2.62762	2.30228	3.21059
DEFENSE_RESPONSE	4.2707	6.36071	4.48999	-1.43458	-4.70097	-0.25005	0.291194	-2.51715	-0.260227	6.19371	3.40429	-2.10239	3.65973	3.12367	4.02608	-1.14728	-0.655821	6.04156	1.06514	11.7557	1.09817	2.85083	1.68084	-0.324243	5.58822	-1.47101	-4.86534	-6.08204	-0.95693	-1.12864	-3.25295	-2.86416	-0.0452607	4.63532	6.57973	8.24594	10.5692	10.4811	10.709	13.6465	8.09317	15.7764	6.49188	11.7322	-4.24316	-4.02478	-5.18237	-5.22124	-6.78861
DEFENSE_RESPONSE_TO_BACTERIUM	0.967196	0.841882	1.95338	-0.227106	-1.88991	-0.563234	-0.244238	-1.19962	-1.68673	1.21433	-0.260971	-0.557203	-0.341681	-0.645078	-0.706085	-1.14995	0.653647	1.62608	0.840891	1.27942	1.39136	2.23331	1.15072	0.48349	3.46545	-1.39053	-1.29098	-0.66644	-0.76699	-0.560948	-1.00109	-0.659779	-0.929333	-0.451035	-0.53981	0.338362	1.14123	-0.202742	1.20616	7.52451	2.38604	4.79125	0.0923514	3.68893	-1.14416	-1.00404	-1.73643	-1.92533	-1.96788
DEFENSE_RESPONSE_TO_VIRUS	0.747678	0.861196	0.372376	-0.656571	-0.800694	1.35201	0.124912	-0.372104	-0.904513	-0.031063	-1.368	-0.783538	-0.138849	-0.389382	-0.417688	-0.714589	-0.00174938	-0.388058	-1.30469	1.07625	-1.02046	-1.27575	-1.03093	-0.636376	-0.729033	0.0288366	0.0296663	-0.238143	0.0492009	0.305806	-0.578567	-0.475905	0.311146	2.1123	1.76018	2.34115	2.53465	2.77331	2.4605	1.43945	0.321091	2.11334	1.38028	2.02418	-0.935598	-1.18261	-0.968601	-0.212386	-1.12281
DEPHOSPHORYLATION	-0.0310687	-0.233215	0.109377	-1.03359	-1.3423	-0.770508	-0.583727	-0.206979	0.582281	-1.63653	-0.993071	-0.184027	-0.282701	-0.876958	-0.357456	-2.0016	-1.6328	-0.125356	-0.776123	0.747447	-1.01176	-0.481461	-1.21161	1.38258	-0.746802	-2.26675	-3.15567	0.643109	0.608228	1.61398	0.591543	1.5373	-0.849691	0.70081	1.24972	1.12525	0.499217	2.10614	0.890372	-0.624548	-0.525127	1.31319	0.313096	0.569062	1.24914	2.45517	-0.32769	1.79771	1.56769
DETECTION_OF_ABIOTIC_STIMULUS	-1.6968	-1.53995	-1.57389	-0.83373	-0.499673	-1.3264	-1.27482	-0.684037	-0.854534	-0.801042	0.00880351	-0.311212	-0.94785	-1.86678	-1.64649	-1.378	-1.04388	-1.72009	-1.13125	-1.55139	-1.21038	-0.951478	-1.20601	-0.872653	-1.23683	-1.67815	-2.32298	-0.582302	-1.08867	0.0111235	-0.462623	-0.70097	-1.29395	-0.175634	-0.0722589	-1.01064	-0.50829	-0.89217	-1.08279	-0.187235	-0.422198	0.240167	-1.06666	-0.895267	3.00438	2.32262	1.74263	0.205199	2.00596
DETECTION_OF_BIOTIC_STIMULUS	1.27294	0.0304664	0.266191	-0.671045	-1.38811	-0.301458	-0.109834	-0.73081	-0.999102	0.408714	-0.444393	-0.317514	0.395775	-0.0833532	0.00176127	-1.03031	-0.603035	0.525986	0.722354	0.922063	1.10805	0.245428	1.25484	-0.210482	-0.789336	-0.486052	-1.03198	-0.393793	-0.122024	0.00293154	-0.818	-0.567113	-0.519671	0.164751	-0.24918	1.46561	0.659481	2.78438	1.56663	3.14321	1.09965	3.2638	2.44999	0.640025	-0.456139	-0.382932	-1.44684	1.33517	-1.52702
DETECTION_OF_CHEMICAL_STIMULUS	-2.06452	-1.45213	-0.360171	-0.930366	0.360674	-1.96281	-1.77989	-0.669248	0.0168088	-0.893637	-1.73756	-1.25055	-1.25265	-1.06635	-0.976499	-0.702704	-0.613324	-1.66201	-0.342629	-0.983403	-1.15287	-0.564261	-0.943797	-1.23499	-1.05277	-0.962054	-0.527885	-1.56169	-0.447988	-0.775067	-1.73515	-0.90073	-0.0235868	-0.867523	-1.02275	-0.201654	0.0363588	-1.19026	-0.203885	-0.936165	-0.995865	-0.366193	-1.02387	-0.897003	3.4945	3.68889	1.41441	0.741311	2.30568
DETECTION_OF_EXTERNAL_STIMULUS	0.110677	-1.05437	-0.532019	-1.04355	-0.69458	-1.24453	-1.10309	-0.408689	-0.790139	-0.245843	-1.05185	-0.283123	-0.299993	-1.4783	-1.52615	-1.84127	-1.20418	-1.03935	-0.17734	-0.622653	0.0787192	-0.404129	-0.0161302	-0.408124	-0.950019	-1.35751	-1.76241	-0.178291	-0.374278	0.439284	-0.664714	-0.548868	-0.811294	0.112601	-0.223191	-0.371141	0.0275049	-0.525838	-0.352604	1.65268	0.140458	1.34578	0.573943	-0.539512	0.308317	1.43783	-0.293143	-0.203224	0.417451
DETECTION_OF_STIMULUS	-2.20699	-2.10185	-1.42646	-1.27973	-0.21216	-1.90667	-1.65055	-1.03496	-0.608096	-0.820966	-1.27848	-1.29717	-1.2722	-2.04815	-1.66824	-1.85681	-1.12915	-2.11953	-1.15835	-1.07904	-1.52062	-1.28232	-1.45116	-1.67104	-1.93737	-1.78933	-2.44173	-1.26698	-0.988906	-0.408269	-1.77665	-1.29306	-1.28722	-0.887829	-0.917924	-0.666377	-0.410417	-0.290023	-0.463998	0.362252	-0.584573	1.05059	-0.454537	-1.13981	4.23695	4.14457	1.77427	1.79583	2.34562
DETECTION_OF_STIMULUS_INVOLVED_IN_SENSORY_PERCEPTION	-0.757756	-1.40377	-0.97738	-0.604079	-0.180308	-1.1451	-1.39555	-0.1016	-0.469369	-0.669465	-1.1138	-0.3394	-0.462475	-1.4888	-1.4965	-1.0239	-1.13536	-1.34483	-0.932328	-1.19081	-1.08925	-0.888605	-1.35354	-0.617524	-0.304985	-1.01376	-1.40877	-0.391236	-0.784266	0.194133	-0.552198	-0.54488	-0.0800232	-0.354106	-0.337568	-0.501565	0.194	-0.354748	-0.250682	-0.670499	-0.121199	0.487934	-0.674976	-0.707729	0.732895	2.00496	0.296772	0.108448	1.2846
DEVELOPMENT_OF_PRIMARY_SEXUAL_CHARACTERISTICS	-0.859073	-1.14844	-2.23783	3.3491	3.04143	-0.794049	0.145588	-0.391556	-0.658336	0.474798	-1.26411	-0.398374	-1.67942	-2.23227	-1.73142	0.896771	-1.34446	-0.811813	-0.738412	-1.39714	-0.113692	0.446293	1.59837	-0.0219883	-0.857425	1.40007	1.25688	2.92339	-0.695077	-0.204382	1.57214	-0.181229	-0.451042	-0.792059	-0.81295	0.0331298	-0.126238	0.052901	-0.788161	-0.97742	-0.818681	-1.22071	-1.50978	-1.93588	-0.985441	-0.791666	-0.429156	-0.999386	-0.236544
DEVELOPMENTAL_GROWTH	-0.0421842	0.27059	-1.55401	-1.05633	0.826942	-1.32689	0.278671	0.292305	0.804881	-0.587617	-1.95663	-0.835385	-0.518502	-1.55421	-0.778117	-0.220504	-0.590547	-0.632701	5.25143	-0.633621	5.47089	5.86411	6.12492	2.81663	0.339917	-0.0679074	-0.473357	-0.0359674	-0.466242	0.178805	-0.399325	-0.475711	-1.17473	-1.19656	-0.999334	-0.357698	-0.687949	-0.27857	-0.490198	-0.402967	0.162073	-1.02783	0.139486	1.63015	-0.544008	-0.103947	-0.641811	-1.15341	-0.333018
DEVELOPMENTAL_MATURATION	-0.305865	-0.113066	-1.1937	-1.50468	-0.0933671	-2.22234	-1.49725	-0.436541	-0.945011	-1.16311	-1.41918	-0.813428	-0.173996	-1.03218	-0.264545	1.11127	0.0919839	1.84051	4.23056	0.459352	4.33105	4.09457	3.39839	9.18658	1.28702	-1.34451	-0.0743921	-0.814774	2.72133	3.26312	5.44312	6.54722	-1.29016	-2.0047	-1.49991	-1.61684	-1.4115	-2.07249	-1.78537	-1.946	-2.18695	-1.48438	-1.05336	1.29434	0.768816	0.787486	-0.529006	-0.573976	0.532405
DI___TRI_VALENT_INORGANIC_CATION_TRANSPORT	-1.59544	-1.46195	-0.705837	-1.18873	-1.26348	-2.30014	-0.968226	-2.28739	-2.30463	-2.11608	0.926907	0.618831	-1.0245	-1.06889	-0.361075	0.164775	-0.451598	-0.668679	-0.00747699	-1.47176	0.696062	-0.726147	-0.764506	6.01821	-0.941158	-1.30779	-1.31284	-1.81632	0.0645572	-0.846169	4.52919	6.01536	-0.170318	-1.13827	-1.02691	-2.0555	-1.86994	-1.60725	-1.62294	-1.14497	-1.94923	-1.9822	-1.13981	-1.70789	2.75455	3.04525	2.20387	1.06883	1.91647
DIGESTION	0.869315	0.467138	-0.125614	-1.89782	-1.29379	7.09742	-0.052638	-1.18949	-0.719251	3.67955	1.33973	3.96771	6.54259	4.18564	5.32236	-0.690105	-0.307243	1.94193	0.77032	0.768706	1.91081	2.25254	3.02227	1.07481	0.685163	-4.07088	-2.97092	-2.45021	0.00316821	-0.170832	1.15695	0.0394106	-3.08868	-1.69221	-1.85315	-2.62042	-2.2825	-1.83398	-2.88626	-0.886055	-3.24669	-2.96301	-2.92649	-1.63681	-0.92681	-0.080225	-0.604781	-0.885042	0.640697
DNA_CATABOLIC_PROCESS	1.89008	0.356035	0.500863	1.50619	1.20824	1.63104	-1.36184	-0.175226	-0.510493	-0.0546778	-2.03987	-0.207564	-0.394375	-1.69851	-1.30636	-0.0813747	0.877686	-0.609518	-0.106953	-1.79073	0.407571	-0.434165	-0.569722	0.0185507	-0.0712865	1.23153	-0.172598	-0.450365	-0.00671907	-0.281074	0.278436	0.35146	-2.26574	-0.16516	-0.158674	1.5283	1.22185	0.701589	1.10082	-1.47742	-0.266736	-0.403298	0.258373	0.555277	1.31616	0.256098	0.388763	-0.34232	-0.112812
DNA_DAMAGE_CHECKPOINT	-0.08841	-0.818508	-0.417907	0.495753	-0.0504633	0.54779	-0.70974	-1.20379	-1.38526	-0.300855	0.100081	0.603886	0.167209	-0.38599	-0.198375	-1.18604	-0.305864	-0.392468	-0.0653455	-1.06021	0.0140219	0.148848	-0.0535885	-0.00801361	-0.197716	0.707217	0.339614	1.52165	-0.902589	-0.518173	0.623336	0.523218	0.714839	0.0076534	-0.0337824	0.894271	0.0070454	0.520715	0.369526	0.688859	0.196605	0.250295	1.58293	0.748939	-1.08148	-1.3115	-1.05879	0.540436	-0.538159
DNA_DAMAGE_RESPONSE__SIGNAL_TRANSDUCTION	3.08851	0.83612	1.70868	0.204862	-0.649305	0.785319	-0.824097	-0.258019	-0.961855	0.11749	1.07602	0.299825	0.810589	0.245302	1.00798	-1.27804	-0.587498	1.00569	2.17056	-0.373951	2.77685	2.61195	1.82264	0.725569	1.05627	1.44078	0.480919	0.464948	-0.544623	-0.537725	0.0320082	0.319582	2.11541	0.805674	0.908031	0.699545	-0.0186581	0.653377	0.555653	0.912685	0.884343	1.34661	2.11622	2.61111	-1.73133	-2.23907	-1.96978	-0.646037	-1.9728
DNA_DAMAGE_RESPONSE__SIGNAL_TRANSDUCTION_BY_P53_CLASS_MEDIATOR	0.924813	-0.390742	0.438027	-0.605659	-0.507464	0.61746	-0.935711	-0.537247	-0.570354	-0.350025	0.938756	0.0829152	0.293587	0.389849	0.301296	-0.858499	-0.752444	0.252832	0.643995	0.83592	0.922728	0.900054	0.322634	0.231074	0.250941	1.1759	0.0926956	-0.13129	0.0138698	-0.0815485	-0.424344	0.31262	2.0375	1.57936	1.64216	1.21938	0.161614	1.15701	0.530099	0.0682111	0.909953	1.51154	1.30368	1.72117	-0.743616	-1.34432	-0.872117	-0.649278	-1.55892
DNA_DAMAGE_RESPONSE__SIGNAL_TRANSDUCTION_RESULTING_IN_INDUCTION_OF_APOPTOSIS	4.99525	2.36285	3.54045	0.34691	-1.28723	-0.133537	-0.52595	0.0410641	-0.780376	0.494473	1.06849	0.423637	0.261086	1.10283	1.27938	-0.929052	-0.644817	1.91158	2.75104	0.417965	3.56492	3.36127	2.42691	1.17442	1.79216	1.03655	0.511108	-1.0036	0.474105	0.341663	-0.871172	0.325409	2.06332	1.04134	1.41043	-0.223728	0.258672	-0.0521659	0.358658	0.397332	1.28647	1.73475	1.3746	2.85458	-1.71064	-2.07931	-1.87234	-0.96331	-2.33714
DNA_DEPENDENT_DNA_REPLICATION	0.0212443	-1.03642	-1.00181	-0.554917	-0.720794	1.11544	-0.458186	-1.98009	-1.07741	-1.40724	1.04146	1.45296	-0.336332	-0.430995	0.901294	0.311568	-0.275752	-0.985139	0.186458	-2.33201	-0.024898	0.19287	0.225145	-0.938765	-0.989928	2.63322	1.96237	3.73806	-0.818668	-0.928705	0.635199	-1.17568	0.237929	1.05853	0.148634	1.3165	1.31516	1.72749	1.84749	2.49233	-0.0264942	0.22394	4.10127	1.49176	-1.31629	-1.97838	-0.698473	-0.241545	-2.3763
DNA_FRAGMENTATION_DURING_APOPTOSIS	2.64644	1.47869	0.853226	2.14399	1.33969	1.63743	-1.27969	1.05167	0.837963	0.294311	-1.83158	-0.356796	-0.727995	-2.07984	-1.3333	-0.76486	1.05927	-1.09983	0.0566453	-2.40285	0.694353	-0.313077	-0.484332	0.246173	-0.868906	1.16323	0.434273	-1.80569	0.30056	0.314482	0.576147	0.489767	-1.98439	-1.70389	-1.74589	0.11848	-0.675194	-0.429064	-1.00274	-1.63961	-0.485812	-1.72619	-1.45856	-1.09472	1.84966	0.167259	0.683504	-0.107172	0.380184
DNA_INTEGRITY_CHECKPOINT	-0.295956	-0.829751	-0.653144	0.474807	-0.437907	1.07097	-1.00132	-1.48267	-1.6618	-0.325921	0.227321	0.827683	-0.0860428	-0.966028	0.0389801	-1.4398	-0.459352	-0.816462	0.226919	-1.46403	0.451763	0.3004	0.130427	-0.0959774	-0.346773	0.88567	0.523905	2.62623	-0.948923	-0.52547	0.38449	0.292654	0.244252	0.537014	-0.192286	1.251	-0.056356	0.788164	-0.0126562	1.25221	-0.11311	-0.0191498	2.88685	1.37635	-1.45486	-1.6143	-1.03603	0.102828	-1.06293
DNA_METABOLIC_PROCESS	1.96267	-1.3832	-0.581838	-0.63769	-0.312981	0.904442	0.132517	-2.41136	-1.44658	-1.79915	0.667478	1.34997	-0.400367	-1.20887	0.551643	0.147578	-0.514088	-1.06241	-0.639414	-2.16049	0.183838	0.0144636	-0.0191572	-1.03305	-1.12931	5.89744	2.95859	7.76499	-1.91902	-2.3989	0.229181	-0.533733	0.678713	4.13186	3.13166	5.42129	4.77359	5.38106	4.85646	4.79116	2.09853	1.88426	9.5329	4.65236	-2.63672	-4.15927	-2.6458	-0.815357	-4.11096
DNA_MODIFICATION	0.713057	0.228969	-0.437748	-0.570845	0.785727	-1.10612	0.957523	-0.189889	0.735276	-0.554469	0.00420939	-1.37257	1.85116	1.68295	1.62966	0.730133	-0.0958504	0.725293	-0.0477911	0.109794	0.559714	0.0522919	0.590282	-0.711727	0.159201	4.05949	1.92032	1.59154	-0.500706	-0.530287	-1.00168	-1.34414	0.439156	0.0729319	-1.01802	0.586885	1.04312	0.368264	1.54461	2.60435	1.70695	2.47943	2.83761	1.72527	-1.03768	-1.12878	-0.565973	0.570472	-0.846102
DNA_PACKAGING	-1.90555	-2.71952	-2.01952	0.191448	0.488307	-1.31025	-1.04724	-1.37636	-0.761611	-2.05345	-0.254647	0.161776	-1.25388	-0.344218	0.829544	-1.14086	-0.720294	-1.59875	-0.369454	-1.87627	-0.221597	0.551172	-0.231327	-0.658823	-1.49314	1.73698	1.43257	9.94521	-0.0100714	-0.312266	0.167363	-0.035458	1.21898	-0.438327	0.391606	-0.508278	0.448897	-0.211955	1.01484	2.74162	0.19188	0.365556	3.9845	1.19554	0.371151	-0.87403	0.684145	1.51678	0.0622665
DNA_RECOMBINATION	-1.10447	-1.48696	-1.6465	-1.4842	-0.291323	-0.804664	-1.1162	-2.07998	-1.71841	-1.65977	0.110427	0.132624	-0.311368	-1.05069	-0.0555174	-0.250725	-0.177758	-0.927362	-1.13967	-0.460404	-0.680724	-0.915547	-0.73111	-1.18191	-1.19046	1.84688	-0.154741	4.54072	-1.38543	-1.61226	0.356015	-0.908934	-0.265062	0.983705	1.13942	3.21818	2.21739	3.57505	2.99905	2.4818	1.02048	0.881199	6.37297	2.73096	-0.790569	-0.542538	-1.06602	-0.71802	-1.67725
DNA_REPAIR	0.23434	-2.09787	-0.95649	0.163772	-0.190615	0.343522	-0.377239	-1.42059	-1.7913	-1.00965	-0.133671	0.965481	-0.588774	-0.650096	-0.169895	-0.425312	-1.34168	-1.54724	-1.03626	-2.08059	-0.372145	-0.708014	-0.473131	-1.31877	-1.43773	3.08961	0.965855	5.45807	-1.57465	-1.53744	-0.0177855	-0.00446434	0.164518	2.48628	2.11149	3.28255	2.93754	2.87675	3.3774	2.76433	1.24117	1.20563	5.72439	2.24612	-1.92996	-2.52131	-2.08422	-0.276472	-2.69289
DNA_REPLICATION	0.869962	-1.10161	-1.02313	-1.37379	-1.10523	0.537485	0.0665212	-2.43009	-1.26954	-1.7766	1.23497	1.77668	-1.50627	-1.23729	0.17705	0.127848	-0.0687286	-0.73088	0.107856	-2.05273	0.0799252	0.391385	0.26574	-0.240286	-1.04447	3.90121	2.28977	5.10288	-1.08958	-1.72492	0.519174	-0.446666	0.899076	3.33246	2.18916	2.4892	2.69016	2.95699	2.90781	4.29225	0.903718	0.9019	6.28461	2.95706	-1.64987	-3.08255	-1.33088	0.253352	-3.08534
DNA_REPLICATION_INITIATION	-0.455299	-0.531317	-1.07292	-0.647721	-0.411579	0.952183	-0.260517	-0.50077	-1.0527	-0.149124	0.647333	1.46213	-0.0774169	-0.103819	0.561079	-0.261246	0.191818	-0.962532	0.432017	-1.19066	0.636803	0.0521255	-0.434136	-0.746578	-0.63414	0.798702	0.916065	2.62034	-0.125702	-0.607688	-0.0213719	-0.565999	-0.379282	0.78564	-0.0889986	0.860752	0.622144	1.03334	0.5426	1.59458	-0.596933	0.38012	3.02091	1.26373	-0.82248	-1.32746	-0.759332	-0.638741	-1.59553
DOUBLE_STRAND_BREAK_REPAIR	-0.562588	-1.4358	-1.25168	-0.421982	-0.457349	-0.665333	-0.934117	-0.601363	-1.1869	-0.581179	0.184646	0.506915	-1.41384	-0.852019	-0.35795	0.697718	-1.11516	-1.35755	-0.259358	-1.59283	-0.297369	-0.439547	-1.13448	-0.842013	-1.56236	1.0015	-0.408196	2.48911	-0.454603	-1.07884	0.8218	-0.303564	-1.03858	1.3328	1.01254	2.40316	1.10001	1.70313	1.96058	0.484196	-0.527488	-0.0794974	2.58716	0.525366	-0.625088	-1.05837	-0.933126	-0.485618	-1.50892
ECTODERM_DEVELOPMENT	4.46226	0.918917	0.0958879	-1.1634	-2.91978	-1.7938	-1.39038	-2.6905	-2.61143	-1.1503	-1.59431	-1.88043	-0.87259	-2.43133	-1.53267	2.93232	1.90215	5.70117	16.2123	0.759149	22.1449	19.6894	24.8751	9.07307	5.58068	-0.4127	-2.40857	-2.21121	-0.0258252	-0.772817	-1.39582	-1.57045	-0.502778	-2.19001	-2.14986	-3.57598	-3.54176	-2.95451	-4.24584	-1.98614	-2.32495	-2.75692	1.47615	8.97606	-3.30935	-3.43002	-3.32304	-3.13381	-2.81661
ELECTRON_TRANSPORT_GO_0006118	4.10706	3.77328	4.59656	2.13812	-1.65411	-0.280375	2.06594	2.64637	1.33741	4.27758	-0.0400641	2.80593	0.679058	0.661319	0.7215	0.351153	0.408785	5.36096	3.83671	0.255911	3.20292	3.27966	1.59821	3.89419	3.74474	-0.716422	-0.24126	-0.173561	1.80886	1.09637	1.70946	1.72594	-1.56256	-0.902455	-1.5911	-1.41778	-1.03674	-1.42075	-2.12328	-0.704153	-0.212186	-2.0334	-2.17501	0.244299	-1.76104	-2.88705	-1.56503	-3.47792	-3.6256
EMBRYO_IMPLANTATION	1.08625	0.205272	0.119113	0.726635	-0.118178	-0.501147	0.0554199	-0.321105	-0.632801	-0.64287	-1.4576	0.222635	-1.79997	-0.945437	-2.06982	1.45018	-1.40248	0.180747	1.02405	0.187795	1.43835	0.601683	-0.315998	0.115763	0.848745	3.52546	2.8286	0.316703	-0.545209	-1.38336	-0.923144	-0.48441	2.05481	-0.0278619	-0.111512	-0.0830996	0.689205	-0.244388	-0.160206	-1.09499	0.866135	-0.74889	-0.825441	0.459828	-0.813352	-0.485777	-0.461926	-0.813496	-0.296889
EMBRYONIC_DEVELOPMENT	-0.0868931	-0.148877	-0.416135	1.21086	-0.0639741	-1.30521	0.989394	0.34406	0.0956242	-0.0682413	1.34275	-0.0953427	-0.228002	0.922713	-0.0498554	1.46511	-0.891722	-0.679992	1.60732	1.19244	0.770024	0.684112	-0.00146877	-0.360412	-0.59204	1.4025	0.694895	-0.936311	-0.38194	-1.05763	-0.635596	-1.38639	2.02867	-2.63861	-1.68439	-2.46888	-2.02292	-2.33085	-1.86864	-2.15019	-0.684786	-0.205671	-1.47931	-1.10493	1.66055	0.120268	2.33742	1.60156	0.889966
EMBRYONIC_MORPHOGENESIS	-0.545509	-0.488387	-0.406121	2.69399	-0.104848	-1.68755	0.591676	-0.90129	0.328039	0.0330879	0.00758524	0.337832	-0.648751	0.360987	-0.427432	1.66073	-1.12557	0.589591	-1.04164	0.232599	-1.05218	-0.928369	-0.610988	-0.55689	-0.305436	1.34969	0.774897	-1.60765	-0.353975	-0.583249	-0.0704551	-0.432846	0.769454	-1.3262	-0.762787	-1.3742	-0.855494	-0.823659	-0.796645	-1.46596	-0.118407	-0.103604	-1.2501	-0.86486	0.312092	-0.268006	0.763423	1.29924	0.451323
ENDOSOME_TRANSPORT	1.63815	0.9602	1.06774	-0.384421	-1.05357	-1.0503	-0.470311	-1.03072	-0.952544	-0.312622	-0.647643	-0.390117	0.343821	0.0520411	-0.176946	-0.48785	0.859206	-0.104119	0.660874	0.416681	-0.0330659	0.234949	0.333721	-0.64967	-0.0469925	-1.44154	-0.534218	-1.81482	-0.131011	-0.0819279	-0.0432133	-0.36035	0.85225	0.155402	0.0149238	-0.124408	0.0598669	0.365022	0.486866	-0.0305026	0.302663	0.393856	-0.217178	-0.721232	-0.626296	-0.445448	-1.22109	-0.262587	-0.747794
ENDOTHELIAL_CELL_MIGRATION	-0.313462	-0.183428	-1.21871	-1.83556	-0.293734	3.15778	-0.987804	2.89062	0.999436	0.378281	0.140897	-0.363635	0.615925	0.534754	1.17438	0.820615	-0.397943	4.16126	4.72477	0.544979	3.1547	5.8714	2.67551	2.38219	2.89646	-1.64002	-1.70988	-2.27354	-1.23006	-0.540352	0.905967	-1.00838	0.112902	0.148684	-0.607625	-0.941718	-0.447936	-1.00621	-1.01925	1.87744	-0.796093	-0.348793	-0.894665	1.49447	0.391609	0.165995	1.04421	0.692501	0.449638
ENDOTHELIAL_CELL_PROLIFERATION	-0.734585	0.113185	-0.18012	-0.439865	1.36616	1.36204	-0.45256	-0.0170762	0.430503	0.0135005	0.536986	0.717528	0.288658	0.2647	0.551863	1.23238	-0.220731	0.56702	-0.539364	-0.526032	-0.843018	-0.707814	-0.878795	-0.163902	0.17055	-1.70827	0.13631	-1.18497	0.234609	0.616567	1.31148	0.131449	0.305054	-1.01645	-0.931546	-1.17998	-1.747	-0.764679	-1.07785	-1.35941	-0.820195	-1.64573	-1.07264	-1.49624	1.15095	0.701525	1.91484	0.282799	0.746392
ENERGY_DERIVATION_BY_OXIDATION_OF_ORGANIC_COMPOUNDS	0.993582	1.67056	1.78307	-1.02037	-0.906956	-0.301058	-1.96019	1.42578	1.89495	1.48356	-0.508524	3.61261	-0.714024	-0.574772	-1.32279	-1.71307	1.08926	-1.72515	0.0185127	-3.14721	-0.181019	-0.0334453	-1.48443	5.87012	-1.37855	-2.4822	-1.72372	-1.46005	4.50775	4.49383	3.41885	6.5658	-2.24635	-2.00356	-2.64004	-2.04762	-1.41415	-2.43155	-1.55477	-2.91358	-3.36328	-3.70414	-2.32297	-3.12902	-1.05296	-0.206072	-0.962393	-0.828224	-0.755436
ENERGY_RESERVE_METABOLIC_PROCESS	0.92258	2.34097	3.73192	-1.40358	-0.411093	0.288106	-0.80414	-1.16345	-0.691178	1.52962	0.281629	-0.210342	-0.634063	0.757352	-0.6247	0.287332	0.339709	0.0758899	0.282741	-0.428077	0.423136	-0.0969713	-0.519314	1.77476	0.521398	-1.1624	-0.658394	-0.0678336	1.40738	1.29007	2.0593	2.32798	0.00824894	-1.77375	-1.7071	-1.125	-1.01427	-1.60046	-0.74789	-1.37629	-1.77455	-1.6725	-1.84228	-1.79227	-0.972673	-0.00746616	-0.78302	-0.339959	-0.403177
ENZYME_LINKED_RECEPTOR_PROTEIN_SIGNALING_PATHWAY	3.74921	2.6236	3.64742	-0.262779	-2.06375	-0.284693	0.586499	1.39702	0.709702	-0.896728	0.448042	2.08451	0.870285	0.784595	-0.705661	-0.713493	0.0961759	0.446183	-0.0689672	3.28948	0.388947	-0.0582659	1.46037	0.295211	0.91625	-0.501486	-0.0606897	-2.56882	1.15818	0.876091	0.355089	0.801401	3.57556	-3.11894	-2.58232	-2.81877	-2.08796	-2.91314	-2.26324	-2.34313	-0.893121	-0.595389	-3.07219	-2.66149	0.396015	1.65483	0.175611	0.189121	2.12041
EPIDERMAL_GROWTH_FACTOR_RECEPTOR_SIGNALING_PATHWAY	-0.26641	-1.39434	-1.0701	-1.46625	-1.89007	-0.672952	-1.6063	0.621844	0.89033	-1.16483	0.202846	0.840837	-0.161536	-1.066	-0.931692	-0.957784	1.09743	-0.24705	0.466792	-0.665254	1.39939	0.877324	1.91633	0.671836	-0.158313	-0.52404	-1.31379	-1.62409	-0.0299183	-0.0254631	2.01415	0.950844	0.322282	-1.28301	-0.868525	-0.979576	-0.71926	-1.91858	-0.520413	-0.867177	-1.52623	-1.10463	-1.69421	-1.65482	0.898741	0.595778	0.0776748	-0.368176	0.478945
EPIDERMIS_DEVELOPMENT	4.62953	1.16069	0.294325	-1.13534	-2.6484	-1.68512	-0.952241	-2.64676	-2.78071	-1.16462	-1.18524	-1.64609	-0.470114	-2.00314	-1.16246	3.46323	1.89528	5.99222	15.9653	1.02197	20.7242	18.8332	24.487	8.97616	5.52908	0.260073	-2.32713	-2.24555	0.0112854	-0.75751	-1.34967	-1.58198	-0.179364	-2.0867	-1.96063	-3.56595	-3.44645	-3.1059	-4.25499	-1.78883	-2.2007	-2.58538	1.38607	8.40251	-3.25573	-3.2036	-3.14125	-3.36631	-2.74976
EPITHELIAL_CELL_DIFFERENTIATION	-0.450705	-0.759745	-1.8527	-2.31591	-1.74414	0.0327787	-1.34757	0.0657032	0.179246	-1.06448	0.744749	-0.992245	0.669937	-0.855637	2.11952	3.4979	3.10857	6.7981	11.2767	0.916106	7.97226	11.1784	2.85948	7.72614	10.3913	0.933402	-2.00623	-1.36918	-1.21959	-1.45997	-0.0379798	-0.811002	-1.09853	-1.10181	-1.05046	-1.10226	-0.593778	-0.881782	-1.30473	-0.886919	-2.09271	-1.77689	-0.272478	4.05917	-1.00362	-0.667025	-1.15343	-1.54516	-1.20681
EPITHELIAL_TO_MESENCHYMAL_TRANSITION	1.89233	2.46707	1.49189	0.615261	-1.46621	0.0626225	2.50581	-0.59232	0.359325	-0.823819	2.03301	0.256331	1.65835	2.12347	1.59374	0.888497	-0.830888	2.02143	0.138908	2.61413	0.837802	0.855534	1.08272	0.486785	0.835573	0.762599	-1.08089	-1.69434	0.654223	0.425488	-1.38796	-0.191191	1.60876	0.0792308	1.14858	-0.522275	0.494508	0.17784	-0.0929032	0.621817	2.23994	2.0782	-0.5473	1.35682	-0.691386	-0.19063	-1.58849	-0.754372	-0.972549
ER_NUCLEAR_SIGNALING_PATHWAY	0.72668	-0.444152	-0.155063	0.823319	0.088718	2.00182	0.335598	0.110929	0.40887	1.00587	0.284346	-0.210955	-0.0177958	-0.0308804	1.05012	0.161065	0.965374	0.29436	0.700361	-0.473355	1.06815	0.851612	0.610705	-0.0176158	0.317871	-0.0442307	-0.475834	0.176826	-0.621795	-0.182693	-0.469808	0.769639	-0.0783101	0.970001	0.239904	1.5648	0.334791	1.5654	0.754358	-0.116007	0.0860028	-0.537373	-0.537148	0.340715	-1.04936	-0.535117	-0.975551	-0.269293	-0.957242
ER_TO_GOLGI_VESICLE_MEDIATED_TRANSPORT	-0.0479625	-0.159053	0.681417	0.478598	0.960288	1.49994	0.681898	0.306743	0.359074	-0.343552	-0.745314	0.465992	0.238894	-0.340594	0.922347	1.41355	1.65605	-0.698662	0.316874	-1.14889	0.188678	-0.362443	-0.547986	-0.664363	-0.163412	2.95355	1.75239	1.21475	-0.618134	-0.394737	0.722593	-0.329255	0.893883	0.176333	-0.374104	1.96674	1.03006	1.29081	0.794189	-0.938577	-1.13176	-0.978558	0.512907	-0.830946	-0.52097	-1.02945	-0.765125	-1.23288	-1.41533
ESTABLISHMENT_AND_OR_MAINTENANCE_OF_CELL_POLARITY	-1.58642	-0.641918	-1.73866	-1.4798	-1.077	-0.624213	-0.970596	-0.990281	-1.85497	-0.952448	-1.09104	-0.471011	-0.800447	-1.45298	-0.195825	-0.36301	-1.16033	-1.12625	0.491418	-0.834443	0.232118	-0.0559861	-1.13868	1.20986	-1.26032	-1.63183	-2.36767	-1.87719	0.167159	0.0136467	0.691278	0.816728	-1.08809	-0.149654	-0.550052	1.71939	0.806558	2.38953	1.55338	-0.447341	-2.38123	-0.124726	0.556135	-0.969997	1.43338	1.41726	1.34711	2.3544	1.66654
ESTABLISHMENT_AND_OR_MAINTENANCE_OF_CHROMATIN_ARCHITECTURE	-2.23861	-2.95382	-2.74762	-2.12607	0.383899	-1.00798	-0.96951	-1.8626	-0.798591	-2.15134	-0.215912	-0.14637	-1.64956	-0.77672	-1.24083	-1.54752	-0.984647	-2.16326	-0.878112	-2.76857	-1.45205	-1.30115	-1.21318	-0.995813	-2.34616	2.25901	1.17885	3.77088	-1.36115	-0.669696	0.143584	0.77629	1.88363	1.24603	2.44781	1.71437	1.71696	1.6075	2.06761	0.119582	-0.906775	-0.156304	3.73336	-0.0823897	0.342945	-0.795291	0.146328	2.45748	1.29569
ESTABLISHMENT_OF_CELLULAR_LOCALIZATION	0.912465	-1.7388	0.65407	-0.769359	2.77018	2.97204	0.490196	-1.01783	-0.296106	0.470603	-0.986367	-1.71772	-1.7715	-0.817146	0.984455	1.04347	1.13119	0.0285051	-0.11554	-0.620803	0.122189	0.484502	-0.858309	-1.41108	-0.585334	1.8902	0.795946	1.29256	-0.164708	-1.41827	-1.09908	-2.19127	0.556119	2.79521	1.18478	2.12168	1.51272	3.10687	2.06711	0.746394	-0.233155	1.08188	1.12021	0.349933	-0.108668	-0.945706	0.0408209	0.37977	-1.45554
ESTABLISHMENT_OF_LOCALIZATION	-1.4794	-1.44942	-0.350309	-1.3095	0.760105	2.61038	-0.387331	4.51541	2.05971	4.28928	-3.35558	-1.5215	-3.14903	-3.51955	-1.61924	-0.246345	0.839774	-0.447425	-0.964745	0.367737	-0.107562	-0.154072	-1.47782	0.890989	-1.14896	-3.58102	-3.47422	-3.14461	-0.01201	-0.865932	0.132715	0.0561299	-2.1022	-1.51434	-2.76375	-1.66673	-2.58253	-1.4926	-3.08965	0.291344	-3.33866	-3.6762	-3.40289	-3.19643	1.72348	2.52216	1.47697	2.72488	3.08916
ESTABLISHMENT_OF_ORGANELLE_LOCALIZATION	0.073419	-1.38039	-0.502298	-0.775116	-0.119216	1.18417	0.226051	0.596021	-0.463012	-0.708737	0.518178	-0.107044	-0.551051	-0.493555	1.30393	0.767578	0.690301	0.081263	1.0388	-0.792706	1.4472	1.93542	0.384347	-0.175872	0.108938	1.51067	0.757705	2.43041	-1.63708	-1.58557	-0.7155	-1.18472	-0.113293	1.27017	1.87656	-0.0306768	0.934507	0.641819	1.09404	3.34146	-0.54395	0.29347	4.44021	1.17101	-0.528677	-0.671376	-0.609641	-1.33095	-0.957258
ESTABLISHMENT_OF_PROTEIN_LOCALIZATION	2.37547	-0.0449124	1.89673	0.234641	2.00802	3.58545	2.91792	0.0614678	0.844166	1.91302	-0.288489	-0.916259	-0.294427	1.83121	2.22038	2.55686	1.52462	1.62158	1.33206	1.21031	1.30976	1.44232	0.614098	-0.699784	1.46859	3.14918	1.46662	0.367538	-2.10996	-2.09073	-1.08093	-1.32949	2.11133	2.91474	2.02325	3.15637	2.57164	3.6271	3.22183	0.730468	0.780382	2.50283	1.04593	1.42737	-1.47736	-2.85991	-0.809217	-1.7049	-3.55426
ESTABLISHMENT_OF_VESICLE_LOCALIZATION	0.129109	-0.830763	-0.187151	-1.3021	0.962374	2.36763	1.02369	1.1859	0.267133	-0.665174	0.0859003	-1.64716	-0.120899	-0.147755	0.0468471	1.69887	1.94663	0.929065	0.624993	-0.34647	0.569039	1.10463	-0.173479	-0.624554	1.3186	0.617454	0.510201	0.53639	-1.32447	-1.2318	-1.24494	-1.39416	0.20019	1.51002	2.52686	0.193813	1.06979	0.990404	0.957622	0.655542	-1.85702	0.0981271	1.12705	0.730113	-0.0783213	0.0847146	-0.266994	-1.15752	-0.771159
EXCRETION	-0.0834053	1.68775	0.00640113	-1.56117	-1.0764	0.327026	-0.261057	10.7059	11.4577	2.27716	-0.670617	0.503763	-0.721375	-0.578863	-0.573492	-0.329365	3.06548	2.49547	0.483946	1.15249	1.6359	1.69284	2.51073	0.559354	2.10701	-1.70191	-2.19742	-0.566534	-0.405167	-0.687318	-0.171462	0.193967	-0.924838	-1.27861	-1.63726	-0.473926	-1.41126	-1.09369	-1.88133	-0.721733	-2.17013	-1.7222	-0.835349	-0.877229	-0.776631	-1.54053	-0.362235	-1.47372	-1.11615
EXOCYTOSIS	-2.25359	-0.950901	-1.77079	-1.61205	1.70151	0.784093	-1.79383	-1.28123	-0.393497	-0.50235	1.14874	-0.851084	-0.112319	-0.47376	-0.263969	-0.345544	-1.11929	-0.271673	-1.014	-1.8817	-1.70435	-1.16419	-2.04197	-1.23417	-0.315517	-1.66463	-2.03455	0.490886	-0.829913	-0.834969	-1.50532	-1.48465	-1.10271	-1.76043	-2.03957	-0.78998	-0.404635	-0.118887	-0.254764	-0.6749	-2.0207	-0.194302	-1.87251	-1.86164	2.46846	2.14156	2.84423	3.14133	2.13617
EXTRACELLULAR_STRUCTURE_ORGANIZATION_AND_BIOGENESIS	0.183378	1.22438	0.516709	0.588839	0.709543	-0.646922	-0.548341	-0.516518	-0.297545	-1.14538	1.15226	0.000234232	0.135296	0.567574	1.25011	0.860109	-0.457313	0.302703	2.25251	-0.227261	1.39691	1.63418	0.985539	1.76488	0.80286	0.579912	-0.536447	-0.247876	0.867677	1.44892	-0.0903218	0.205005	1.69177	-1.9982	-1.88872	-3.27573	-3.69423	-2.85848	-3.1045	-1.18875	-0.550158	-2.11399	-1.7336	-0.862909	0.359796	0.100486	-0.0276677	-0.174186	-0.0123799
FATTY_ACID_BETA_OXIDATION	1.57817	2.41919	1.21069	2.34346	-0.996149	1.24912	0.0652771	3.73262	3.12981	3.13472	-0.256923	3.15121	-0.297965	-0.646166	-0.91228	-1.72251	0.872541	-0.705932	0.171138	-1.67629	0.17298	0.0855108	-1.55039	2.38791	-0.693052	-1.1225	-0.477084	-0.584545	1.73662	2.70499	2.94053	2.80555	-2.05169	-1.83704	-1.62011	-3.14154	-1.24906	-2.37265	-1.21786	-1.64619	-0.273018	-0.510836	-1.41148	-1.63523	-1.61497	-1.26867	-1.37973	-1.95551	-1.85166
FATTY_ACID_BIOSYNTHETIC_PROCESS	0.819616	-0.628913	-0.202949	1.57424	-0.392676	-0.612237	-1.22875	0.247561	-0.509302	0.0290491	0.032914	-1.41033	0.387744	-0.0756684	-0.0493176	1.01439	-1.25641	-0.681121	0.95055	3.03047	0.0856126	0.944642	2.02945	-0.845247	-1.04179	0.541131	-0.336173	0.44297	0.478993	-0.792819	-2.07599	-1.93126	-0.400121	1.76119	1.0665	-0.0766376	-0.734122	-0.562469	-0.415013	1.07427	0.789745	-0.497541	-0.114508	2.51111	-0.0353733	0.142971	-0.729208	-1.00594	-1.07482
FATTY_ACID_METABOLIC_PROCESS	2.5085	1.33263	0.538159	2.1793	-1.18289	0.801451	-1.11512	8.07028	3.02856	9.64366	-0.987721	1.38813	-1.08685	-0.765243	-1.42936	0.407835	-0.504391	-0.370707	2.05825	0.41024	1.66169	1.70888	1.89218	1.67355	-0.348254	-2.32895	-1.87918	-0.480583	2.82396	1.53584	2.42989	1.49962	-2.82054	-1.49224	-1.82442	-2.81644	-1.95322	-2.5926	-1.83299	0.054204	-1.16918	-3.09042	-1.69958	-0.935513	-1.50874	-1.21825	-1.81609	-2.85424	-2.62422
FATTY_ACID_OXIDATION	0.902781	1.80625	0.361074	1.60561	-1.33752	1.28787	-0.0423949	4.82016	3.62436	5.38309	-0.554185	2.79036	-0.765742	-1.26754	-2.08176	-2.08876	1.43512	-1.36778	0.956256	-1.88106	1.00103	0.632446	-0.196901	2.91559	-1.09747	-2.2384	-1.48278	-0.736856	1.73158	2.54561	3.5385	3.47989	-2.71849	-2.01141	-1.78767	-2.88515	-1.43762	-2.39494	-1.59784	-1.11278	-1.56329	-1.73286	-1.55777	-2.2975	-1.48879	-1.05953	-1.33077	-1.88651	-1.6573
FEEDING_BEHAVIOR	-1.40134	-0.659725	-0.0900308	-1.38858	-1.17869	1.4569	-1.61135	-1.31906	-1.7409	-1.12402	-1.17982	-0.878222	0.710563	-0.310041	-0.810769	-1.86408	-1.56473	-1.5797	-0.602827	-2.03472	-0.8038	-1.09389	-0.561094	-1.09725	-1.80123	-1.94074	-1.63422	-1.25687	-1.5551	-0.760884	-0.761962	-0.906097	-1.29491	-1.07247	-0.775238	-0.62333	-0.299387	-0.412067	-0.662347	-0.960648	-1.11573	-1.02274	-1.27293	-1.33931	2.98743	3.3568	2.12241	-0.5276	0.917049
FEMALE_GAMETE_GENERATION	0.156038	-0.081126	-1.2985	-0.378745	0.552241	0.170416	-1.04778	-0.351674	-0.218109	-0.52251	-0.379059	-0.0927012	0.280109	-0.543316	-0.97314	-0.515773	-1.1596	-1.11103	0.0432979	-0.186326	-0.0222961	0.0862762	1.57285	-0.337533	-0.575709	0.255791	-0.381969	1.46105	-0.150646	-0.0654121	-0.764086	-0.0982376	0.223787	-0.343814	-0.376547	-0.73139	-0.404743	-0.723732	-0.151812	-0.441037	-0.907443	-1.03158	-0.611922	-0.636682	-0.205568	0.322367	-0.180019	-0.718949	-0.156144
FEMALE_PREGNANCY	0.375696	1.4723	0.77173	0.598108	2.58549	-1.02638	-1.4236	1.79164	-0.135776	0.527159	-0.240361	1.2628	0.0497504	-0.526588	-1.48338	-0.541356	-1.00572	-0.482351	-0.478143	0.363338	-0.163156	-0.0686365	-0.162591	0.104661	0.210805	0.797608	0.181071	-1.69746	0.77011	0.851249	0.202743	0.268902	0.420461	-1.20511	-1.34023	-1.43598	-1.48981	-1.38417	-1.38046	-1.75127	-1.35151	-0.749535	-2.24657	-0.772076	-0.251603	0.822712	-0.653383	-2.20698	0.432796
FOCAL_ADHESION_FORMATION	0.78314	1.57923	0.828843	-0.574337	-1.868	-1.02539	-1.43757	-0.535501	-0.133917	-1.07356	0.226027	1.39294	0.186525	1.20855	0.560356	1.10881	-0.662345	-0.815227	-0.34061	-0.0803574	-0.424239	-1.09886	-0.636099	1.49975	-1.15473	0.0481619	-1.09275	-1.05621	2.75038	2.06716	2.36725	2.8919	-0.147765	-1.39868	-1.30922	-1.30949	-0.537731	-1.16055	-1.03854	-0.456696	0.396955	-0.469836	-1.34774	-1.51229	1.99063	0.293991	2.5724	-0.496652	1.45243
G1_PHASE	-0.395241	-0.153916	-0.0418916	0.505436	-0.533188	-0.431897	-0.668111	-0.257308	-0.238737	-0.393469	0.763679	0.596933	0.309398	-0.457761	0.438618	-1.54788	-0.281031	-1.47243	-0.387512	-0.290076	-0.884072	-0.449159	-0.73689	-0.270535	-1.27515	-0.621249	-0.265044	0.14047	-0.746443	-0.248695	-0.398347	-0.0374764	0.263615	0.0110589	0.510838	-0.326763	-0.191494	-0.476577	-0.391804	0.804252	-0.829656	0.100049	0.497199	-0.355275	-0.728985	-0.981987	-0.0559323	-0.424064	-0.252571
G1_PHASE_OF_MITOTIC_CELL_CYCLE	0.111313	0.130456	0.206811	0.874546	-0.881137	-0.233186	-0.167266	-0.125885	-0.0756661	-0.114252	0.639671	0.325648	0.357511	-0.481012	0.376961	-1.89701	-0.673052	-1.30011	-0.402517	-0.0660659	-0.663177	-0.359279	-0.343362	-0.445916	-1.04972	-0.125997	0.234593	0.725225	-0.545973	-0.0322231	-0.450663	0.1125	0.28688	-0.208936	0.406001	-0.0653865	0.366341	-0.1988	-0.224053	0.924955	-0.369838	0.193007	0.620198	-0.195832	-1.12466	-1.18732	-0.314905	-1.00076	-0.430588
G1_S_TRANSITION_OF_MITOTIC_CELL_CYCLE	0.554808	0.813124	-0.335043	-0.621711	-0.238745	1.75962	-1.23781	-1.65413	-1.89632	-1.10405	-0.00401669	1.50475	-0.926335	-1.30111	-0.308763	-0.0602484	-0.957989	-0.771725	-0.209629	-0.184936	0.337149	-0.0290988	0.530576	0.219023	-0.444403	0.916299	1.02939	2.2796	-0.210521	-0.584336	1.48177	1.07023	0.506502	0.630081	0.457817	3.49485	1.83495	2.8913	2.45175	3.92431	0.0496475	-0.189663	3.41095	0.822987	-0.976184	-1.70729	-1.28233	0.789259	-0.70913
G2_M_TRANSITION_OF_MITOTIC_CELL_CYCLE	1.49891	0.458055	0.0249243	1.21339	0.134447	0.590024	-0.464202	0.13826	-0.478507	-0.888548	0.526051	1.10776	0.276763	-0.766956	0.206358	0.345537	1.26249	0.335649	0.885065	-0.721792	1.74864	0.71426	0.382567	0.685606	0.642527	0.96583	0.348156	0.0626968	-0.532136	-0.830584	-0.311445	0.242565	-0.614594	0.352863	-0.430864	-0.183461	-0.304326	-0.502212	-0.430169	0.571577	0.141607	-0.901147	0.617273	0.240991	-0.166086	-0.989314	-0.290101	-1.36028	-0.944302
G_PROTEIN_COUPLED_RECEPTOR_PROTEIN_SIGNALING_PATHWAY	-2.05548	0.315591	0.578753	-2.29181	-2.02642	1.10292	-4.22412	-3.63948	-3.44721	0.0692427	-1.03853	-1.91283	0.17307	-0.28782	-1.53385	-3.66111	-3.26753	-1.78201	-2.53589	0.316677	-2.58285	-2.16764	-0.918876	-2.79645	-2.15023	-4.96297	-5.35977	-6.13993	-2.201	-1.4416	-2.1118	-3.17042	-1.34158	-1.37739	-1.77798	-2.18968	-2.56597	-1.92536	-2.39444	-0.0781486	-1.90077	-0.0194777	-2.08365	-2.24158	6.15928	6.64428	3.99777	0.330352	3.36268
G_PROTEIN_SIGNALING__ADENYLATE_CYCLASE_ACTIVATING_PATHWAY	0.565288	0.13152	0.546731	-1.14685	-0.146593	-1.34315	-1.5145	-2.36776	-1.91237	-1.11699	-1.03782	0.075462	-0.517968	-0.293538	-0.426515	0.259408	-1.30497	0.301162	-0.0345149	0.172559	0.107333	-0.193325	-0.285426	0.186235	-0.265548	-0.848515	-1.34133	-2.33781	0.813516	0.261803	0.777543	0.190248	0.328821	-0.835359	-0.334207	-1.37868	-0.222039	-1.01636	-0.110266	-0.554366	-0.720387	-0.320366	-1.03979	-0.51626	1.04733	0.8431	0.283547	-0.862117	0.798034
G_PROTEIN_SIGNALING__ADENYLATE_CYCLASE_INHIBITING_PATHWAY	-0.662348	0.508751	1.3184	-0.556549	-0.241671	0.420566	-0.325954	-0.155943	-0.386219	-0.0834115	-1.03277	-1.10339	-0.474931	-1.61371	-1.79931	-0.747051	-0.151618	-0.174661	-1.25348	-0.839784	-1.4443	-0.59034	0.27145	-0.786195	-0.0311143	-1.30862	-1.54761	-0.720178	-0.996032	-1.16364	-0.703257	-1.06003	-0.440881	0.488724	-0.441575	0.0690106	-1.47995	-0.495924	-1.39059	-0.514865	-0.185649	0.794076	-0.49321	-0.694068	1.69766	1.49339	1.55738	0.00321617	-0.208427
G_PROTEIN_SIGNALING__COUPLED_TO_CAMP_NUCLEOTIDE_SECOND_MESSENGER	-0.240515	0.404821	1.92842	-1.33719	-1.35609	-0.748065	-2.4444	-2.42885	-2.22012	-1.26257	-0.6167	-1.30064	-0.0952322	-0.626883	-0.934213	-1.29874	-1.28128	-0.35453	-1.05272	0.385305	-1.17724	-1.05945	-0.64204	-1.08994	-0.934237	-2.96794	-2.15961	-3.37527	-0.480273	-0.59886	-0.854765	-1.65134	0.008293	-0.513164	-0.780701	-1.09678	-0.590859	-1.02207	-0.299502	-0.31091	0.112711	0.384046	-1.71611	-0.832327	2.82161	2.69419	2.12279	0.600983	1.65141
G_PROTEIN_SIGNALING__COUPLED_TO_CYCLIC_NUCLEOTIDE_SECOND_MESSENGER	-0.185159	0.230767	1.25334	-0.995417	-1.41768	-0.483331	-1.44433	-2.72494	-2.9322	-1.32383	-0.786531	-0.818897	-0.00963381	-0.580407	-1.65476	-1.6742	-1.43925	-1.30595	-1.72808	0.986185	-1.75237	-1.82063	-1.04272	-1.51203	-1.28759	-3.42154	-2.66501	-3.56625	-0.308548	-0.343129	-0.722523	-1.66472	-0.802032	0.406266	-0.923747	-1.02913	-0.808668	-0.455404	-1.18995	-0.74522	0.315699	-0.106557	-1.65327	-1.23067	3.27158	3.16857	2.52538	0.202094	1.83407
G_PROTEIN_SIGNALING__COUPLED_TO_IP3_SECOND_MESSENGER__PHOSPHOLIPASE_C_ACTIVATING	0.547896	1.04576	1.00749	0.109299	-0.454241	0.446687	-0.47759	-0.689044	-0.870864	0.137911	-0.307776	0.245922	0.27828	0.369536	-0.468268	0.450953	-0.395202	-0.0939024	-0.0724562	0.679654	0.152012	0.374651	0.815239	-0.878545	-0.312605	-0.192606	-0.557634	-1.77178	0.502448	-0.382844	0.771879	-0.33367	2.4811	-2.05037	-1.71869	-1.37352	-2.07203	-2.19765	-1.70394	1.25083	-1.70859	-0.580141	-1.81828	-1.64207	1.89338	1.25964	1.38186	-0.768516	0.520111
GAMETE_GENERATION	-1.28326	-2.00565	-1.63065	-1.2983	0.647337	-0.53361	-0.86524	0.341903	0.536909	-2.03868	-0.839982	-0.96379	-1.03656	-1.73746	-1.7504	-0.532175	-1.34529	0.313285	-1.90024	-2.33567	-1.58828	-2.01904	-0.327775	-0.94211	0.770033	2.69232	-1.49904	17.3335	-1.46202	-1.87493	-0.889606	-0.861747	-1.0527	-0.928946	-1.04287	-0.55367	-0.845858	-0.642311	-1.05647	-1.19921	-2.2714	-2.66102	-1.26477	-2.00286	-0.0670326	0.898495	0.358445	-1.66474	0.759822
GENE_SILENCING	-0.811451	-0.822363	-0.715184	-0.349069	0.26848	-0.863391	0.0145993	0.0816996	0.579273	-0.276602	-0.590958	0.40215	-0.115809	0.154101	-0.0242888	-0.440961	-0.111996	-0.888839	-0.0285388	-0.817945	0.417506	-0.186115	0.350803	-0.120503	-0.533747	1.05115	1.23056	6.06987	-0.305494	0.785016	0.295442	0.452668	0.778956	-1.00486	-0.292463	-0.788339	-0.345232	-0.17247	-0.0626884	0.749064	-0.196024	0.13574	1.40239	-0.30304	-0.890469	-0.170864	-1.08138	0.958494	-0.350044
GENERATION_OF_A_SIGNAL_INVOLVED_IN_CELL_CELL_SIGNALING	-3.51808	-1.7013	-2.68965	2.04229	4.25579	-0.340204	-2.61469	-2.98076	-2.38414	-1.11632	-2.02249	-2.92155	-2.15662	-1.79893	-2.02104	0.0417027	-2.44056	-1.96483	-2.5738	-1.42396	-2.98406	-2.01395	-2.45322	-2.24719	-1.76772	-0.303541	0.919198	-0.372319	-1.76355	-1.65984	-2.40383	-1.76712	-0.210723	-2.14204	-1.88489	-2.42589	-2.95482	-2.43856	-4.1205	-1.73676	-2.10795	-2.8205	-3.37605	-3.34787	5.74733	5.58628	4.15357	6.53825	6.75814
GENERATION_OF_NEURONS	-1.60893	0.148522	-1.2648	0.0124693	0.697332	-3.27081	-2.7656	-0.759297	-1.32281	-1.7062	-1.69753	-2.70039	-1.48924	-1.17783	-2.2795	-0.973941	-2.07775	-2.17179	-2.05663	-0.349071	-2.13666	-1.75333	-0.442303	-2.16112	-1.78811	-1.81111	-2.90647	-1.6	-0.861819	-1.49525	-1.53419	-2.0397	-1.18745	-4.99986	-4.55095	-5.21629	-4.50904	-4.83235	-5.04848	-2.44785	-3.07753	-3.03929	-3.47118	-3.82363	6.73787	6.43187	5.92072	4.80834	5.78167
GENERATION_OF_PRECURSOR_METABOLITES_AND_ENERGY	4.16026	6.43032	6.16157	1.91875	0.564867	0.414296	1.09151	3.86128	2.84426	5.2296	-0.471365	4.6779	0.454991	0.445396	-0.471626	0.00953749	0.563631	2.35768	2.02519	-2.00869	2.23377	1.65251	-0.307378	5.99217	1.44045	-2.78671	-1.44602	-1.14858	4.34122	4.44149	4.6384	5.48344	-2.48283	-2.57381	-3.29268	-3.09598	-2.69403	-2.96256	-3.58044	-2.21131	-1.52588	-4.00444	-3.3346	-2.60449	-2.31327	-2.69152	-2.02864	-3.29906	-3.42091
GLAND_DEVELOPMENT	0.466915	0.156233	0.488166	3.87006	1.57889	1.16315	2.43441	0.472952	1.3397	0.177546	1.66193	0.865292	2.34119	0.407958	1.75069	2.86507	1.81964	2.42417	1.14196	1.61494	1.40503	1.97632	0.25873	1.02465	2.4774	2.98404	2.15639	-0.277584	0.309176	0.388206	-0.455496	-0.296582	1.89303	-1.10392	-1.07079	-1.60159	-1.50722	-1.40879	-1.56393	-0.953595	0.300445	-0.314014	-1.18218	-0.262848	-1.0691	-1.07947	-0.67723	-1.55208	-1.41768
GLIOGENESIS	0.12097	-0.69624	-0.116656	1.70912	0.0770066	-0.521306	0.425619	-0.263318	-0.47759	-0.472195	-0.805241	1.00904	-0.670017	0.0143944	-1.57019	1.36297	-0.884503	-0.774349	-0.219017	-0.360642	-0.267686	-0.514552	0.0557245	-0.790284	-0.291286	0.0450068	-0.538173	0.520673	-0.386109	-0.74727	1.9461	0.774754	-0.41279	-0.373441	-1.0814	1.88921	1.12898	1.17647	0.270173	1.21429	-0.418725	-0.55233	0.382374	-1.24404	-0.437273	-0.959674	-0.0544373	-0.868033	-0.293969
GLUCAN_METABOLIC_PROCESS	0.0924246	1.08654	1.32389	-1.39059	0.0351021	-0.241494	-0.922226	0.902433	-0.130444	1.55018	-0.760807	-0.791594	-1.63062	0.237396	-0.403919	-0.104243	0.360349	-0.401507	0.372868	-0.848501	0.700829	-0.328859	-0.384582	1.99515	0.197798	-1.46624	-1.7023	-0.295092	1.5804	1.28746	1.68632	3.07033	-0.542255	-1.5028	-1.47013	-0.41855	-0.518995	-0.994288	-0.370256	0.625056	-1.77693	-1.03356	-1.54437	-1.61167	-0.944906	-0.0317664	-0.635813	-0.131736	-0.64473
GLUCOSAMINE_METABOLIC_PROCESS	-0.323925	-0.0235965	-0.0732272	-0.0108218	0.224135	-0.49619	-0.0525557	-0.22105	-0.847087	-0.139413	0.382551	0.111486	1.73429	0.744962	0.398122	0.419655	1.18139	1.17457	0.228163	-0.640936	-0.27087	-0.229487	-0.418998	-0.383217	0.307136	0.547815	1.21129	-0.59674	-0.300702	-0.870719	-0.50723	-0.637883	-0.467955	-1.23492	-0.258975	0.922524	-0.182464	0.0844072	0.149296	0.975401	0.757514	0.412603	0.0153255	-0.73407	0.155194	-0.183737	-0.146655	-0.699416	0.0421105
GLUCOSE_CATABOLIC_PROCESS	0.315963	0.115796	-0.076536	-0.963957	-0.151514	-0.317125	-0.48944	1.28268	0.310937	1.25537	-1.34156	0.712883	-2.10754	-1.81541	-1.5556	-1.29452	-0.609551	-0.580919	1.13024	-1.68261	1.28529	1.79647	0.359404	2.87706	-0.73581	-0.723158	-1.12264	4.07254	0.508057	0.776465	1.57251	1.14377	-2.93276	0.400843	0.117383	-0.304456	-0.1507	-0.33245	-0.94473	0.6071	-1.98472	-2.03591	-1.16387	-0.434019	-1.14898	-0.529838	0.607349	-0.959954	-0.609471
GLUCOSE_METABOLIC_PROCESS	1.30922	0.720864	1.4505	0.238723	0.00977257	1.50956	-0.0558386	1.82183	0.254916	2.23968	-0.619666	1.28734	-1.14136	-1.27453	-1.13236	-0.871734	1.22791	-0.0184911	0.812846	-1.60894	1.10742	1.13633	0.0170994	2.97819	-0.0984997	-1.38843	-0.527009	1.97023	1.0418	0.244755	1.58091	1.9227	-2.24485	0.0408437	-0.661136	-0.394211	-0.551122	-0.640401	-1.12148	0.27165	-2.13	-2.9977	-1.21821	-1.49531	-2.10211	-0.990703	-0.732785	-1.23703	-1.15294
GLUTAMATE_SIGNALING_PATHWAY	-2.85411	-2.40768	-2.3894	-2.10582	-1.53765	-0.563411	-0.923443	-1.1236	-1.70625	-1.11862	-2.52581	-1.01801	-1.45277	-2.9326	-2.70424	-2.25003	-0.236581	-2.12103	-1.57001	-2.24397	-1.0683	-1.38934	-0.837605	-0.407403	-1.74591	-1.62525	-2.28359	-1.52561	-0.220186	-0.388103	0.32509	0.293496	-1.90569	-0.57599	-1.17017	-0.636676	-1.4384	-1.0517	-1.49185	-1.37489	-3.53977	-1.63376	-1.93259	-2.10752	3.57505	4.49536	3.20522	4.58069	3.6341
GLUTAMINE_FAMILY_AMINO_ACID_METABOLIC_PROCESS	-0.300191	-1.52498	-0.530058	-1.74931	-0.619116	1.06634	-0.409044	2.9439	0.840835	3.45976	-0.311623	-1.05879	-0.618661	-0.971416	-0.70125	0.558816	0.782911	1.76516	-0.99853	-0.657293	-0.311342	-0.305025	-0.324695	-0.823783	1.23004	1.14665	-1.23555	-1.56636	-2.45703	-2.04961	-0.648015	-0.992152	-1.17619	-0.631039	-0.963202	-0.268726	-1.52427	-0.402989	-1.42416	0.891846	-3.31002	-2.54502	-1.9406	-1.94644	2.6119	2.87555	2.69628	0.693203	0.803463
GLYCEROPHOSPHOLIPID_BIOSYNTHETIC_PROCESS	0.0732801	1.0914	0.916896	0.148915	0.608405	0.62083	2.25282	-0.402476	0.399554	2.50557	-0.430845	-1.15023	-0.943459	-0.684194	-0.675438	-0.0404233	0.441377	-0.459779	-1.53592	-0.644952	-1.03186	-1.18381	-0.201607	-1.84489	-0.181489	0.759019	-0.393629	1.63324	-0.52586	-0.707105	-1.1066	-1.78677	-0.595009	-0.840573	-0.569731	-0.827419	-0.575783	-0.287892	-0.452713	-1.10867	-0.377813	-0.947402	-0.531526	-1.14224	-0.335529	-0.325655	0.0946065	-0.301155	-0.567852
GLYCEROPHOSPHOLIPID_METABOLIC_PROCESS	0.0215882	0.734351	1.0613	0.15776	-0.113722	-0.308745	1.84526	-0.742464	-0.104525	2.24791	-0.701032	-0.711077	-1.4999	-0.511974	-1.39575	-0.558147	-0.0677598	-0.807158	-1.98971	-0.282783	-1.58497	-1.82288	-0.974249	-1.44107	-0.620772	0.620004	-1.05596	0.505819	-0.162515	-0.205581	-0.925211	-1.53568	-0.0612078	-1.22449	-1.20075	-1.30639	-0.814515	-0.772938	-0.398388	-1.08331	1.35229	-0.516637	-0.47043	-1.22079	-0.407284	-0.499377	0.540683	0.180287	-0.118103
GLYCOLIPID_METABOLIC_PROCESS	-0.206453	0.0874078	0.335894	3.08565	-0.109934	-0.624135	-1.1765	-0.362709	-0.721509	-0.65308	-0.847397	-0.8656	-0.355467	0.16095	-0.419966	-0.540591	-0.134986	-0.0431737	-1.47987	0.804329	-1.30802	-0.713466	-0.225666	-1.22216	-0.20503	-0.761676	-0.625057	-1.6175	-0.134969	-0.0893098	-0.33731	-0.224414	-0.554432	-0.646777	0.25712	-0.373052	-0.0246362	-0.32616	-0.612814	0.622955	1.13169	-1.09078	-0.90471	-0.532929	-0.109683	-0.674892	0.252005	0.478412	1.10923
GLYCOPROTEIN_BIOSYNTHETIC_PROCESS	-0.687467	-0.782056	0.131321	-0.161809	-0.453534	3.53958	0.764276	1.16666	0.790454	0.532266	0.322178	-1.21402	2.85924	1.46098	4.50071	0.95975	3.06316	4.01664	-0.475661	-0.175474	-0.0230148	1.00602	-1.61519	-0.769465	2.49664	-0.273594	-0.626981	-1.62271	-1.06977	-0.983614	-1.44057	-1.40185	-1.54376	1.14845	0.71267	-0.217339	-0.196135	-0.0690151	-0.0998124	0.795719	-0.166797	-0.463382	-0.456612	0.523697	-0.517952	-0.489843	-0.959438	-0.878607	-0.773051
GLYCOPROTEIN_CATABOLIC_PROCESS	1.42707	0.850348	1.44276	0.604228	-0.851191	-0.325687	0.714748	0.0472625	0.341858	-0.177579	0.275954	-0.24957	-0.468396	-0.258063	1.09488	-0.443108	2.4007	1.33394	0.193934	1.7653	-0.112651	0.382025	0.459111	-0.356382	1.2973	1.09186	0.00813593	-0.515016	-0.570042	-0.824878	-1.08578	-0.507873	0.0612374	1.54971	1.41676	-0.48882	0.733952	-0.121081	0.467076	0.980854	1.11752	1.76036	0.561909	1.66016	-0.903733	-1.36986	-1.43275	-1.48456	-1.83825
GLYCOPROTEIN_METABOLIC_PROCESS	-0.213221	-0.489925	0.585728	-0.011626	-0.83574	3.50237	0.686436	0.870003	0.606951	0.365995	0.321595	-1.10658	2.08001	0.981533	4.16753	0.577507	3.52884	3.96412	-0.531829	0.385901	-0.328281	0.955488	-1.41869	-0.759173	2.59173	0.0267539	-0.680519	-1.89691	-1.22808	-1.22727	-1.80833	-1.26706	-1.49603	1.44241	1.05523	-0.701186	-0.175329	-0.391942	-0.209468	1.04617	0.102041	-8.91989e-05	-0.525391	0.819099	-0.631119	-0.858379	-1.17101	-1.05993	-1.23032
GLYCOSPHINGOLIPID_METABOLIC_PROCESS	-0.200181	0.16344	0.248347	3.41994	-0.173953	-1.50247	-0.976344	-0.679721	-0.721543	-0.822682	-0.776201	-1.39475	-0.318334	0.15368	-0.400282	-0.308193	-1.02175	0.011005	-1.41396	0.930938	-1.18343	-0.604007	-0.359574	-1.30045	-0.376979	-0.730582	-0.48526	-1.09909	-0.620998	-0.669717	-0.679314	-0.700327	-0.350932	-0.919518	-0.614551	-0.0580618	0.187642	-0.116051	-0.542169	0.172277	1.46522	-0.816233	-0.952495	-0.625013	0.0102009	-0.382407	0.35669	0.25371	1.08736
GOLGI_VESICLE_TRANSPORT	-0.438903	-1.70106	0.159031	-0.13396	2.3199	2.53532	1.17224	0.0295781	0.368026	-0.290288	-0.785272	0.357287	-0.0252665	-0.407014	1.81553	2.38012	3.50839	0.716492	0.916847	-0.76628	0.584002	0.431032	-0.843521	-0.538449	0.797024	1.94692	1.0027	0.617275	-1.04316	-1.30635	0.204921	-0.551389	0.834642	0.675682	-0.243424	1.08734	1.13225	0.695877	1.00144	-1.64939	-1.39233	-0.856144	0.173611	-0.615916	-1.32381	-1.34303	-1.50218	-0.196452	-1.49186
GROWTH	2.28033	2.07057	1.5459	0.172406	-0.163448	-0.54322	0.15023	-1.28284	-0.77185	-0.178419	-1.14777	-0.682475	-1.41267	-1.11128	-2.15714	1.44646	-1.22917	-0.322425	1.91951	0.744804	3.46011	2.28193	2.55793	0.470065	0.660977	0.240263	0.691268	-0.931549	0.261118	-0.297286	-1.13632	-0.514694	0.303225	-0.801722	-0.383155	0.310379	0.272415	0.243374	-0.266331	0.234445	-0.152893	-1.01118	0.240805	-0.141015	-1.0797	-0.544014	-0.279718	-1.02329	-1.55444
HEART_DEVELOPMENT	0.63937	0.383407	0.321845	1.168	-0.515605	0.698778	-0.21587	-1.68372	-0.390562	-1.07464	1.29501	1.99891	1.137	1.20987	1.40996	0.874918	0.178644	-0.068524	1.17413	-0.44847	0.55871	-0.192798	0.122803	2.88111	-0.175215	-1.71543	1.89892	-0.976673	13.9851	11.2196	4.29882	2.33804	0.844704	-2.15249	-2.13263	-2.97324	-1.90883	-2.45835	-2.65662	-1.26323	-0.684046	-0.769373	-2.86173	-2.03511	-2.0937	-0.894189	-1.30561	-0.66821	-1.27821
HEME_BIOSYNTHETIC_PROCESS	0.125399	-0.383265	0.281474	1.77334	-1.04408	-1.58235	-0.833771	0.426419	0.633709	0.394096	-1.17459	1.68496	-1.08037	-1.12105	-1.07087	-0.409664	0.669346	-0.132119	0.931985	0.0386357	1.05421	1.42433	0.0274807	1.88627	-0.242657	-1.22397	-0.170152	-1.91497	0.864626	1.15066	2.03173	2.11698	-1.46582	-0.997992	-0.916439	-0.775151	0.302915	-0.535382	-0.55193	7.20299	-0.44443	-1.44102	-1.22547	-1.00753	-0.919522	-1.14134	-1.44037	-0.864893	-0.705433
HEME_METABOLIC_PROCESS	0.387358	-0.230833	0.520096	1.51475	-1.12293	-1.34715	-0.977081	0.314728	0.540369	0.14792	-1.25933	1.79364	-1.28369	-1.14436	-1.10215	-0.0443353	0.531913	-0.086131	1.21429	0.164508	1.38474	1.59698	0.0933614	1.95662	-0.0892659	-1.13673	-0.00668722	-1.93722	0.895648	1.17464	2.26474	2.23272	-1.31829	-1.08027	-1.05539	-0.536901	0.259113	-0.339123	-0.580687	6.91907	-0.373712	-1.52671	-1.28982	-0.985433	-1.07747	-1.3071	-1.42272	-0.890101	-0.796043
HEMOPOIESIS	1.71475	0.617975	1.24172	-0.944903	-0.317486	-0.0314893	0.426049	-1.3419	-0.296064	-0.495494	2.05194	-1.19416	0.415887	0.874362	0.925578	-1.93916	-1.24044	0.767319	2.00944	3.02025	1.67758	2.39755	1.03098	0.892972	0.668796	-2.5836	-1.18269	-2.06713	-0.992979	-0.953243	-1.65517	-1.06738	0.528749	5.34965	7.36692	4.02945	6.01266	4.6606	5.06682	5.8935	3.31719	8.44313	9.07301	9.51625	-3.23205	-2.05507	-2.59248	-1.9526	-1.74179
HEMOPOIETIC_OR_LYMPHOID_ORGAN_DEVELOPMENT	1.72787	0.607292	1.39264	-0.926997	-0.358266	-0.0594164	0.370157	-1.40511	-0.264255	-0.524575	2.02303	-1.15231	0.493209	0.790778	0.851724	-2.01505	-1.30069	0.819424	1.90925	3.04083	1.62954	2.37192	0.979628	0.907096	0.577849	-2.60285	-1.26238	-2.1093	-1.00485	-0.914821	-1.72772	-1.03677	0.5413	5.36078	7.46893	4.08393	6.12456	4.85897	5.1821	5.89329	3.5805	8.50181	9.00337	9.56733	-3.22788	-1.99179	-2.65738	-1.99615	-1.81689
HEMOSTASIS	3.1839	2.72558	4.70999	0.762436	-2.36973	1.72721	0.186541	2.34328	1.86336	9.466	1.79074	3.13188	2.17858	3.27892	0.899826	-0.343897	-1.78134	0.522196	0.0495583	3.53953	0.0602499	0.159142	1.28901	0.520663	0.175756	-0.422787	-0.710578	-1.59841	2.17685	2.25447	0.801711	0.183293	1.09232	-0.685929	-0.897995	-0.41791	-0.65283	-0.837379	-1.39178	1.90191	2.12898	1.86353	-1.82877	-0.247251	-1.6302	-2.17883	-1.78578	-3.02431	-2.64949
HETEROCYCLE_METABOLIC_PROCESS	0.358875	-0.472817	-0.186969	0.69317	-0.858204	0.442343	-1.1528	1.93565	0.447595	1.93594	-1.33833	1.57445	-1.40057	-1.85446	-1.3354	-0.27983	1.5293	-0.01863	0.48384	-1.02204	1.37447	0.849851	-0.0829503	1.57206	0.179525	-1.00077	-0.263267	-0.323428	-0.00680962	0.400964	2.30079	1.85442	-1.77325	0.443352	-0.491534	1.79237	0.775069	2.10421	-0.220417	7.12445	-0.896003	-2.21431	-0.601387	-0.9648	-0.787349	-1.31636	-0.786859	-1.31839	-1.06288
HETEROPHILIC_CELL_ADHESION	0.459233	0.505373	0.563081	-0.0207413	0.704598	1.2033	-0.303572	0.0897523	-0.359739	-0.268373	1.57936	-0.257009	3.01978	0.983611	0.610267	-0.58081	0.558181	-0.0448669	-0.987808	0.92752	-0.645722	-0.861541	-0.631552	-1.32743	-0.287611	-0.685921	-0.208974	0.229027	-0.542432	-0.65842	-1.00864	-1.33376	0.11248	-0.533462	-0.014927	-0.199496	-0.757592	-0.310171	0.265368	-1.07461	0.323223	-0.305914	-1.12957	-0.729949	0.808376	1.22052	0.399094	1.01581	-0.356892
HISTONE_MODIFICATION	-0.954331	-1.20027	-1.07127	-2.04175	-0.523395	-0.650707	-0.955318	-0.736182	-0.138368	-0.809947	-0.720931	0.650397	-1.47858	-0.475806	-1.59356	-1.50394	-0.063083	-0.846161	-0.896141	-1.1995	-1.22237	-1.32913	-0.754965	0.52213	-0.894766	-0.626994	-0.692011	0.138853	-0.0330161	0.227086	0.535558	1.68429	0.340748	0.693051	1.5837	0.513119	0.124905	0.681427	0.0654725	-1.03617	-1.56525	-0.940584	-0.304738	-1.55336	0.0209866	-0.368258	0.227243	1.76802	1.27571
HOMEOSTASIS_OF_NUMBER_OF_CELLS	2.38597	1.59988	1.27134	0.512902	-1.53236	0.894001	0.946708	-1.23168	-0.267085	0.972574	0.393698	0.335904	-0.171221	0.8523	0.566267	-0.0253701	-0.426975	1.3228	0.505979	4.27382	1.0519	0.974044	1.33571	0.0438888	1.1861	0.436999	-0.348836	-1.05093	0.237799	-0.720205	-1.19322	-0.717221	0.924438	4.19999	3.98381	2.47258	3.36395	2.68709	2.4311	5.04462	2.27935	5.00324	0.925668	2.24844	-2.40663	-2.28541	-1.67228	-1.77272	-1.89543
HOMEOSTATIC_PROCESS	1.62477	2.32506	1.14879	1.11473	-1.99927	1.20542	1.071	1.36438	3.63964	4.25373	1.96709	-1.61663	1.21235	2.0697	1.55928	-0.852665	-0.108478	1.79099	-0.743395	4.17487	-0.61079	0.160631	-0.0490256	-0.837796	0.995463	-1.16959	-2.82136	-4.52106	0.371822	-1.14133	-1.68724	-2.04672	-1.1429	1.01052	2.73609	1.35416	2.53652	1.84323	1.69492	3.91683	3.33741	5.09008	1.51698	4.14998	-0.429069	-1.00049	-1.21852	-2.53593	-2.28546
HOMOPHILIC_CELL_ADHESION	0.83004	0.812309	1.24239	0.214009	0.821774	-0.466415	0.924726	-0.945673	-0.64441	-0.645174	1.66632	0.256646	1.61668	1.74129	1.12803	1.68348	-0.608612	0.144007	0.559263	2.19557	-0.0445903	0.394941	0.161178	-0.499086	0.46306	1.39096	-0.0728209	-0.108269	0.653089	0.662904	-0.681868	-0.823397	1.89192	-1.83004	-1.93676	-1.51992	-2.3458	-1.19354	-2.04507	-2.49485	-0.236877	-0.703606	-1.87594	-1.052	1.08192	1.1166	1.1878	1.38374	-0.144368
HORMONE_METABOLIC_PROCESS	0.0847305	1.42839	0.494018	2.10329	1.21628	0.568184	2.95938	2.96131	0.992669	6.22708	-1.13014	-2.04153	-1.2202	-1.01493	-0.648757	0.780157	-1.42726	0.465607	-0.851745	-1.20474	-0.228556	-0.437114	0.303772	-1.05704	0.0399195	-1.1273	-1.08983	-1.51454	-1.59156	-1.94979	-0.86668	-1.40556	-1.72138	-1.7003	-1.81614	-1.9628	-1.82891	-1.99556	-2.10131	-1.43768	-1.00437	-0.111274	-2.39755	-1.60477	0.72461	1.69614	0.81655	0.529222	0.0042152
HORMONE_SECRETION	-1.90763	-0.631147	-1.57331	4.16223	3.69529	1.36469	-0.380592	-2.2186	-2.05075	-0.0832249	-1.81544	-1.60721	-0.619136	-0.945536	-0.575298	0.39162	-1.41881	-0.95948	-1.49897	-0.0221124	-1.96959	-1.44459	-1.45404	-1.21158	-0.654618	-0.461828	1.95938	0.714616	-0.612955	-1.76826	-1.69243	-0.830205	-0.402911	-1.8279	-1.52138	-0.969399	-1.60918	-1.45328	-2.84735	-1.06568	-1.08405	-2.32883	-2.20305	-2.58521	2.89672	3.36779	2.07248	2.84415	4.19881
HUMORAL_IMMUNE_RESPONSE	1.68641	1.62236	0.719599	-0.432915	-2.66946	0.075704	-0.873124	-1.53138	-0.809728	1.62061	2.20284	-0.853145	3.35103	2.21968	2.47911	-0.0503661	0.47642	4.63646	-0.9125	4.53706	-0.218741	-0.205073	2.35166	-0.506367	6.34101	-2.45879	-1.90979	-2.49868	-0.601804	-0.705949	-1.30266	-1.30778	-2.04056	6.51451	5.03973	2.47102	1.26721	2.00553	0.428172	3.89097	2.79753	4.53007	2.67719	6.61024	-1.42192	-1.5578	-2.34907	-2.57859	-3.34544
I_KAPPAB_KINASE_NF_KAPPAB_CASCADE	5.60373	2.40945	4.40577	2.25389	-2.12382	0.0647418	0.709933	-0.227962	0.24134	0.00835805	3.89807	-0.72491	3.61043	3.37346	4.48035	3.16876	0.577245	4.15057	4.01904	5.80097	2.98614	3.77169	2.52028	-0.232081	3.28339	5.60073	2.82649	-1.93678	-0.00666681	-0.0985793	-2.25988	-2.88525	5.02744	5.60006	3.94451	4.78389	4.83926	4.92781	5.07852	1.26828	5.37443	6.38721	2.02016	5.23736	-2.97947	-5.10949	-3.05875	-4.42112	-5.1918
ICOSANOID_METABOLIC_PROCESS	2.8442	1.45133	1.59528	0.279305	-1.36636	-0.425538	-1.89538	2.97844	0.62767	5.02652	0.776215	0.143426	0.333931	1.39456	1.20421	1.69195	-1.88466	1.93974	2.52256	3.99238	1.79845	2.89769	2.86999	-0.517496	1.40617	-1.3	-1.22751	-1.06521	2.07445	0.593991	-0.941302	-1.85127	-0.308172	0.223209	-0.0451988	-1.35632	-1.44607	-1.6291	-1.29887	2.50946	0.39642	-1.30883	-0.720069	2.00581	-1.27895	-1.01262	-1.00514	-1.48976	-1.94241
IMMUNE_EFFECTOR_PROCESS	0.74962	0.387796	0.875611	-0.938488	-1.31598	0.946045	-0.453378	-0.895228	-0.19549	5.26426	-0.775482	-0.60551	0.549281	-0.150413	0.170811	-1.34516	0.138046	0.319486	-1.34959	2.85431	-0.602369	-1.02137	2.44134	-1.11691	-0.0897993	-0.68138	-1.42339	-1.078	-0.825037	-0.343026	-1.06757	-1.10497	-0.301083	2.90198	2.1984	3.13106	2.03023	4.74329	2.50038	2.51506	1.97094	2.88852	2.1509	3.12535	-1.32188	-1.33925	-1.31394	0.28129	-2.02283
IMMUNE_RESPONSE	4.91646	4.96556	4.15349	-1.25468	-5.31236	0.541884	-1.40512	-3.02073	-1.91314	4.25659	5.61996	-1.30117	5.40266	4.43607	4.7601	-1.15215	0.0952722	6.66985	-0.793956	11.7121	-0.327864	0.617872	2.32603	-1.30835	5.65839	-2.10942	-4.6519	-6.78187	-1.64703	-1.17852	-3.23835	-3.01271	0.0557261	10.5419	10.9361	11.5551	11.6416	12.5467	11.2674	10.4812	9.60501	16.305	11.8839	17.1505	-5.02611	-5.40197	-5.07486	-5.03283	-6.56305
IMMUNE_SYSTEM_DEVELOPMENT	1.57657	0.534755	1.23197	-0.889632	-0.343237	-0.0233716	0.504195	-1.35295	0.0566649	-0.655905	1.87608	-1.36263	0.557964	0.774941	1.21331	-1.77711	-0.968151	1.12652	1.64594	3.46776	1.44824	2.235	0.982164	0.709583	1.06707	-2.15518	-1.25515	-1.90225	-1.22432	-1.29406	-1.90733	-1.32813	0.310996	5.22888	7.22312	4.30951	6.22102	4.98596	5.12532	6.0194	4.12374	8.48406	9.11651	9.70645	-3.19316	-1.96308	-2.68621	-2.06469	-2.00333
IMMUNE_SYSTEM_PROCESS	4.99976	4.33912	4.48965	-1.69804	-4.54566	1.05964	-0.485994	-3.69289	-1.83764	2.91584	5.45272	-1.65981	4.94507	4.70752	5.37833	-1.73562	-0.768524	6.339	-0.152019	12.0973	0.309519	1.38642	2.05197	-1.24299	5.01752	-1.96103	-4.69217	-6.96401	-2.03011	-1.92671	-3.80505	-3.69221	0.399444	11.1715	12.1853	12.3815	14.0517	13.1082	13.4915	14.1155	10.3617	18.4636	15.0736	19.5889	-5.5553	-5.90222	-5.38544	-5.44285	-6.7015
INACTIVATION_OF_MAPK_ACTIVITY	-0.833116	1.2169	-0.0860035	-0.79145	-0.0604571	-0.552991	0.194101	0.00721676	1.69444	-0.206345	-0.68648	-1.67342	0.62868	0.598394	-0.362587	-0.902328	-0.095489	0.43367	-1.29761	0.921351	-1.38666	-1.01665	-0.799784	-0.92971	0.655152	-0.183211	-1.8508	-1.08022	0.333098	0.498451	-1.4726	-1.08151	-1.21218	-0.243757	0.0191098	1.39542	0.25041	1.23329	0.512133	-1.29658	0.242804	2.36394	-0.239703	0.844792	1.73388	1.64879	-0.319486	0.0414807	1.13819
INDUCTION_OF_APOPTOSIS_BY_EXTRACELLULAR_SIGNALS	-0.1314	-0.727667	0.0624736	0.572813	0.0462097	1.00948	-0.439674	-1.11452	-0.610702	-0.702232	-0.311734	-0.117924	0.163756	-0.158421	1.10446	-0.852611	-0.563266	-0.576023	-1.21617	-0.472785	-0.569657	-1.0762	-1.27468	-0.759412	-0.410625	-0.652683	-0.490004	-0.864647	-0.57868	0.262704	-1.71034	-0.482007	-0.297472	3.14854	1.17814	2.41906	2.81976	1.92575	1.63767	1.12271	0.63385	0.702222	1.42022	1.05399	-0.192921	0.218416	0.197166	-0.525663	-0.353575
INDUCTION_OF_APOPTOSIS_BY_INTRACELLULAR_SIGNALS	4.20897	2.02534	2.47215	0.133372	-1.09106	0.266812	-0.552849	-0.363209	-1.01454	0.0509934	0.18322	1.64315	-0.836194	0.537803	0.637476	0.244139	-0.96141	1.4262	2.39	0.301531	3.28602	2.88367	2.21231	1.72977	1.21316	1.13893	0.779021	-0.155536	0.522382	0.325882	1.37104	2.04664	1.66126	1.59942	1.24818	1.06925	0.600764	0.72136	0.84443	-0.092085	0.768848	1.13539	1.20013	2.46458	-1.85633	-2.41432	-1.84521	-0.891232	-2.57158
INFLAMMATORY_RESPONSE	2.93036	5.87196	3.14436	-0.678494	-3.53759	-0.0758868	0.260257	-1.86056	-0.502986	6.83394	3.19188	-0.864688	3.7068	3.89027	4.03088	1.28081	-1.02218	4.64979	2.8021	8.70336	2.07473	3.7055	1.43804	1.23513	4.35094	-0.478635	-3.13465	-5.00323	-0.0784128	-1.09896	-1.6637	-2.00742	-0.40613	1.18097	3.42867	5.63153	6.32976	7.23685	6.82536	7.41129	6.00102	9.68633	3.93275	7.24366	-2.63996	-2.62011	-3.11408	-4.30588	-4.84613
INNATE_IMMUNE_RESPONSE	0.870192	0.000779208	-0.271795	-1.83456	-1.5854	2.47594	-0.190273	0.0104891	1.19393	1.02901	0.640858	0.654969	0.109158	0.0369757	0.639181	-0.594195	1.84255	2.28314	0.791257	2.98262	1.33453	1.87595	7.85609	0.213161	4.76277	0.000741109	-1.84313	-0.547552	-1.00124	-0.345858	-0.684835	-0.391464	0.186016	0.57465	-0.187022	0.927266	0.127029	2.26361	0.713152	0.39361	-0.503554	0.608133	2.07544	0.518745	-1.1017	-1.14905	-0.920031	0.835668	-1.17367
INORGANIC_ANION_TRANSPORT	-0.713323	1.05351	-0.26656	-0.478726	-1.00216	-0.635598	4.90018	1.69439	-1.70305	-0.752903	0.856608	0.448015	-0.825812	-0.424463	-0.772515	0.639415	-0.0872008	2.68328	1.69059	3.04384	2.06734	2.40325	1.71018	3.81577	2.04204	0.237686	-0.956137	-2.06057	0.856823	1.78217	1.0578	1.85291	-0.609781	-0.159425	0.0512695	-1.63483	-0.583713	-1.11425	-0.522492	-0.922058	-1.15421	0.389015	-1.13905	0.257294	-0.511117	0.592472	-1.00285	0.488834	0.332788
INSULIN_RECEPTOR_SIGNALING_PATHWAY	0.331977	0.648231	0.414262	0.780973	-0.556924	0.19923	-0.145703	0.154657	-0.764373	0.541219	0.58206	0.124241	0.527675	0.745446	-0.348697	-0.774521	0.00798334	-0.160673	-0.396268	0.241425	-1.23151	-0.658565	-0.70099	-0.214043	0.0878222	-0.678081	-0.0696502	-1.14173	1.2066	1.4052	-0.495408	0.308874	1.55791	-1.31836	-1.9405	-1.27914	-0.90656	-1.13532	-1.48877	-0.857129	-0.735701	-0.338417	-1.15286	-1.67329	0.337933	0.0966041	1.43263	0.457122	1.45028
INTERACTION_WITH_HOST	0.546835	0.45168	1.02542	-0.479802	-1.08861	0.536386	0.0392304	2.16327	0.55006	5.55709	-0.286512	-0.42279	-0.275543	-0.327485	-0.402111	-1.66783	-0.871868	-0.0998754	-0.420494	0.0609562	-0.519037	-0.298356	-0.799859	-0.335091	-0.658414	-0.739101	0.00599939	0.985039	-0.0457008	-0.157443	0.393397	0.345958	0.297521	-0.532387	0.0177406	0.783144	0.314324	1.08239	0.470649	-0.911766	1.41306	0.0505612	-1.02205	-0.0181207	-0.140233	-0.271796	-0.741263	-0.05306	-0.734388
INTERCELLULAR_JUNCTION_ASSEMBLY	1.97836	2.32386	2.25879	1.23483	-1.94412	-0.888346	0.608886	0.969956	0.178821	-1.6916	1.96043	1.96827	-0.209448	0.393894	-0.0182567	2.07197	0.0412188	0.250831	1.06953	1.44727	1.14782	1.08689	1.311	0.2137	0.422489	1.07828	-0.813856	-1.19687	2.27726	3.32355	-0.43243	-1.11765	3.45733	-1.51386	-1.93191	-3.55818	-3.55673	-2.52597	-4.02866	-1.38432	-0.689695	-2.35569	-3.07217	-0.933927	-0.170241	-0.309966	0.150382	-1.49914	0.123588
INTERCELLULAR_JUNCTION_ASSEMBLY_AND_MAINTENANCE	1.23839	1.92461	1.39172	0.767938	-1.11037	-0.448758	0.715232	0.950111	0.188758	-1.83082	1.64146	1.73341	0.118761	0.299388	0.114784	1.69585	0.509036	0.00264321	0.878189	1.13638	0.779311	0.686252	0.961769	0.0456896	0.153774	0.879713	-0.833119	-0.646238	1.74525	2.74248	-0.671155	-1.2283	2.94234	-1.66712	-2.07462	-3.68306	-3.3075	-2.69937	-3.66468	-1.59673	-1.08702	-2.71845	-3.03657	-1.00908	0.192287	0.544953	0.140351	0.129562	1.01215
INTERFERON_GAMMA_BIOSYNTHETIC_PROCESS	0.389824	0.108575	0.618202	1.77719	-1.23456	0.57482	-0.834192	-0.370599	-0.493542	0.12355	0.241847	0.529767	-0.299949	-0.688704	0.00595988	-0.630001	-0.0945533	-1.00834	1.6659	0.989818	1.87945	1.1326	0.222728	-0.0552143	0.521594	-1.12794	1.6427	0.71924	-0.0786058	-0.499251	-0.240356	-0.114428	0.0134505	1.57586	-0.232635	0.885802	-0.430341	0.662331	-0.367406	0.101196	0.86711	-0.325604	0.0233216	0.870155	-1.03249	-0.848667	-1.15321	-1.58065	-1.48483
INTERFERON_GAMMA_PRODUCTION	0.186253	0.0356093	0.611891	1.17041	-1.32171	0.838176	-1.00891	-0.476789	-0.334551	0.101525	-0.0620314	0.662031	-0.617239	-0.881169	-0.114271	-0.704416	-0.182308	-0.989616	1.76915	0.851723	1.74384	1.15202	0.199445	-0.132842	0.416918	-1.01617	1.4761	0.282236	-0.385779	-0.778042	-0.220484	-0.116536	0.00296335	1.33859	-0.181867	0.810131	-0.301746	0.640307	-0.421392	-0.00927823	0.486172	-0.313739	-0.089113	0.793102	-0.922214	-1.01597	-1.09478	-1.46433	-1.49145
INTERLEUKIN_1_SECRETION	1.1417	0.182855	0.180675	-0.101909	-0.755304	-0.810157	-0.183494	-1.40948	-0.583985	3.09757	0.675992	-0.457616	-1.17312	0.244771	0.378827	-0.579781	-0.51977	0.753594	0.782334	1.75836	1.46216	2.01578	2.05924	-0.169953	0.908385	0.393435	0.0181902	0.77341	-1.27501	-0.20617	-0.510531	-0.913147	0.339952	0.555669	1.09631	-0.293753	0.448983	-0.280003	0.666732	0.984005	1.49995	1.95439	1.2887	2.34087	-0.689203	-0.726947	-0.603191	-0.955099	-2.30057
INTERLEUKIN_2_PRODUCTION	0.525132	-0.428997	-0.317254	-1.28127	-0.412336	-0.757152	-0.27537	-0.860541	-0.727694	-0.626069	-0.433813	0.521297	-0.71924	-0.175227	-0.0969071	0.26444	-0.786923	-0.224099	1.81106	1.12693	1.57742	0.826719	0.883458	-0.536243	-1.21443	-0.27532	-0.617955	-0.237777	-0.694165	-0.385492	0.094432	-0.300055	-0.252288	2.96728	1.70376	3.58398	1.88145	2.92098	1.56534	0.332202	0.718033	0.867296	1.50386	2.28289	-0.800128	-1.56346	-0.502621	-0.481649	-1.08857
INTERLEUKIN_8_BIOSYNTHETIC_PROCESS	1.27938	0.553422	1.2816	-0.0566902	-2.04123	-0.0664619	-0.533701	-0.533886	-0.72235	3.76202	0.307596	-0.0101006	1.17012	0.70312	0.530515	-0.500017	-0.533033	0.424087	0.342457	2.04534	0.360882	0.52272	0.113109	-0.228929	0.101976	0.746764	-0.798495	-0.912687	0.158077	0.348205	-0.634294	-0.703589	0.570238	1.82338	1.006	0.137681	0.031629	-0.644727	0.319166	1.89584	0.584279	1.61156	0.113121	1.36716	-0.764685	-1.68773	-1.26441	-1.4681	-1.74407
INTERLEUKIN_8_PRODUCTION	1.19208	0.508034	1.15107	-0.252027	-1.92768	-0.104159	-0.451381	-0.570293	-0.482477	3.45698	0.125693	0.0316791	1.15149	0.60914	0.299803	-0.393134	-0.657369	0.528822	0.18466	1.84451	0.150104	0.370834	0.0600952	-0.248603	0.156979	0.559352	-0.866704	-1.01231	0.0241286	0.20867	-0.535916	-0.695468	0.60971	1.69833	0.845743	0.0767182	-0.00377433	-0.62629	0.227503	1.7153	0.267738	1.47028	-0.0075592	1.16462	-0.863033	-1.6899	-1.29228	-1.36757	-1.69253
INTERPHASE	0.47674	0.29466	-0.172095	-0.197309	-1.21409	0.513422	-1.0429	-1.76046	-1.81841	-1.62225	1.05776	1.69376	-0.947236	-1.60429	-0.115436	-1.60219	-0.0437487	-1.24144	-0.0906289	-0.467128	-0.116215	-0.139158	-0.327049	-0.0610405	-0.783204	0.781871	0.33232	2.07502	-1.1482	-0.957528	0.725538	0.568693	0.102792	1.11248	0.450662	1.9628	0.948017	1.52903	1.24466	3.92277	-0.946294	-0.31829	3.75005	1.25824	-1.47869	-2.34204	-1.1535	-0.245924	-0.818697
INTERPHASE_OF_MITOTIC_CELL_CYCLE	0.794123	0.265906	-0.0128823	0.0802635	-1.24451	0.557209	-1.44907	-1.66842	-1.90275	-1.67097	0.736771	1.77536	-0.971777	-1.53561	-0.306307	-1.65016	-0.570851	-1.60809	0.0125954	-0.987612	0.0983813	-0.184835	-0.169175	-0.0475685	-1.22415	0.906444	0.798597	2.43603	-0.91067	-0.708574	0.871059	0.917303	0.155281	0.195789	-0.485028	1.45334	0.663069	0.859851	0.619785	3.51053	-0.826831	-0.8257	3.21516	0.269842	-1.2618	-2.13036	-1.09097	-0.22552	-0.315441
INTRA_GOLGI_VESICLE_MEDIATED_TRANSPORT	-0.538565	-1.14029	0.0331077	0.484816	0.825669	0.0454412	-0.53897	-0.37111	-0.523928	-0.393933	-0.33073	0.120049	-0.331617	-0.378651	0.798416	1.11413	1.59613	0.392125	0.0935366	-1.07502	0.144387	0.09075	-0.125836	-0.146647	0.0271863	-0.0388045	0.366334	-0.371716	-0.737119	-0.698289	0.238055	-0.301688	-0.35623	0.253581	-0.421144	0.320233	0.720652	0.366324	0.566996	-0.496465	-0.0970175	-0.20618	0.611129	0.00978346	-1.01214	-0.976739	-1.16402	0.244001	-0.580083
INTRACELLULAR_PROTEIN_TRANSPORT	1.79965	-1.09105	1.57205	0.391974	1.80568	1.80738	1.81275	0.2629	0.570318	0.110045	-0.731848	-0.361554	-0.745086	1.12528	1.5788	2.07666	0.857843	0.541198	1.13877	0.617851	1.06241	0.880072	0.400076	-0.522691	0.693696	3.35201	2.29117	1.07823	-1.62968	-1.83916	-0.877452	-0.627978	1.68557	3.48568	2.33663	3.34789	2.66413	3.19163	3.08654	0.324263	0.0996461	1.76277	0.380412	0.851432	-1.85449	-2.79716	-1.26772	-2.33213	-3.26935
INTRACELLULAR_RECEPTOR_MEDIATED_SIGNALING_PATHWAY	1.18208	1.37064	0.40907	0.103952	-0.677758	-0.323305	0.0675395	-1.17365	-0.866979	-0.117404	0.283179	1.12583	1.2558	0.883247	0.282716	0.734579	-0.327799	-0.441898	-0.103562	-0.586486	-0.650391	-0.959232	-0.357136	-0.7752	-0.880443	2.41333	1.56088	-0.472973	-0.225046	-0.0770414	0.144834	0.233356	2.25491	1.16734	1.39469	0.396269	0.648173	0.542471	0.850929	0.162905	0.54086	1.14578	1.15636	-0.169031	-0.535725	-0.347285	-0.356591	0.309247	-0.48273
INTRACELLULAR_SIGNALING_CASCADE	4.06783	2.18327	3.9489	0.509744	-2.84334	-0.263891	-1.96159	-2.89643	-1.81898	-0.441738	0.590489	-2.16945	1.60784	0.998323	1.51934	-1.48685	-1.89427	1.43082	1.88708	4.56207	1.20919	1.3271	-0.598087	-2.1985	0.229791	-0.38402	-2.28455	-6.01803	-0.734484	-0.64625	-3.49647	-3.43836	1.67104	4.13546	3.38995	3.07557	3.66147	3.00048	3.78655	2.39531	3.14266	6.3206	1.70123	4.81667	0.739862	0.349119	-0.0484469	-0.812253	-1.06885
INTRACELLULAR_TRANSPORT	0.986764	-1.87268	1.13117	-0.00458774	2.17253	1.59507	1.17557	-0.0504796	0.180139	-0.368754	-1.8742	-1.17383	-1.89457	-0.831738	0.408197	1.41317	1.55606	-0.295504	0.146516	-0.416622	0.336229	0.0193564	-0.62966	-0.739558	-0.628671	2.43811	1.63117	0.820912	0.81357	-0.586889	0.0731117	-1.08904	0.809361	3.76727	1.70432	3.0635	1.8853	3.15434	2.19292	-0.386868	-0.21503	0.561083	0.450226	0.0268274	-0.799301	-1.51445	-0.555623	-0.986232	-2.00697
ION_HOMEOSTASIS	0.200321	1.28807	0.0820095	-0.571985	-2.15359	1.50087	0.597191	1.8503	4.56947	1.81285	2.02099	-1.90635	2.03714	1.85889	1.85124	-0.0725359	0.499026	1.65536	-0.258265	2.29161	-0.431926	0.421295	-1.02502	-0.661143	0.918639	-0.859158	-2.8266	-5.15565	0.195134	-1.20949	-1.56499	-2.12913	-1.53945	-0.279775	1.66624	1.92037	2.69062	2.31956	2.19357	2.73104	1.3297	3.60881	2.03846	4.1737	1.33472	0.287733	-0.314517	-2.17188	-1.36629
ION_TRANSPORT	-2.79519	-1.32679	-1.51847	-1.52139	-0.911967	-0.369939	-1.00291	2.729	0.7337	-0.377744	-1.52574	-0.736618	-1.64236	-2.68222	-0.79936	-0.994485	0.370857	-0.428413	-0.093214	-0.286535	0.146725	-0.0396236	-0.82646	4.56983	-1.13141	-4.46203	-4.7269	-5.02281	0.927266	0.522528	1.42131	3.41654	-3.28518	-2.20692	-2.14848	-3.59827	-3.14456	-3.44198	-3.98958	0.159768	-3.175	-4.13232	-4.09839	-2.77308	3.08696	4.26763	2.20262	2.8225	4.94881
ISOPRENOID_METABOLIC_PROCESS	1.66827	3.10521	1.37076	4.50491	-0.386024	0.0858114	0.976287	3.91258	2.23457	3.61782	1.19424	0.530197	-0.341313	1.02105	0.898297	2.55479	-0.0965659	0.0742608	0.343371	0.227933	0.19196	-0.0954983	0.0867526	-0.0229364	0.499009	-0.15215	1.06046	-1.26334	0.151771	-1.32288	0.673949	-0.231256	-0.136923	-0.478158	-2.32879	-0.629441	-1.54084	-0.404347	-1.51672	-1.35848	0.898749	-0.864646	-1.1478	-0.206052	-1.77381	-1.00416	-0.910737	-1.38864	-1.7719
JAK_STAT_CASCADE	2.29091	1.61765	1.61841	0.105174	-0.102156	0.329657	0.0685508	-0.510941	-0.267361	1.55867	0.258276	-0.295982	1.60841	1.64406	1.03137	0.833268	-0.968429	1.46575	0.527789	3.7882	-0.181402	-0.18509	-0.319525	-0.723183	1.21626	0.788296	-0.775561	-2.01146	0.800328	-0.223939	-1.04904	-1.35644	2.32792	3.65792	3.51126	4.34531	3.80692	4.77264	3.93876	2.23107	3.38655	5.17581	2.20297	2.65567	-1.62314	-1.75501	-1.62962	-1.46872	-2.0877
JNK_CASCADE	-0.992654	-1.1173	-0.0630011	0.240986	0.160854	-0.936565	-1.01716	-0.80657	-0.24042	0.040737	-1.50814	-1.05072	0.151507	-0.823259	-0.721239	-2.28263	-0.423571	-1.2052	-0.279577	-0.69888	0.520881	-0.257209	-1.17374	-1.36425	-0.937471	-2.08758	-1.18959	-1.19964	-2.12687	-1.14815	-1.69136	-0.59448	-0.915075	0.925985	1.4481	0.560353	0.800219	0.433786	0.806641	-0.799844	-0.417888	0.283883	-0.869761	0.972906	1.65252	1.36983	0.757614	1.98323	1.2712
KERATINOCYTE_DIFFERENTIATION	3.47734	2.66054	0.30898	-1.31212	-1.62835	0.611797	0.692314	-0.637239	0.200004	-0.974654	0.314545	-2.45272	0.79585	-0.347391	0.156978	0.176827	-0.0384806	3.42719	23.2125	3.37594	25.6293	25.9058	16.9549	14.3256	2.71106	-1.69256	-0.870715	-3.13398	1.1543	0.680173	-0.252626	-1.20555	-1.05859	-1.4749	-1.25651	-0.882917	-0.662704	-1.07638	-0.706217	1.43135	-0.895894	-0.470402	0.672101	9.95603	-2.58244	-2.95245	-2.43778	-2.40137	-3.6594
LEARNING_AND_OR_MEMORY	-0.818285	1.14241	0.495584	-0.286519	-2.12192	-2.14357	-2.40156	-0.765781	-2.80533	-0.272422	-2.55303	-3.90246	-2.09639	-1.79129	-2.7706	-2.5346	-2.16947	-1.71456	-1.17197	-1.25422	-0.528276	-0.428174	-0.873506	-1.38872	-1.96234	-3.63703	-1.24375	-1.74095	0.041598	-0.735527	-1.20021	-1.83342	-1.50937	-2.40983	-2.42803	-1.82297	-2.04567	-1.21316	-0.97384	-1.62569	-1.82428	-1.49872	-1.59616	-1.52315	2.60673	5.15407	2.01215	1.86049	2.51561
LEUKOCYTE_ACTIVATION	0.864376	-0.360038	0.890854	-2.10535	-2.39987	0.906166	0.0183688	-1.3282	-0.605911	-0.885328	1.92151	-1.07217	1.31176	0.165516	1.83485	-1.20354	-0.119017	1.68949	1.85298	3.98509	2.04366	1.88951	0.661612	0.028931	1.43709	-0.181731	-2.56594	-2.74103	-2.29716	-2.41531	-1.5775	-1.72619	-0.95355	2.995	3.69203	7.90772	7.60075	8.52587	7.11662	5.69233	3.25307	7.25553	10.4823	11.348	-1.2152	-1.45601	-1.83819	-0.846207	-1.6985
LEUKOCYTE_CHEMOTAXIS	-0.968626	0.618257	0.347745	-1.14071	0.335432	0.694319	0.184127	-1.51905	-1.27299	-1.04668	-0.295318	-2.7774	-0.983233	-0.422721	0.846228	-0.8354	-1.4962	0.726501	-1.07801	3.84816	-0.994954	-0.897666	-1.15939	-1.49811	0.0446771	-1.96481	-2.20899	-1.83015	-1.9067	-1.90532	-1.86485	-1.85084	-1.46699	2.37689	3.25139	1.23128	2.89145	1.27322	2.75669	4.51046	1.51564	2.34142	2.16565	3.47504	1.84814	1.07586	1.22775	-0.81714	0.0363739
LEUKOCYTE_DIFFERENTIATION	1.55294	0.217322	0.837233	-0.117022	-1.48271	-0.257157	-0.382671	-1.90008	-2.10312	-0.263454	2.36407	-0.598142	1.24628	0.908424	1.18744	-1.37161	-0.680075	0.659722	1.38052	2.12087	1.12383	1.33337	0.648543	0.680428	1.1878	-1.4056	-0.243924	-1.19673	-1.13443	-1.06771	-1.1586	-0.400678	0.764614	4.13235	5.15341	5.53933	5.449	6.04169	4.66588	3.11969	2.1865	5.45557	8.52756	9.86716	-2.29585	-1.76366	-2.43415	-1.34174	-1.3819
LEUKOCYTE_MIGRATION	-0.0429002	1.69803	1.57934	-0.777452	0.0457527	0.43628	0.644596	-1.22575	-0.847583	-0.822616	-0.266389	-1.84913	-0.311338	0.78685	1.19553	-0.383075	-1.36897	1.20067	-0.947557	3.42803	-1.13747	-0.815438	-1.08003	-1.33794	0.387004	-1.58193	-1.90385	-1.90987	-1.11774	-1.15002	-1.75546	-1.62587	-0.123419	1.92502	2.79541	0.781908	2.5558	0.893432	2.4524	3.86975	1.6439	1.98086	1.78917	2.97931	1.88395	1.04075	1.19946	-0.892828	0.0185023
LIPID_BIOSYNTHETIC_PROCESS	1.36672	1.0966	0.531456	5.98308	-0.68592	0.0124707	0.0319238	1.31425	0.899829	4.27298	-0.54321	-1.10274	-0.626708	-1.05527	-0.459248	1.36461	0.870749	-0.0133515	-0.695552	0.82573	-0.303311	0.0222798	1.51608	-1.84715	-0.250148	-0.388955	0.226712	1.3583	-0.488134	-1.60409	-0.999453	-2.33979	-2.23101	-0.0428762	-0.816312	-0.959321	-1.63712	-0.943292	-1.41365	-1.03695	0.0689256	-1.1907	-1.72678	-0.489081	-1.44866	-1.33429	-1.05676	-1.77549	-1.88957
LIPID_CATABOLIC_PROCESS	1.73553	3.00834	2.00857	1.4091	0.306103	1.17109	-0.952517	4.21636	1.51763	8.15105	-1.14217	0.439762	-1.92118	-1.0197	-1.92022	-1.56287	-1.45183	-1.98794	-2.116	-1.09601	-2.23295	-1.25606	-1.1918	0.332569	-2.42302	-2.27337	-1.15473	-2.14996	0.601308	0.541455	1.60513	0.99307	-1.6	-2.86073	-2.25035	-3.74412	-1.84997	-2.90915	-2.50387	-1.50787	-0.245334	-0.0945872	-0.67797	-2.49677	1.06377	0.908536	1.39939	-1.03928	0.933643
LIPID_HOMEOSTASIS	2.36046	2.22808	2.56923	2.21623	-1.39022	1.16456	1.6748	1.71783	1.42376	8.79019	1.47945	-0.817045	-0.505927	2.07768	0.877293	-0.452723	-0.0134805	2.19902	0.386147	2.64379	0.919499	1.21162	1.50216	0.743282	1.38623	-0.551799	-0.332446	-1.38457	1.00712	0.203878	-0.604334	-0.932245	0.34528	-1.94047	-1.69659	-2.81131	-2.63199	-2.6567	-2.68579	-0.132148	3.17308	-0.127667	-1.26136	0.395044	-0.915635	-0.866078	-0.533727	-0.945584	-1.70797
LIPID_METABOLIC_PROCESS	4.81387	5.19255	3.76297	8.26014	-1.30339	1.22079	-0.371237	5.90692	2.4634	14.9439	-0.777493	-0.248813	-1.01581	0.223646	-0.654998	0.746853	0.149004	0.772263	0.947904	1.92622	1.88457	1.86163	2.3492	-0.308487	0.642865	-3.86033	-0.749001	-2.19649	1.57077	-0.297351	-0.101605	-1.4853	-3.45156	-3.7956	-3.78955	-3.97108	-3.64733	-3.67898	-3.47947	-1.77207	1.36042	-2.62306	-3.4052	-2.3079	-2.40059	-2.39844	-1.23456	-4.05367	-3.49207
LIPID_TRANSPORT	1.80939	0.718927	1.4524	2.68196	-1.40492	-0.0991956	1.76386	1.57067	1.26103	9.72074	1.49344	-0.921764	0.343789	1.46095	0.627766	-0.409547	-0.233622	0.581192	0.257277	3.18592	0.568889	0.500314	0.818224	0.237218	0.427331	-2.16383	-0.289308	-2.2587	1.03101	0.925295	-0.876896	-0.751376	0.218666	-2.8652	-2.51587	-3.01541	-3.13575	-2.83297	-3.07931	-0.773515	1.94545	-0.494143	-1.44141	-0.507841	-1.2943	-1.39559	-0.516897	-0.848787	-0.711876
LIPOPROTEIN_BIOSYNTHETIC_PROCESS	-0.131259	-0.873865	0.395845	-0.105827	0.168315	0.865169	1.47753	-0.462629	0.171808	3.77485	-0.50837	-0.22393	-0.960025	-0.21119	-0.817044	0.203812	0.866902	-0.473274	-0.908824	-1.04072	-0.291383	-0.889015	0.050354	-1.26142	-0.578055	0.796115	-0.611345	1.06033	-0.96992	-0.922563	-0.496026	-0.816904	-0.802473	-0.149641	-0.239432	0.438134	0.280154	0.231315	0.540231	-0.412726	-1.08716	-0.950878	-0.575115	-0.723994	-1.06772	-1.1834	-0.275834	-0.991241	-1.23822
LIPOPROTEIN_METABOLIC_PROCESS	-0.170621	-0.716276	0.866682	0.285512	-0.0127697	1.07448	1.5365	0.249328	0.414315	5.33586	-0.690006	-0.127613	-1.08514	-0.29132	-1.03821	-0.0744702	0.472202	-0.534903	-1.43566	-0.478202	-0.772694	-1.09052	-0.47095	-1.53676	-0.760117	0.120524	-1.17839	0.22603	-0.894297	-0.423766	-0.675873	-0.955922	-1.12567	-0.321894	-0.761448	0.697604	-0.00660893	0.464626	0.159011	-0.239427	0.192674	-0.581078	-1.02882	-0.85851	-1.09571	-1.11202	-0.297216	-1.0024	-0.991483
LOCOMOTORY_BEHAVIOR	2.42535	2.79038	1.99404	-2.3017	-3.15428	0.416851	-1.19821	-1.488	-0.358564	1.37113	4.11895	-0.943084	1.60189	2.42487	2.97369	-1.12854	-1.58351	3.14953	-0.599038	5.70459	-0.738547	-0.171149	1.00867	-1.31737	2.20289	-3.61794	-4.87394	-4.86618	-1.01029	-1.08891	-0.830865	-1.65288	-1.31883	1.43926	2.54637	4.45509	3.00623	4.36939	3.04479	3.9828	4.67315	7.92522	5.33081	6.64132	-0.466277	-1.31419	-0.719895	-2.69747	-2.82302
LYMPHOCYTE_ACTIVATION	0.992928	-0.779385	0.612749	-1.92671	-1.89903	1.06349	0.247918	-1.31519	-0.485781	-0.705799	2.34634	-0.929571	1.48398	0.706957	2.24353	-1.20619	-0.071385	1.57218	2.14464	3.72448	2.43112	2.29874	0.790026	0.331289	1.32968	0.0774922	-2.05626	-2.45185	-2.52227	-2.48894	-1.46331	-1.52673	-0.798101	3.39274	4.0142	8.00236	7.81642	8.99419	7.3419	4.02745	3.66886	7.90015	10.9129	11.9686	-1.73567	-1.76984	-1.82932	-0.59165	-2.05766
LYMPHOCYTE_DIFFERENTIATION	0.653226	-0.269777	0.482027	-0.313002	-0.682972	-0.265559	-0.581519	-1.26181	-2.07051	0.179656	2.2661	-0.224782	1.33078	0.686887	1.04384	-0.978161	-0.302854	0.302311	1.69933	1.66134	1.62331	1.63095	0.881885	1.1033	1.20557	-1.74672	-0.32493	-0.698565	-0.904796	-0.880208	-0.544546	0.213141	-0.459521	3.21559	4.88985	5.70965	5.84603	6.57961	4.82222	1.71082	1.04587	4.97827	8.88079	9.45816	-1.67577	-1.43124	-2.02304	-1.09674	-1.07977
LYSOSOMAL_TRANSPORT	0.469998	1.35956	0.0268093	-0.281875	-1.72849	-1.72025	-0.601372	-0.674439	-1.08773	-0.58036	-1.87772	-1.45443	-0.511784	-0.356068	-0.179088	-0.566858	0.0202651	0.319495	-0.647484	1.19319	-0.53523	-0.784786	0.193333	-0.856189	-0.0552829	-1.48983	-0.384124	-1.91016	-0.121228	-0.527897	-0.0452651	-1.04168	0.692504	-0.432977	-0.475438	0.205724	0.868959	0.762018	1.56348	0.174072	0.899928	1.11715	-0.591277	-0.796912	0.164007	0.250382	-0.720294	-0.827444	0.335755
LYSOSOME_ORGANIZATION_AND_BIOGENESIS	0.0857531	-0.33905	0.488746	1.73711	0.296172	0.253963	1.44754	0.878196	1.15885	0.634112	-0.614486	-2.08976	-1.3444	0.240523	0.28844	-1.00588	0.623541	-0.212351	-1.40611	1.01437	-0.982885	-1.01913	-0.644675	-1.12411	-0.224863	-0.16806	0.363355	0.072592	-1.11337	-1.07101	-1.05868	-0.682486	0.514457	-0.538679	0.0494326	0.0171486	0.374282	-0.386063	-0.485529	0.0928779	2.38396	0.334927	0.0646433	-0.346629	0.0362809	-0.807435	0.0262193	-0.890216	-0.143019
M_PHASE	-1.12556	-3.95236	-2.52509	-3.11389	-0.620588	-1.45396	-2.79118	-2.00042	-1.89281	-2.37018	1.49283	1.15086	-1.02845	-1.70178	0.55855	-2.84042	-1.58441	-2.7643	0.300682	-2.82139	2.3035	1.86094	0.900853	2.11712	-2.95922	3.11832	-0.772791	9.54432	-0.893972	-0.34798	2.33779	1.55537	-1.38457	1.33557	1.03946	1.84812	0.836043	1.44372	1.47337	7.96811	-0.0753048	0.0984353	10.8165	3.80891	-1.15367	-1.90252	-0.920297	-1.20044	-1.53738
M_PHASE_OF_MITOTIC_CELL_CYCLE	-0.314953	-3.28709	-1.70738	-2.22644	-1.13982	-0.922607	-2.13167	-1.64658	-1.299	-1.96527	1.78873	1.60133	-1.16903	-1.12648	1.46492	-2.20861	-0.94237	-2.09326	0.964367	-2.209	2.95679	2.74449	1.64248	2.29636	-2.46838	2.72904	-0.29691	7.11445	-0.502672	0.157913	2.22606	1.51923	-1.01024	0.80153	0.42695	1.70299	1.31618	1.0835	1.71175	8.45253	0.476017	0.589542	11.2618	3.83149	-1.27666	-2.46175	-0.846585	-1.05278	-1.73613
MACROMOLECULAR_COMPLEX_ASSEMBLY	1.87002	-0.948293	1.26369	-0.775759	-2.3605	-0.0608543	0.10559	-0.190539	-1.25349	-1.47573	0.983636	3.20383	-2.01663	0.171709	-0.0900406	1.07855	-1.08968	-0.800845	0.756084	-0.0549416	0.93907	0.791888	0.182366	1.59457	-1.00804	1.12803	2.55061	0.119059	1.16321	1.36562	2.26109	2.401	2.96272	4.72695	2.91569	3.28058	2.83743	2.68004	2.70705	-0.309163	0.418471	0.945723	1.86304	1.49097	-1.34208	-2.27122	-1.1256	-0.165025	-1.4358
MACROMOLECULAR_COMPLEX_DISASSEMBLY	0.557541	-0.383209	0.270584	-0.24469	-0.50662	0.547664	0.0341896	0.336745	-0.000877137	0.373733	0.643655	-0.0499457	-0.938609	0.320204	0.698488	-0.569269	-0.786323	-0.475746	0.268434	-0.454627	0.0310171	0.181631	0.155817	-0.466203	-1.01723	0.333325	0.680965	4.48465	-0.783227	-0.982705	-0.404784	-0.128977	0.375959	2.36518	1.34338	2.0182	1.20588	1.2824	1.16477	1.06929	0.256851	0.699132	1.2399	1.06875	-0.416361	-1.53215	-1.23127	0.0696071	-0.743571
MACROMOLECULE_BIOSYNTHETIC_PROCESS	2.78903	1.68438	2.12298	1.30218	-1.12851	6.27718	1.22467	-0.730356	-0.560662	0.447605	2.81485	1.47883	1.50267	2.19928	3.22781	3.8128	5.62354	3.23185	0.619709	-0.451799	0.453058	1.75406	1.58787	0.344279	2.19887	2.47324	5.23016	0.051847	-0.976081	-1.63254	-0.947874	0.548211	1.1613	6.72827	5.03175	7.05658	5.48468	6.25922	4.98197	1.08166	2.56996	0.761647	1.28901	3.49439	-4.80322	-4.58245	-3.24839	-3.85468	-5.70895
MACROMOLECULE_CATABOLIC_PROCESS	0.946308	-1.37574	0.0316464	-0.216948	-0.898422	1.90951	-1.36667	0.236816	-0.40131	-0.567746	-2.40619	1.72358	-1.65046	-1.86265	-0.874011	-0.877742	-0.218016	-1.40383	-0.395508	-1.82006	0.590245	0.308097	-0.0777674	0.886517	-1.36058	0.120995	-0.645846	2.57308	-1.03476	-1.0893	1.58492	1.8419	-2.28629	0.717291	0.520354	2.36288	2.10256	1.59401	1.5481	2.68065	-1.15085	-1.43319	1.22916	0.270312	-1.39126	-1.89643	-0.82511	-1.94282	-2.17367
MACROMOLECULE_LOCALIZATION	1.98379	-0.674575	1.44424	-0.0728953	1.86505	2.68176	2.64889	0.0783058	1.32987	1.17932	-0.137165	-1.14119	-0.555765	1.41877	1.8929	1.88338	0.958457	1.07561	1.20875	0.657319	1.30175	1.50464	0.179695	-0.902854	0.648608	3.16857	2.00352	1.08534	-2.35303	-2.16598	-0.966744	-1.80242	1.73855	3.41542	2.27958	3.47923	2.46924	3.95557	3.17953	0.98534	1.15595	2.38738	1.91485	1.70468	-1.7285	-2.63567	-1.00052	-1.18392	-3.35668
MAINTENANCE_OF_CELLULAR_LOCALIZATION	-0.738302	-0.878466	-0.0836274	-0.339977	-0.165605	0.976246	0.270996	-0.0653483	-0.885368	2.08803	-1.12841	-1.04586	-0.507582	0.972454	0.128068	-0.09857	-0.096635	-0.974807	0.198189	-1.24275	0.220435	-0.524686	-0.728133	-0.946621	-0.356717	0.275612	0.192256	0.568	-0.567279	-0.807569	0.00686279	-1.21138	-0.311367	0.967999	-0.80256	0.343734	0.19891	0.661413	0.218439	-0.143971	-2.04564	-0.325073	-0.45738	-0.996481	-0.821773	-0.666986	0.0443324	0.466556	-0.867351
MAINTENANCE_OF_CELLULAR_PROTEIN_LOCALIZATION	-0.611094	-0.87883	-0.00168885	-0.313394	0.0990524	0.581502	0.430028	-0.687716	-1.08282	-0.5016	-1.0081	-0.929687	-0.495842	0.743553	0.314566	0.0470526	0.036004	-0.871379	0.293627	-1.18867	0.335778	-0.381328	-0.629492	-0.951169	-0.141535	0.400355	0.34009	0.664885	-0.610762	-0.767896	0.018268	-1.27001	-0.281167	1.09013	-0.868255	0.429	0.183908	0.632836	0.298848	-0.14271	-1.90259	-0.302462	-0.278018	-0.9264	-0.834354	-0.681	0.129745	0.641366	-0.695791
MAINTENANCE_OF_LOCALIZATION	-0.311037	0.533821	0.358025	-1.20451	-1.35687	0.475033	0.385827	-0.37461	0.080245	1.31979	0.0645896	-1.75905	-0.535298	0.684732	0.0701814	-0.655951	-0.968792	-0.0250642	-0.995867	0.833299	-0.771463	0.0458844	-1.82715	-0.861869	-0.128023	-0.179249	-1.38576	-1.16421	-1.02718	-1.19116	-1.09586	-1.75734	-0.564462	1.26659	0.556688	1.53392	3.01272	2.72805	2.72544	1.55984	-1.40123	1.44855	2.59952	4.92001	-0.647675	-0.372528	0.327045	-0.355423	-1.05881
MAINTENANCE_OF_PROTEIN_LOCALIZATION	-0.352109	0.0287868	0.216736	-0.256941	-0.387401	1.21303	0.23836	-0.935035	-1.05799	-0.358012	-0.480333	-0.73972	-0.29395	0.946229	0.482927	0.026451	-0.234316	-0.465951	-0.03239	-0.438944	-0.0412169	-0.513917	-0.883248	-0.887409	-0.226554	0.058245	-0.298592	0.044186	-0.237987	-0.258847	0.0106603	-1.10208	-0.17776	1.40475	-0.285652	1.35607	0.987119	1.74328	1.1252	1.74006	-1.34506	0.647463	0.281101	-0.128267	-1.30547	-0.624525	-0.241974	0.422566	-1.18838
MALE_GONAD_DEVELOPMENT	-0.407353	-0.399814	-0.882705	0.00126105	3.41996	-0.0183886	-1.02128	-0.360194	-0.911334	0.38521	-0.640859	-1.32347	-0.919405	-1.47935	-1.07553	0.0521757	-0.916509	0.0721798	-0.502231	-1.09229	-0.496509	0.428562	0.0367495	0.393788	-0.385662	-1.32212	0.352235	3.44267	0.0216528	0.212635	1.27792	0.0962939	-0.165684	-0.611034	0.217382	-1.06013	-0.723085	-0.610179	-0.995662	-0.00491228	-0.520246	-0.54401	-0.909961	-1.01442	-1.09581	-0.57915	-0.604202	-0.528787	-0.341837
MAPKKK_CASCADE_GO_0000165	-0.332216	0.382159	0.746108	0.345452	0.905318	1.38036	-0.900278	-0.903434	0.472427	-0.125237	-1.4493	-2.61356	0.152105	0.341359	-0.398153	-1.4269	-0.541683	0.575369	-0.571131	0.439144	-0.076007	-0.637186	-1.71006	-1.32687	0.221569	-1.36894	-2.34188	-2.90593	-1.27599	-1.15454	-2.06718	-1.73967	-0.853992	-0.391521	1.06107	0.353309	0.229114	0.00627018	0.520789	0.256758	0.635029	0.891412	-1.77473	0.706185	2.35318	2.31803	1.70894	2.13506	1.58028
MEIOSIS_I	-0.987061	-1.38703	-1.38715	-1.08648	0.935174	-0.64385	-0.803611	-1.10199	-0.819028	-0.854596	0.180869	-0.876906	0.290401	-0.717168	-0.725117	-0.49283	-0.449551	-1.1462	-1.18035	-1.29268	-0.840033	-1.22915	-1.03205	-1.17888	-1.21952	1.91912	0.448976	5.20631	-0.576165	-0.524369	-0.156512	-0.682746	0.207529	1.22052	1.28834	0.378927	0.299299	1.35306	1.1838	1.08087	0.604656	-0.182098	2.4773	0.846247	-0.917136	-0.624213	-0.347427	-0.383048	-0.824029
MEIOTIC_CELL_CYCLE	-1.42665	-1.96708	-2.15762	-2.29629	0.278869	-0.712947	-1.94383	-1.04714	-1.34186	-1.28203	-0.148338	-0.452216	0.169476	-1.30386	-1.28243	-1.98406	-1.09602	-1.69856	-0.958186	-1.70806	-0.21982	-0.428576	0.105549	0.314846	-1.3185	1.54036	-0.541014	5.78147	-0.880906	-0.846129	0.601605	0.384926	-0.634409	1.0954	1.41741	0.70641	-0.151129	1.10446	0.761422	1.5593	-0.509358	-0.479822	2.26388	1.10604	-0.397816	-0.0297164	-0.754613	-0.381457	-0.110523
MEIOTIC_RECOMBINATION	-1.10063	-1.20019	-1.20877	-1.44248	0.926632	-0.887116	-0.926817	-1.0424	-0.99316	-0.819139	-0.202554	-0.934447	0.234515	-0.511368	-0.513841	-0.513163	-0.40357	-1.07338	-0.894386	-1.22515	-0.667561	-1.12124	-1.10066	-1.07843	-1.17743	1.57297	0.324688	4.67036	-0.744374	-0.6479	0.104623	-0.824009	0.340379	0.129378	1.09664	0.387767	0.325196	0.999998	1.29409	1.11518	0.210011	-0.032076	2.3293	0.614771	-0.632607	-0.429002	-0.378056	-0.349756	-0.640291
MEMBRANE_FUSION	0.313631	-0.811278	0.689752	-1.08403	-1.18177	-0.0095645	-0.959604	-0.315002	-0.282499	-1.06967	-0.0334301	-0.979328	-1.14338	-1.09812	-0.4426	-0.49436	0.313987	-0.785882	0.561862	-0.203815	0.425255	0.656638	-0.51396	-0.773919	-0.897701	-1.28277	-1.14336	0.456915	-0.978974	-0.738391	-1.09936	-0.869462	-0.330769	1.21842	2.91395	0.596493	0.640674	0.682005	0.491265	1.4429	-1.01292	0.370823	0.639109	0.585774	-0.578049	-0.734756	-0.717811	-1.78299	-1.57596
MEMBRANE_LIPID_BIOSYNTHETIC_PROCESS	0.325356	1.20051	0.606957	1.76562	0.427808	-0.011777	1.17892	-0.497365	-0.321771	2.0389	-0.971171	-2.47829	-0.671271	-0.634287	-0.53735	0.356439	-0.130783	-0.105759	-1.91881	0.260141	-1.70991	-1.74551	-0.472074	-2.44045	-0.0707037	0.211323	-0.604848	1.39807	-0.649594	-1.14242	-1.51922	-2.26135	-0.815964	-0.517851	-0.459116	-0.736211	-0.426655	-0.311504	-0.533383	-0.824065	0.430404	-0.310204	-0.683873	-1.15146	-0.249834	-0.0272679	-0.030153	0.0180944	-0.0404423
MEMBRANE_LIPID_METABOLIC_PROCESS	0.819426	2.13958	1.34323	0.966823	0.146965	-0.789884	0.820709	-0.190708	-0.306527	2.56229	-2.06726	-2.54471	-2.26631	-0.978898	-1.68412	-0.294612	-0.835206	-0.466722	-2.40641	1.01445	-1.567	-2.00846	-0.170409	-2.43526	-0.434755	-0.467494	-1.14216	0.228832	0.0168649	-0.221057	-1.21655	-2.42173	-0.895733	-1.78529	-1.31434	-0.955489	-0.461008	-1.29116	-0.727965	-0.840649	1.99299	-1.38655	-0.349006	-1.41767	-0.329834	-0.7434	0.392268	-0.152924	-0.0786856
MEMBRANE_ORGANIZATION_AND_BIOGENESIS	1.52199	0.120384	2.51195	-1.96678	-1.61065	0.0608839	1.32862	0.561298	0.408789	0.468483	-1.52617	-2.30091	-2.49045	-2.00146	-1.80796	-0.657808	-0.067329	-0.905041	0.696819	2.55421	1.29927	0.65355	-1.42619	-0.500751	-0.84231	-2.68502	-2.4809	-2.57551	-1.32012	-0.854782	-1.26091	-1.09246	0.370305	-0.298091	-0.583218	-0.367797	-0.0566899	-0.677749	-0.721937	1.67008	-0.464094	0.571472	-1.77745	-0.307528	0.736629	1.65717	0.182063	-0.49458	0.448509
MESODERM_DEVELOPMENT	2.98933	4.41615	3.33538	3.01836	-1.72172	-0.897455	0.49901	0.20484	-0.303894	-0.26306	4.60249	-0.195063	2.32441	2.17987	1.86666	2.56326	-0.278893	1.8939	0.436087	5.60631	-0.126518	0.305514	1.17377	-0.0934819	1.36449	0.923296	0.945017	-1.86778	1.55992	0.876406	-0.203647	-0.79692	1.52829	1.38773	1.11282	0.521364	0.287844	0.916432	-0.45277	2.145	1.54667	4.9305	0.235203	1.3311	-1.46487	-1.69	-1.23552	-2.08718	-1.5931
METAL_ION_TRANSPORT	-3.30286	-2.26051	-2.42872	-1.55807	-0.412906	-1.06775	-2.51984	-1.06296	-2.27288	-1.44051	-1.41804	-0.583725	-1.25626	-2.05691	-0.0154256	-0.675228	-0.482724	-1.82886	-2.11578	-2.04356	-1.78272	-2.28293	-1.69849	2.69146	-1.88147	-4.52559	-4.44982	-3.56884	1.41163	0.815472	1.94108	3.2631	-2.90314	-2.93521	-2.84421	-3.28387	-3.89994	-3.32431	-4.40565	-2.00371	-4.09346	-4.17705	-3.66402	-3.80304	4.83039	5.18893	3.89202	3.79964	6.41213
MICROTUBULE_BASED_MOVEMENT	-3.86933	-2.71006	-2.8031	-1.26118	1.42277	-0.576275	-2.24943	-1.08733	-1.00523	-1.98139	-2.27028	-2.09115	-2.06428	-2.75373	-2.17681	-1.60487	-1.24949	-2.70421	-1.95213	-2.71596	-2.07506	-1.51966	-2.06949	-1.37918	-2.53999	-2.12633	-1.68215	-0.890591	-1.29978	-1.36755	-0.47113	-1.19589	-2.8775	0.0108115	-1.03356	-1.46836	-1.46862	-1.2406	-1.3407	-0.691822	-2.35508	-1.99777	-0.274427	-1.60742	4.85921	5.0122	4.09578	3.77805	4.57876
MICROTUBULE_BASED_PROCESS	-1.42431	-2.58806	-1.38593	-2.99757	-0.436919	-0.507186	-1.90201	-1.22311	-1.54021	-3.20662	-0.270613	-1.66704	-2.81203	-2.10025	-1.3142	-2.29301	-1.21456	-1.81107	0.149845	-2.28837	0.66841	1.21433	-0.398254	-0.651385	-1.69561	-1.24194	-1.94238	2.20729	-1.68742	-1.63148	-1.23106	-1.23432	-2.09954	0.492767	-0.467028	-1.53276	-1.59742	-1.01043	-1.32231	2.94038	-2.88343	-2.25471	3.31383	0.11821	2.73861	2.85817	2.389	3.24831	2.76551
MICROTUBULE_CYTOSKELETON_ORGANIZATION_AND_BIOGENESIS	-1.95633	-2.68338	-2.02676	-1.95804	-0.999583	-0.79204	-2.81698	-1.67327	-2.18847	-2.49804	-0.81313	-0.960038	-2.64446	-2.03283	-0.415486	-2.77128	-1.88511	-2.522	-0.521009	-2.39517	0.670366	0.625927	-0.145283	-0.522046	-2.38447	-0.425792	-0.97429	4.24227	-2.07033	-1.90965	-1.03755	-0.182454	-1.91999	0.24902	-0.585218	-0.840503	-0.803207	-0.298165	-0.838464	4.11197	-2.20469	-2.09512	4.60638	-0.0103243	1.43247	1.582	1.55385	2.16775	2.53327
MICROTUBULE_ORGANIZING_CENTER_ORGANIZATION_AND_BIOGENESIS	-0.750349	-0.889583	-1.51127	-0.575216	0.86716	-0.834988	-0.624065	-0.884032	-0.673569	-1.45629	-0.537365	-0.887978	-0.575817	-0.796267	-0.0746327	-0.987475	-0.405058	-0.844675	-0.718797	-1.0936	0.0137294	0.152812	-0.426042	-0.784643	-0.759893	1.25665	1.39238	3.90909	-0.854615	-0.739953	-0.741704	-0.902289	-0.411428	0.936513	1.04638	0.152445	0.862558	0.678454	0.932007	1.61134	0.756998	0.568678	2.48029	1.51355	-0.327066	-0.608674	-1.01958	-0.345849	-1.03186
MICROTUBULE_POLYMERIZATION_OR_DEPOLYMERIZATION	-2.71451	-1.97093	-1.54913	-2.84998	-0.540949	-1.41854	-2.25412	-1.51518	-2.03553	-2.32591	-1.84974	-1.64743	-2.59983	-1.9832	-2.43779	-2.79908	-1.73857	-2.66192	-1.38298	-2.1	-1.08874	-1.50775	-1.98767	-0.760557	-2.85864	-2.8363	-2.12525	-1.18223	-0.832346	-0.510263	-0.634705	0.478083	-2.64046	-0.170886	-0.512543	-0.875304	-0.844253	-0.633204	-0.871163	-0.319172	-3.57447	-2.31942	-0.854009	-1.88906	2.91009	3.44704	2.87995	3.68734	4.55833
MITOCHONDRIAL_MEMBRANE_ORGANIZATION_AND_BIOGENESIS	0.3075	-1.01367	0.0568393	-1.00733	-0.260073	1.05474	-0.0100283	-0.171424	-0.0472498	-0.362226	-1.157	-0.104783	-0.900432	-1.00584	-0.927232	-0.751308	-0.676846	-1.02747	-0.308322	-1.13143	-0.0411159	-0.472281	-0.81459	0.34468	-1.01436	-0.815817	0.0185756	-1.20123	0.657281	0.787596	0.619837	0.665688	-0.894973	2.21728	0.155115	2.10895	0.179233	2.37269	0.12147	0.425409	-1.19912	-0.112575	0.545639	-0.0123337	0.49454	0.0544179	-0.213356	0.467399	0.0694081
MITOCHONDRIAL_TRANSPORT	1.30041	-0.538039	0.408403	-0.364483	-0.216265	2.25723	0.0992145	1.00309	0.848577	0.581365	-1.35876	0.496833	-1.62111	-1.75093	-1.17681	-0.796577	-0.502001	-0.756257	0.654395	-1.13077	0.912908	0.682003	0.865276	0.872834	-0.486348	-0.348673	-0.25971	1.56507	0.313703	-0.10615	0.303172	1.30198	-2.53185	1.7793	-0.285075	2.8358	0.210031	2.75094	-0.402774	0.392125	-1.88259	-1.59003	-0.280901	-0.599582	-0.181606	-0.976721	-0.701084	-1.21342	-0.767597
MITOCHONDRION_ORGANIZATION_AND_BIOGENESIS	0.910031	-0.0847049	-0.00498869	-0.101135	0.0200546	1.31248	-0.37637	0.184509	0.386067	-0.0839746	-1.81464	0.587537	-2.50909	-3.13679	-1.84104	-1.13522	-0.774955	-0.835941	0.848403	-1.42629	1.45557	1.60561	0.386558	2.70583	-0.751422	-0.779697	-1.67577	-0.287949	1.36335	2.03216	0.566777	2.66788	-3.93893	2.56366	0.119728	3.45425	0.124163	3.10617	-0.515229	-0.0589801	-1.13279	-2.05805	-0.18277	0.279528	-0.547507	-0.669809	-0.689287	-1.44244	-0.379993
MITOSIS	-0.143653	-3.24803	-1.54062	-2.2231	-1.2622	-0.716221	-2.04949	-1.59759	-1.32897	-2.02539	1.7436	1.57611	-1.07343	-1.00688	1.52304	-2.10581	-0.927178	-2.00135	1.07359	-2.18174	3.13986	2.79692	1.77902	2.34774	-2.36745	2.76462	-0.163527	7.20643	-0.417119	0.268833	2.15188	1.60832	-0.970851	0.663429	0.572322	1.51645	1.34279	1.05488	1.58131	8.37491	0.497229	0.628082	11.0209	3.79335	-1.27167	-2.48332	-0.910471	-1.14794	-1.79943
MITOTIC_CELL_CYCLE	0.205045	-2.51382	-1.60712	-2.14604	-1.52614	-0.699544	-2.76042	-2.58542	-2.05144	-2.96306	1.29589	1.70714	-1.79952	-2.1509	0.668263	-2.63107	-0.796944	-2.45582	0.947966	-2.35431	2.49429	2.12844	1.30389	1.56065	-2.3917	2.61178	0.256731	7.10439	-1.11463	-0.893562	1.98006	1.22005	-0.60108	0.492953	-0.0760229	2.5414	1.15115	1.68716	1.58071	9.11026	-0.501749	-0.46787	10.9145	3.08263	-1.35101	-2.7491	-1.03229	-0.717508	-1.04784
MITOTIC_CELL_CYCLE_CHECKPOINT	0.785847	-1.704	-0.00303467	-1.16825	-0.831326	0.30982	-1.70861	-1.70603	-1.52547	-0.732802	1.81995	0.343568	0.0689413	-0.309531	1.0376	-1.67724	-0.558378	-1.1521	0.457172	-0.799297	1.02691	1.12323	0.530008	0.100647	-1.0391	1.98125	-0.0480629	4.54566	-1.91148	-1.0513	0.157498	-0.480997	-0.483862	0.933587	1.22512	0.625257	1.11545	1.29395	1.32936	5.56829	0.813261	0.736144	7.95441	3.78992	-1.12972	-1.75311	-0.835835	-0.224805	-1.60859
MITOTIC_SISTER_CHROMATID_SEGREGATION	0.415343	-0.973134	-0.450502	0.61955	-1.53055	-0.597372	-0.75357	-0.189276	-0.216504	-0.37684	1.91492	1.58722	0.116586	0.143283	3.19111	-0.278725	-0.335856	-0.692699	1.79336	-0.726923	2.32933	2.91735	1.16449	0.478853	-1.0474	3.16402	0.618149	3.82766	-0.312906	-0.178524	0.71901	-0.42238	0.762385	0.177229	0.00574185	0.0954301	0.115354	-0.104421	0.33092	5.13915	1.14177	1.03068	6.97151	2.01291	-1.14195	-1.95138	-1.24035	-1.14655	-1.33969
MITOTIC_SPINDLE_ORGANIZATION_AND_BIOGENESIS	-0.463379	-1.48639	-1.31483	-1.56071	-0.820156	-0.672685	-1.44023	-1.45776	-0.74333	-1.23635	0.836718	-0.605936	-0.775697	-0.239916	1.26084	-1.38218	-1.58243	-1.34298	1.0024	-1.07842	1.64748	2.2716	1.19944	-0.294889	-1.22355	2.25549	0.647859	4.51709	-2.00596	-1.50298	-0.169204	-1.11725	0.322568	-0.220882	-0.17719	-0.300031	0.0418511	0.335937	-0.123921	7.02368	-0.0851311	-0.349306	7.71873	2.5047	-1.02864	-0.438754	-0.550927	-0.139761	-0.413433
MONOCARBOXYLIC_ACID_METABOLIC_PROCESS	3.51271	2.58332	1.53623	2.65487	-0.901164	1.30674	-1.09981	9.34195	3.35688	13.1985	-0.69412	2.23443	-1.15613	0.37084	-1.50636	1.56105	0.391414	0.102705	1.60171	0.0965399	1.39751	1.52596	2.47862	1.63383	0.327037	-1.6358	-0.989208	-0.463989	2.46997	1.29513	3.05213	1.41431	-2.23411	-2.02504	-2.40419	-2.73868	-2.4649	-2.21789	-2.48915	-0.691193	-0.973076	-3.64031	-2.19648	-1.7462	-2.41716	-2.00082	-1.96636	-3.45658	-3.31534
MONOCARBOXYLIC_ACID_TRANSPORT	0.745156	3.38152	1.21281	0.793879	-0.429399	-0.253441	-0.0766675	1.5779	1.75355	3.10049	-0.551797	1.45608	-1.27835	0.451254	-0.05346	-0.336342	-1.03748	0.882991	0.692107	0.526848	1.4836	1.44921	0.458132	1.19723	0.805918	-1.4394	0.615315	0.238196	1.99731	1.45697	1.39133	0.144318	-0.307714	-1.52005	-1.3812	-0.898085	-1.23497	-1.8089	-1.41239	-0.682121	-0.72564	-1.13781	-0.795358	-0.700487	-0.689135	-0.558831	-0.940208	-0.80806	-1.43354
MONOVALENT_INORGANIC_CATION_HOMEOSTASIS	-1.97366	-1.50404	-1.81265	-1.84591	1.59699	-0.131699	0.592934	1.05687	1.30598	-1.51237	-0.980462	-1.65324	-1.12012	-1.17965	-0.0832791	-0.414769	3.88527	-0.336804	-1.47543	-0.521625	-1.12575	-0.730882	-0.482463	-0.372209	-0.4702	-1.44324	-0.833143	-1.30673	0.223612	-0.391862	-0.638985	0.30984	-1.69305	-1.21328	-1.10192	-0.260937	-0.806549	-1.25572	-1.36049	-1.47714	-1.37171	-2.24557	-2.2555	-2.03824	3.02038	1.85688	2.69624	1.89637	1.96959
MONOVALENT_INORGANIC_CATION_TRANSPORT	-3.02807	-1.77332	-1.97961	-1.10911	0.423335	0.507298	-2.26251	0.307848	-0.504904	-1.18758	-2.59902	-1.18898	-0.749701	-2.16456	0.12077	-2.3376	-1.20826	-1.61445	-2.37515	-1.03489	-2.11041	-2.27432	-2.23888	-0.187541	-1.70783	-4.6309	-4.39742	-3.25687	1.35023	0.86832	-0.795647	0.483638	-3.12343	-1.92364	-1.52319	-2.34622	-2.5632	-2.51991	-3.47978	-0.948087	-2.93349	-2.91577	-3.27529	-2.665	3.55939	4.1153	3.00479	3.82762	6.08261
MORPHOGENESIS_OF_AN_EPITHELIUM	0.0509065	-0.451739	-1.47203	-2.17141	-1.66056	-0.199811	-1.03174	0.0154965	0.22276	-0.9782	1.1084	-1.25454	1.2329	-0.02855	2.71388	3.03487	2.57714	6.28311	9.5683	1.11232	6.85745	9.65614	2.66908	6.12001	8.99198	1.61463	-1.24053	-1.29162	-1.14996	-1.34623	-0.448755	-1.06664	-0.448602	-0.664671	-0.425684	-1.24665	-0.980148	-0.814672	-1.26807	-0.649368	-1.54365	-1.0499	-0.242786	4.0126	-1.28015	-0.921494	-1.2115	-1.94965	-0.808408
MRNA_METABOLIC_PROCESS	0.153123	-0.968262	-0.641601	-0.497864	0.701325	-0.790894	0.822664	-1.15292	0.346519	-1.94833	0.00848801	0.103028	0.572392	-0.0470059	0.45212	0.910341	0.570122	-1.24164	0.182678	-1.20082	0.427037	0.122628	0.177942	-1.06399	-1.09947	2.78109	3.19908	2.22051	-1.3077	-2.01281	-1.11394	-1.18534	1.70825	5.3263	4.79046	6.57114	3.56445	5.87192	3.84439	1.23111	1.37547	1.17357	4.04153	1.97147	-1.76735	-2.4379	-2.73693	0.935937	-1.58612
MRNA_PROCESSING_GO_0006397	0.179499	-1.35457	-0.616681	-0.596736	0.544154	-0.772219	0.206965	-1.59737	-0.502848	-1.97704	0.378835	0.0691469	0.340891	-0.383266	0.553104	0.21838	0.26581	-1.2999	0.411142	-1.30467	0.414612	0.114243	0.379848	-0.959698	-1.37259	2.95089	3.30327	2.18634	-1.46654	-1.866	-1.14749	-1.35553	2.04825	5.43945	5.07172	6.59212	3.88543	6.18975	4.0347	1.11983	1.244	1.38023	4.11553	2.14301	-1.91468	-2.38339	-3.03959	0.743601	-1.58514
MRNA_SPLICE_SITE_SELECTION	0.906819	-0.0757789	0.272953	-0.0163795	0.808261	-1.24285	1.46726	-0.371683	0.490385	-0.927637	-0.107389	-1.40361	0.488125	0.47529	0.573977	-0.640031	-0.3017	0.136274	0.0984126	-0.451363	-0.119014	0.0719669	0.196545	-0.918984	-0.171611	0.501472	2.44099	0.732114	-1.3528	-1.44317	-1.8456	-1.16702	0.962847	1.92989	2.65297	1.6461	1.64101	1.55243	1.23243	0.864075	2.2885	1.91	1.71788	1.39984	-0.937327	-1.34624	-1.79201	0.52178	-0.953769
MULTI_ORGANISM_PROCESS	2.91083	2.65896	2.89293	-0.611992	-1.81831	-0.259738	0.532902	0.297644	-0.81533	2.48851	1.85812	-0.129199	2.03308	1.11255	1.06253	-0.359365	-0.47918	2.97216	0.413705	5.10285	1.06944	1.55558	0.132171	0.427209	3.09232	1.34154	-1.37607	-3.03824	-0.152134	0.0867377	-1.0579	-1.00158	0.765005	2.80093	3.59133	3.53134	3.77455	3.84263	4.41947	5.06034	3.63292	6.92577	2.40324	6.49207	-3.17437	-3.00268	-3.52376	-4.46351	-4.02238
MULTICELLULAR_ORGANISMAL_DEVELOPMENT	2.38653	4.20089	2.88092	0.652231	0.693541	-2.93701	-2.61543	-2.3627	-1.56189	-3.02977	3.25205	-0.385711	-0.495034	0.0684943	-2.0698	2.44214	-2.20849	2.7391	3.1589	3.38386	4.4683	4.04699	5.68225	3.696	2.68868	-1.58859	-1.12681	-5.51355	5.6539	3.71585	1.06519	0.852756	3.46685	-5.2061	-4.03705	-7.6467	-7.20161	-6.94292	-8.32341	-2.29731	-1.5313	-0.819519	-4.21198	-1.32407	2.91831	3.4761	3.10643	1.81051	3.40276
MUSCLE_CELL_DIFFERENTIATION	1.59685	2.02866	1.02922	1.90546	0.114514	-1.29742	-0.546311	-0.422269	0.49745	-0.539076	1.73695	3.2807	1.37263	1.85676	1.93078	3.07121	0.0229645	2.43051	1.64719	1.75577	2.58308	1.99395	2.15104	8.66415	1.52803	0.416333	2.0321	-1.75394	4.47483	4.97047	6.14988	8.11638	2.6196	-1.3927	-0.752425	-1.80051	-1.11457	-2.02232	-0.898143	-1.13155	-0.0892214	1.25485	-0.216688	0.119667	-2.09608	-2.71551	-1.13925	-1.8576	-2.05821
MUSCLE_DEVELOPMENT	1.84981	3.38564	2.44791	2.13366	-0.665607	-1.8916	-0.892305	-3.19399	-1.78861	-1.93022	1.99742	7.29746	0.787011	1.80584	1.55931	4.99732	-1.43527	1.16449	0.288305	2.18157	1.05198	-0.741527	-0.396759	11.628	0.468607	0.029091	3.81826	-1.49258	14.3876	12.5856	12.1161	13.9284	3.64021	-3.32885	-2.23115	-4.23035	-4.67162	-3.80845	-4.06858	-2.64519	1.02015	-0.740427	-1.62862	-2.70504	-2.35337	-2.29834	-1.21768	-2.76515	-2.26495
MYELOID_CELL_DIFFERENTIATION	2.26698	1.17508	1.26912	1.42568	-1.67737	0.756348	0.732966	-1.68157	-0.351976	-0.12575	0.651307	-0.48286	-0.123028	0.56739	0.410055	-1.68314	-0.85043	0.666388	-0.00338255	3.13733	0.0396951	0.418515	1.01578	-0.290802	0.709965	-1.05386	0.996765	-0.729175	-0.407639	-0.627054	-1.09856	-0.518058	1.61177	3.69843	4.46925	2.67833	3.0214	3.06278	2.62181	5.89153	3.04327	5.18338	2.09852	3.19674	-2.76093	-2.07175	-2.0539	-1.21708	-1.25426
MYELOID_LEUKOCYTE_DIFFERENTIATION	1.15866	0.56198	0.354164	2.22311	-1.43579	0.309548	0.0950125	-1.48324	-0.725454	-0.565235	0.276917	-0.795871	0.154564	0.259889	0.0514983	-1.10225	-0.701209	0.246592	-0.194447	1.73165	-0.557412	-0.346316	-0.491935	-0.596987	0.610838	-0.439458	2.58953	-0.0509307	-0.242933	-0.642385	-1.2564	-0.94953	2.16928	2.18367	1.67649	2.74697	0.896483	2.13231	0.855657	2.76023	1.86936	1.77008	1.50414	3.05666	-1.41202	-1.11003	-1.28846	-0.930739	-0.74838
MYOBLAST_DIFFERENTIATION	2.1577	2.4705	1.50707	2.17393	0.255715	-1.07466	-0.621743	-0.472845	0.325726	-0.0781076	2.15573	3.34884	1.43366	2.1134	2.70393	3.77201	0.449271	3.08904	1.70746	1.70767	2.88561	1.56296	1.31546	9.80263	2.14447	0.888505	2.10462	-1.70805	4.79568	5.07445	7.22995	9.22868	2.72993	-1.21724	-0.513988	-2.31539	-1.52518	-1.86721	-1.47617	-1.28887	0.117034	1.05923	0.00486996	0.273853	-2.29399	-2.91063	-1.40922	-2.37434	-2.62326
N_ACETYLGLUCOSAMINE_METABOLIC_PROCESS	-0.148963	0.0385554	0.0548561	-0.192763	0.20086	-0.343226	-0.264906	-0.730532	-1.04795	-0.0124931	0.576901	0.333043	2.10486	1.03786	0.673813	0.272972	1.46589	1.21639	0.47479	-0.562104	-0.0801773	-0.103604	-0.278201	-0.363746	0.487952	0.417852	0.850551	-0.644017	-0.0984261	-0.678065	-0.752322	-0.713172	-1.09427	-1.10534	-0.0541408	0.311136	-0.234289	-0.571693	0.150887	1.12394	0.382759	0.536965	0.191778	-0.62067	0.174822	-0.210544	-0.291281	-0.552985	0.143061
N_TERMINAL_PROTEIN_AMINO_ACID_MODIFICATION	0.0697698	-0.421189	-0.307778	-0.81296	-0.0441973	0.00727514	-0.163054	-0.25923	-0.0243916	-0.307187	0.531595	0.934873	0.0297343	-0.367689	-0.294506	0.872574	0.33107	-0.607486	0.4719	-0.796749	0.171911	0.129286	0.370145	-0.197603	-0.719989	1.48908	0.280125	0.682952	-0.0978424	0.288467	0.929908	0.337977	1.10855	0.243276	1.02626	0.793946	0.735073	0.806242	0.78073	0.806375	-0.147385	-0.0821116	0.710464	0.495614	-0.368267	-0.787777	-0.557836	-0.153591	-0.632463
NEGATIVE_REGULATION_OF_ANGIOGENESIS	1.34609	3.88147	4.5412	3.13499	-0.88285	0.96695	0.573362	2.7724	0.653537	2.05187	1.56602	1.16028	-0.349638	2.13475	0.954571	0.49202	-1.09855	0.44769	3.04598	2.0317	2.31564	2.39435	1.56744	2.49331	0.628687	-0.121489	0.68695	0.0549948	6.25535	5.20565	-0.300146	1.14452	2.00055	-1.3538	-0.603511	-1.39301	-1.6105	-1.74856	-1.52322	-0.300252	3.0782	1.91259	-0.449768	2.00526	-1.83068	-1.81804	-1.1111	-2.2634	-1.4653
NEGATIVE_REGULATION_OF_APOPTOSIS	4.53929	3.20239	3.41082	0.964343	-1.73455	0.418049	1.66754	0.114941	0.333529	-0.179555	0.91942	-1.63295	1.02313	0.761433	0.309511	2.94469	-0.566267	2.93362	3.29568	3.8642	3.38427	3.25893	1.06507	0.747211	2.11742	0.961445	-1.10948	-2.82202	0.112326	-1.02074	-2.23067	-1.80025	2.20836	4.50996	2.92637	6.8129	3.54803	6.07215	2.83282	2.20028	1.53666	2.20407	1.57889	4.21948	-1.59569	-1.43627	-1.31024	-3.22421	-3.465
NEGATIVE_REGULATION_OF_BINDING	2.31998	2.04756	2.25836	0.22034	0.129746	-0.305748	0.435679	-0.266045	0.297836	0.115931	2.67609	1.75438	0.152327	1.03563	1.13378	2.52507	-0.268649	0.662157	-0.0051196	0.875655	1.37899	0.721132	0.040202	0.247764	0.546512	2.2632	0.381782	-1.57921	1.5227	0.953467	-0.509647	0.194941	1.8503	0.866601	0.435041	1.49643	0.875644	1.46047	0.575605	-0.332768	0.47281	0.0239129	-0.560684	0.0908845	-1.56581	-2.25397	-0.944754	-1.83867	-1.27081
NEGATIVE_REGULATION_OF_BIOLOGICAL_PROCESS	5.84797	5.94689	4.48004	1.7663	-2.34243	0.0467423	1.0182	-1.39678	0.598821	0.58667	3.22185	-0.0578604	2.64234	3.65955	1.61746	2.96726	-2.00565	3.69079	2.73101	5.35054	2.60143	2.70529	2.04566	0.842059	2.9897	2.11986	2.15435	-1.20953	2.76927	1.32712	-2.12389	-0.754667	6.34873	3.23507	2.94349	5.04621	3.32277	5.06011	2.89919	2.06921	3.45795	4.60111	1.74898	3.93537	-4.37489	-3.86151	-3.66875	-3.52827	-4.39772
NEGATIVE_REGULATION_OF_BIOSYNTHETIC_PROCESS	0.196292	0.41939	0.172078	1.41129	0.225928	1.74924	0.0182134	0.412345	-0.172284	0.451489	-0.407139	-0.649074	-0.070394	-0.545532	-0.712713	0.608062	1.7146	0.572898	-0.490094	1.89565	-0.505985	-0.313181	0.0817837	-0.800545	0.584463	-0.995578	0.880204	0.0852286	0.725813	-0.404387	-1.3114	-0.112004	-0.948871	-0.25541	-1.0171	-0.475319	-0.644838	-0.743298	-1.44802	0.158577	-1.17186	-0.902992	-1.12314	-0.736257	-0.699045	-0.381435	-0.503699	-1.06592	-0.322534
NEGATIVE_REGULATION_OF_CATALYTIC_ACTIVITY	-0.0600157	-0.0171721	0.737009	-0.480755	-1.38644	-1.08593	-1.66764	-1.37837	-0.398338	1.49718	-0.495419	-2.56104	-0.741489	-1.54385	-1.43811	-1.23895	-1.16465	-0.689764	-0.012386	0.241691	0.620208	0.654733	0.299435	-0.861515	-1.3547	-0.482308	-2.43104	-2.14578	0.745345	0.462896	-1.70049	-1.79716	-2.49174	1.02771	0.603486	0.528307	0.864019	0.801057	0.984925	0.00755566	-0.252893	0.877705	0.372902	1.93981	2.01499	2.48269	0.947997	1.17729	1.12397
NEGATIVE_REGULATION_OF_CELL_ADHESION	2.29131	1.25395	1.90488	0.109037	-1.15226	0.052727	-0.298008	-0.0913621	2.7038	1.53459	1.29108	0.41136	0.158452	-0.110475	0.37147	-0.377197	-0.697394	0.639913	-0.566577	2.22681	-0.659441	-0.27154	-0.287563	-0.575312	0.11315	0.291786	-1.42248	-1.36175	0.746634	0.926517	0.0873706	-0.476403	1.12734	2.3957	2.69943	0.374468	1.32072	0.196866	1.70893	1.51929	0.689658	1.22439	1.8904	1.25601	-1.2245	-0.435185	-0.828613	-0.721876	-0.168075
NEGATIVE_REGULATION_OF_CELL_CYCLE	1.89536	2.02553	0.919595	0.375854	-2.01384	-1.00736	-1.18169	-1.56158	-1.67504	-1.81609	-0.0399942	0.815188	0.0667443	-0.296321	-0.421341	0.0660518	-1.40874	-0.707247	0.147199	1.42366	-0.0509737	-0.0416284	0.978365	0.532068	-0.73041	-0.815728	1.79327	0.422568	1.20158	0.812568	0.65479	2.013	1.16245	0.254916	0.0579073	1.02995	0.792726	0.811397	0.959655	0.945466	-0.877374	0.182342	0.131591	-0.342321	-0.757686	-1.02056	-1.01863	-0.2491	-0.245738
NEGATIVE_REGULATION_OF_CELL_DIFFERENTIATION	1.55947	0.905689	1.25253	4.101	-1.31182	0.127287	1.26942	-0.588866	0.25519	-0.254669	0.149061	0.753817	0.778971	0.482721	0.160681	1.19427	-0.267608	-0.625017	0.075883	1.39892	-0.0643949	-0.192953	1.83614	0.0217226	-0.624184	0.640684	2.91735	-0.0746989	0.675852	-0.0460944	-0.194406	0.124064	1.34076	-0.459739	0.0611941	0.888574	0.113134	0.611497	-0.0976253	-0.0284853	1.47652	2.40794	-0.88047	-0.779714	-1.3897	-1.5979	-0.735121	-1.71848	0.413508
NEGATIVE_REGULATION_OF_CELL_MIGRATION	0.860275	0.973065	0.996962	0.234137	-1.42348	0.348546	-0.42961	2.55528	0.490389	0.97764	0.777228	0.493509	0.0451411	0.527463	0.529033	0.660458	-0.332008	-0.967226	-0.000874355	0.307461	-0.695676	-0.925356	-0.230092	-0.865313	-0.788232	-0.119456	-0.22525	-0.534339	0.84596	-0.231623	-0.364589	-0.671021	1.48761	0.112322	-0.104616	-0.0934143	-0.686234	-0.182661	-0.913981	-0.534443	-0.0239786	-0.446788	-0.628994	-0.875277	-0.116306	-0.711847	0.453262	-0.736895	0.148194
NEGATIVE_REGULATION_OF_CELL_PROLIFERATION	2.32102	2.98591	1.27984	0.14831	-0.0343812	0.837514	-1.42185	-0.0316215	0.688911	-1.36499	2.52807	0.723595	1.68431	1.39927	0.173912	1.07677	-1.60681	2.2652	1.50594	3.37495	0.152562	1.34549	0.606161	0.937133	1.49409	0.0865571	1.32126	-0.959133	0.976115	0.757024	-0.218526	-0.249296	3.40739	-0.0844021	-0.737695	0.836129	0.0192261	1.13461	0.0221232	-0.106042	1.07381	0.52844	0.466764	0.0922858	-1.37451	-0.388216	-1.35881	-1.02424	-1.36896
NEGATIVE_REGULATION_OF_CELLULAR_BIOSYNTHETIC_PROCESS	-0.219212	0.132022	-0.121601	1.44151	0.330172	1.14544	-0.236651	-0.0402997	-0.56876	0.557888	-0.76617	-0.682146	-0.592432	-1.04458	-1.11809	0.066014	1.12053	-0.1884	-1.17826	1.92884	-1.02514	-0.866719	-0.150202	-0.891293	0.0639492	-1.50836	0.894487	0.175567	0.471044	-0.434434	-1.21331	-0.00168925	-1.36878	-0.127392	-0.901045	-0.170075	-0.254536	-0.32746	-1.21414	0.323839	-1.47374	-1.4856	-0.96849	-0.927357	-0.420003	0.0944489	-0.217081	-0.842825	-0.154572
NEGATIVE_REGULATION_OF_CELLULAR_COMPONENT_ORGANIZATION_AND_BIOGENESIS	0.236846	-0.0269175	-0.845834	-2.24615	-2.37311	-0.192993	-0.916469	-1.38754	-0.739609	-2.61427	-1.08195	-2.1009	-1.70603	-1.1153	-0.858551	-1.42327	-0.50635	-0.435409	0.576841	-0.713834	1.01236	1.22199	0.787768	0.450958	-0.319476	-2.20146	-1.91202	-2.71118	-0.945784	-1.16274	-0.830293	0.584827	-0.987529	-0.467103	-0.896657	-2.03705	-1.39961	-1.97432	-1.68308	-1.2364	-2.22078	-2.78066	-1.46131	-0.443484	1.18304	1.63758	1.0554	1.42858	1.50853
NEGATIVE_REGULATION_OF_CELLULAR_METABOLIC_PROCESS	2.45857	2.91832	1.6529	2.05131	-0.318281	-0.24509	1.54183	-1.83219	-0.498794	-0.102852	1.86805	0.11259	1.07602	2.40342	1.0424	1.28061	-1.08522	1.12682	0.0637838	1.9562	0.71609	0.0524805	1.31292	-0.855511	0.902115	2.10498	3.473	1.26979	1.43715	0.858164	-1.70494	0.0339296	4.46914	1.14527	1.88616	1.24611	1.51527	1.41579	1.07984	0.763518	2.28601	2.39854	1.16491	0.921134	-3.05254	-2.80206	-2.99219	-0.993784	-2.14161
NEGATIVE_REGULATION_OF_CELLULAR_PROCESS	5.64589	5.35817	3.78626	1.48596	-2.18262	-0.546353	0.699381	-1.28167	0.489694	-0.650449	2.98252	-0.246464	2.57966	3.29864	1.45684	2.76391	-1.96529	3.4242	2.33219	5.03968	2.20817	2.34324	1.84215	0.396404	2.79619	1.82598	2.3471	-1.27275	1.90085	0.516881	-2.40406	-1.03067	6.08071	3.23852	2.92994	5.12616	3.39391	5.00811	2.99824	1.77738	2.75328	4.08736	1.84006	3.35244	-3.95144	-3.46183	-3.36932	-3.27123	-3.93354
NEGATIVE_REGULATION_OF_CELLULAR_PROTEIN_METABOLIC_PROCESS	1.98924	2.17647	2.02973	1.31704	-0.093509	1.65946	0.572688	-0.82951	-0.255664	1.32241	0.698498	-0.912982	0.56716	1.30777	0.937137	0.861575	1.56568	2.03497	0.537279	2.15092	0.236647	0.399971	0.689784	-0.305646	1.66616	-1.24857	1.12223	-0.603529	1.76843	0.485294	-1.71657	-0.162987	0.844504	1.18301	-0.528153	0.307625	0.144318	0.00229271	-0.787694	-0.304744	-0.261906	-0.223297	-0.889527	0.874233	-1.06321	-0.540576	-1.35812	-1.05794	-0.725176
NEGATIVE_REGULATION_OF_CYTOKINE_BIOSYNTHETIC_PROCESS	1.46795	1.25674	1.32018	2.69029	-0.65397	0.361276	0.546514	-0.947476	-0.790886	0.486387	0.0774751	-0.146306	0.63282	0.178645	-0.350075	0.139313	0.0747366	0.709281	-0.326272	4.33173	-0.137018	-0.132717	-0.18323	-0.755306	0.651981	-1.51873	2.21048	1.4687	0.473215	-0.789212	-1.44738	-0.335878	-0.0937747	1.15806	-0.300772	-0.536104	-0.15304	-0.808864	-0.926355	-0.344382	0.179265	0.135153	-1.11701	0.32211	-0.242286	-0.167309	-0.655145	-1.00801	-1.09156
NEGATIVE_REGULATION_OF_CYTOSKELETON_ORGANIZATION_AND_BIOGENESIS	1.24384	1.34831	1.41694	-1.31813	-1.79564	-0.127013	0.516481	-0.434339	-0.358164	-2.12245	0.438185	-1.35251	-0.245289	0.701712	0.191743	-0.649711	-0.759056	0.745572	1.2875	1.00017	0.858887	0.540651	0.611564	-0.0106451	0.473391	-1.85914	-1.55731	-1.27214	0.529911	0.317675	-0.890327	-0.599599	-0.794869	1.4027	0.328887	-0.733676	-0.235482	-0.428966	-0.551023	0.19326	-0.635973	-1.56842	-0.436173	0.505939	0.216067	0.535992	-0.519765	0.462208	0.254237
NEGATIVE_REGULATION_OF_DEVELOPMENTAL_PROCESS	4.60055	4.48161	4.31504	2.16862	-2.25095	0.18845	1.37946	0.291772	0.40302	0.769674	1.03421	-0.976021	0.89802	1.45203	0.317036	2.80078	-1.41769	2.10418	3.48786	4.17284	3.65328	3.43679	1.9888	1.22984	1.5126	0.669738	-0.335315	-2.79298	1.89986	0.379493	-2.05071	-1.22541	2.78823	3.0198	2.24334	5.61597	2.70705	4.96015	2.06778	1.95983	2.53905	3.45019	0.923154	3.9807	-1.99169	-1.78969	-1.4372	-3.88449	-2.92162
NEGATIVE_REGULATION_OF_DNA_BINDING	2.45507	2.14897	2.2317	-0.0259546	0.213495	-0.283576	0.705531	-0.209668	0.568096	0.257898	2.85434	1.58076	0.223107	1.19179	1.24855	2.67634	-0.155594	0.755477	-0.00290993	1.08526	1.45471	0.78616	0.0202694	0.178978	0.648546	2.35292	0.362822	-1.77877	1.59809	1.00702	-0.823754	0.0507277	1.98618	0.442489	0.183117	0.707428	0.813298	0.672292	0.492241	-0.325714	0.468794	0.0443474	-0.559259	0.0569905	-1.58862	-2.31566	-1.02603	-1.7365	-1.12225
NEGATIVE_REGULATION_OF_DNA_METABOLIC_PROCESS	-0.361769	-0.9054	-1.52903	0.74309	0.36708	1.52457	-0.069114	-1.35153	-0.755443	-1.0361	-0.323956	-0.832101	-0.586213	-1.02022	0.58132	0.201747	-0.437319	-0.134053	0.658599	-1.52737	0.654967	0.887953	-0.237731	-0.303736	-0.114013	0.0989889	0.991458	2.6632	-0.909497	-1.28453	-0.642387	-1.01466	-0.68848	0.956903	-0.20428	1.21246	0.197726	0.875849	0.0402422	1.37497	0.230621	0.155604	2.15035	1.324	-0.793193	-0.0312077	0.235789	-0.0947042	-1.42891
NEGATIVE_REGULATION_OF_DNA_REPLICATION	0.0260678	-0.101196	-0.743468	1.18635	0.434938	1.87704	0.382588	-0.818956	-0.234084	-0.417737	0.469017	-0.266731	0.181623	-0.701284	1.36267	0.652736	-0.33088	0.331231	1.59098	-1.03602	1.41922	1.61058	0.155646	-0.121479	0.401934	0.595457	1.14879	3.35903	-0.88606	-0.761821	-0.525851	-1.09442	-0.65681	0.891501	-0.251975	1.38806	0.0978932	1.36402	-0.0903192	1.88605	0.42264	0.759611	2.67403	1.75789	-1.15947	-0.89878	-0.274248	-0.739991	-2.01533
NEGATIVE_REGULATION_OF_GROWTH	1.6047	1.4488	0.451679	-0.321702	0.320167	-1.2591	-0.417729	-1.61262	-0.702094	-0.734643	-1.43265	-0.427083	-1.26715	-1.6439	-2.1671	-0.130142	-1.23101	-0.777659	0.288338	0.441611	1.80464	0.717994	1.02461	-0.515839	0.148478	0.820291	0.716564	-0.412848	-0.0916108	-0.340118	-1.32407	-0.283086	0.113179	0.619568	1.02844	0.290585	1.15251	0.861413	0.914848	1.38322	-0.946713	-0.687981	0.701959	0.121916	-0.671316	-0.811829	-0.239689	-0.151612	-1.10228
NEGATIVE_REGULATION_OF_HYDROLASE_ACTIVITY	-0.0432681	-0.426515	0.255334	1.15026	-1.21445	-1.57273	-1.63575	0.273959	-0.0808232	4.86367	-1.43029	-0.37927	-1.26562	-1.68178	-1.44278	-0.25592	-1.3509	0.380667	2.20893	-0.212709	2.87779	2.6518	1.47066	1.67316	-0.425715	-1.56023	-2.5511	-0.422175	4.34553	4.09403	0.236337	0.511516	-3.48716	-0.851596	-1.41558	-1.86027	-0.847549	-1.39219	-1.13386	-0.112902	-0.833078	-1.293	-0.109224	0.684093	-0.753918	0.713231	-0.796275	-1.66046	-1.09112
NEGATIVE_REGULATION_OF_IMMUNE_SYSTEM_PROCESS	-0.562991	0.196709	-0.642291	0.634801	-1.34303	-1.06258	0.506707	-0.600334	0.350582	-0.681646	-0.610118	-1.69932	-0.485675	-0.270665	-0.511297	-0.733641	-1.23535	-0.870384	2.41313	3.05411	1.66097	1.89712	1.13655	0.59183	-0.405287	-0.469732	2.1981	-0.209247	-0.919217	-1.51553	-1.3091	-0.9813	0.630345	0.470821	1.45793	2.35195	2.03484	2.16558	1.6973	1.38563	0.177466	1.78115	1.84707	4.65123	0.28724	0.060757	0.108839	0.768308	0.0250048
NEGATIVE_REGULATION_OF_INTRACELLULAR_TRANSPORT	0.153118	-0.6283	0.321831	-1.11143	-0.855271	-0.241013	0.226984	-0.0463712	-1.02953	-1.22924	-0.863013	-0.55155	-1.68353	0.0295527	-1.43697	-0.471425	-0.377722	-0.766515	0.711326	-1.35331	1.46966	0.165453	0.166932	0.937982	-0.273583	-0.993051	-0.218827	0.00617916	0.698914	0.583003	0.707454	0.631697	-0.542295	-0.21599	-1.71765	-1.12185	-1.06593	-1.13156	-1.22343	-0.580689	-1.41065	-0.362175	-0.391183	-0.959385	-0.703776	0.101199	0.0100248	-0.454355	-0.519281
NEGATIVE_REGULATION_OF_MAP_KINASE_ACTIVITY	-0.601567	0.847815	0.0692148	-0.996566	0.226678	0.279415	0.564501	-0.242149	1.0149	-0.471862	-0.210414	-1.58454	0.919739	0.535049	-0.119528	-0.803952	0.639937	0.60456	-0.727751	0.639884	-0.91498	-0.67866	-0.541782	-0.877988	0.754391	-0.0215347	-1.14202	-1.10855	0.0951593	0.286691	-1.51153	-1.31951	-0.557743	-0.0392001	0.672932	1.21691	0.575442	1.16744	1.25369	-1.2599	-0.272559	2.27377	0.0803774	1.04373	1.34761	1.02726	-0.666837	-0.107962	0.664425
NEGATIVE_REGULATION_OF_METABOLIC_PROCESS	3.28864	3.36195	2.20903	1.96009	-0.481585	0.0630795	1.42492	-1.9556	-0.627372	-0.19516	1.84429	0.17049	1.01135	2.26945	0.91358	1.16863	-1.16092	1.10574	0.0582268	1.78767	0.780628	0.0341443	1.57208	-0.869355	0.809432	2.02179	3.33449	1.17609	1.3929	0.770151	-1.74288	0.0182698	4.35239	1.10488	1.88413	1.26099	1.53183	1.46031	1.0756	0.737493	2.23853	2.29403	1.13205	0.920663	-3.06123	-2.79373	-2.96475	-0.970634	-2.13773
NEGATIVE_REGULATION_OF_MULTICELLULAR_ORGANISMAL_PROCESS	2.09582	1.56819	0.883928	0.0698947	-2.04365	0.485605	1.15679	0.708748	3.39211	5.90548	-1.43123	-2.08403	-0.361498	0.0583598	-0.695462	-0.243239	-1.44	0.154382	1.92823	2.0067	1.71216	1.74953	1.00643	0.591573	0.170164	-0.36527	-0.0491461	-1.03105	-1.31989	-1.74049	-1.45839	-1.12749	-0.281007	-0.0750396	0.896835	2.03977	1.91859	1.87853	1.22386	2.28882	0.310459	1.00528	0.728475	3.86056	-0.582228	-0.635985	-0.441902	-0.459981	-1.17876
NEGATIVE_REGULATION_OF_MYELOID_CELL_DIFFERENTIATION	1.17548	0.100605	0.319546	3.12638	-0.351823	1.14745	1.61312	-0.273323	-0.335535	0.349722	-1.92778	-0.80792	-0.822388	0.0848638	-0.290447	-0.301525	-0.832467	-1.08884	0.373412	1.09713	0.142092	-0.397645	0.270193	0.0776061	-0.417546	-0.865277	3.13512	0.544824	0.328842	-0.541535	0.044554	0.602847	0.429155	-0.707226	-0.0513005	1.45425	0.554307	1.22052	0.337341	0.472383	1.42955	2.8149	-0.447812	-0.578409	-0.879888	-0.422084	-0.724959	-1.55449	0.891036
NEGATIVE_REGULATION_OF_NUCLEOBASE__NUCLEOSIDE__NUCLEOTIDE_AND_NUCLEIC_ACID_METABOLIC_PROCESS	1.56755	1.77466	0.768997	1.43133	-0.792604	-0.91972	1.58003	-1.58138	-0.236392	-0.753029	1.76022	0.949247	1.24736	2.33176	1.05959	0.938842	-1.59788	0.308317	0.0321934	1.01009	0.628	-0.00848799	1.13509	-0.545547	0.150331	3.14185	3.04329	1.89712	0.861454	0.904598	-0.94747	0.376335	4.51239	1.20271	2.68721	1.46442	1.35279	1.80584	1.38169	0.859415	2.69871	3.00466	1.43565	0.803513	-2.99558	-3.04602	-2.54642	-0.746858	-2.21145
NEGATIVE_REGULATION_OF_PHOSPHATE_METABOLIC_PROCESS	2.07793	2.9856	1.37479	2.2553	1.35565	0.262787	-0.586528	-0.809923	-0.607721	0.256615	0.0249331	0.0340347	-0.759905	-0.921796	-0.126567	0.00815764	-0.926595	-0.0549402	-0.361826	0.235452	0.808259	-0.120591	0.534005	-0.266	0.880389	-0.672278	3.5369	0.887517	1.66808	0.587585	-0.845655	0.125483	2.01383	0.43612	-0.78769	-0.20075	0.486465	-0.375965	-0.108165	0.106385	0.438912	0.124454	0.341578	0.101508	-0.882334	-0.495202	-1.26132	-0.340611	-0.323412
NEGATIVE_REGULATION_OF_PHOSPHORYLATION	2.50133	3.36382	1.84241	2.25582	1.37055	0.708084	-0.792359	-0.774546	-0.86866	0.228092	0.374812	-0.164551	-0.685966	-0.940696	-0.0787499	0.0127572	-0.986035	0.0383982	-0.399021	0.402583	0.859224	-0.0957547	0.614779	-0.25444	1.04532	-0.638404	3.84587	0.50315	1.65201	0.269066	-0.563667	-0.0444093	2.35813	0.759106	-0.583355	0.0902935	0.777075	-0.125767	0.152016	0.277362	0.617103	0.167274	0.630436	0.343628	-0.708183	-0.623621	-1.25131	-0.449795	-0.657569
NEGATIVE_REGULATION_OF_PROGRAMMED_CELL_DEATH	4.59047	3.35072	3.46708	1.10487	-1.73735	0.332553	1.6338	0.165116	0.320224	-0.195085	1.06027	-1.62415	1.09311	0.870895	0.30708	3.04681	-0.597826	2.9416	3.20414	4.07003	3.32683	3.20082	1.0117	0.716822	2.11629	0.970792	-0.942496	-2.75611	0.161229	-1.03876	-2.27017	-1.91368	2.29519	4.48391	2.96141	6.89854	3.60379	6.16396	2.91994	2.09799	1.69213	2.40946	1.49112	4.22885	-1.51293	-1.4575	-1.25701	-3.36575	-3.66117
NEGATIVE_REGULATION_OF_PROTEIN_METABOLIC_PROCESS	1.87673	1.85418	1.83553	1.10743	-0.357166	2.08019	0.338048	-1.00109	-0.389366	1.08579	0.752607	-0.730835	0.331386	0.98196	0.611896	0.750603	1.27335	1.9256	0.428672	1.90414	0.0797909	0.273194	0.638207	-0.335075	1.31758	-1.1829	0.986273	-0.686265	1.48273	0.170456	-1.71036	-0.160703	0.752051	1.22481	-0.333309	0.593813	0.415322	0.214233	-0.471124	-0.297776	-0.456127	-0.369428	-0.65791	0.833261	-1.0973	-0.471063	-1.28215	-0.909272	-0.687272
NEGATIVE_REGULATION_OF_RESPONSE_TO_STIMULUS	0.609746	1.59205	0.695153	-1.05608	-0.872532	-1.7	-0.0427919	-1.11421	-0.606518	-0.21752	-0.881984	-1.65486	-1.07374	-1.34992	-0.273125	-1.21487	-0.910125	-0.653101	4.22437	0.317773	4.03668	4.46028	3.56896	2.25563	-0.363787	-0.187339	-1.47119	-0.230774	-1.23401	-0.963623	0.0269795	-0.686298	-0.550326	0.435417	1.30011	0.725175	1.45715	1.2031	1.25433	0.182067	-0.390735	0.565068	1.50363	4.05576	-1.05806	-0.0294293	-0.977013	0.00308209	-1.05257
NEGATIVE_REGULATION_OF_RNA_METABOLIC_PROCESS	1.96505	1.84286	1.24439	2.33959	-0.896428	-0.915657	1.23182	-1.18087	0.266172	-0.272489	1.43217	0.976514	0.824419	2.43051	0.52407	0.788663	-1.00509	-0.0372205	-0.144235	1.47417	-0.0225194	-0.33623	0.824512	-0.373957	-0.288113	2.53436	3.63057	1.71495	1.64538	1.74817	-0.403138	1.03259	4.66883	1.30239	3.05079	1.16814	1.47875	1.53098	1.31704	0.196002	2.80274	3.29818	1.25881	0.901238	-2.94316	-3.22349	-2.38658	-0.414769	-1.98123
NEGATIVE_REGULATION_OF_SECRETION	4.47099	3.84396	3.24004	-0.297244	-0.772684	0.733279	-0.0429287	-1.38354	-1.16692	5.92257	-0.591316	-0.67271	-0.410458	0.655621	-0.792539	-0.560385	-0.69447	0.153813	-0.758139	0.530965	-0.282005	-0.646178	0.939157	-0.722402	-0.17625	-1.2164	-1.08128	0.546882	-0.000506927	0.321426	-0.782165	-0.080795	-0.156774	-0.406867	0.0308736	0.93117	0.0714265	0.987983	-0.551121	1.87523	-0.364295	0.127326	-0.369205	0.679269	-0.597595	-1.09688	-0.844961	-0.534846	-0.545186
NEGATIVE_REGULATION_OF_SIGNAL_TRANSDUCTION	2.93985	2.51122	3.3076	0.147108	-1.01646	-0.945255	-0.610286	-0.73388	-0.215789	0.19601	0.524909	-0.620097	0.625274	1.36266	0.234186	-0.908922	-1.19749	0.0373481	0.0522112	0.544248	0.425553	-0.0835226	0.405975	-0.504941	0.438245	-0.60814	0.395052	-0.712139	-0.142072	-0.423591	-0.31194	-1.55501	0.20034	1.65773	1.66238	1.02871	2.34583	1.94614	2.86726	-0.284655	0.643576	2.43513	1.43311	1.59756	-0.750485	-1.17324	0.328832	-1.23799	-0.53601
NEGATIVE_REGULATION_OF_TRANSCRIPTION	1.81426	2.21007	1.30358	1.48102	-0.879163	-1.5772	1.76715	-1.65602	-0.00916169	-0.51738	1.95599	1.17025	1.5592	2.92233	1.02784	0.968044	-1.5029	0.55842	-0.231641	1.59194	0.090225	-0.273634	1.17967	-0.45964	0.268253	3.26203	3.05736	1.18963	1.27647	1.41877	-0.733648	0.770744	4.99598	0.983618	2.94051	1.24328	1.37999	1.63204	1.4839	-0.0251824	2.88711	3.14099	0.875667	0.498745	-2.86123	-3.06508	-2.70222	-0.696508	-1.86857
NEGATIVE_REGULATION_OF_TRANSCRIPTION__DNA_DEPENDENT	1.96505	1.84286	1.24439	2.33959	-0.896428	-0.915657	1.23182	-1.18087	0.266172	-0.272489	1.43217	0.976514	0.824419	2.43051	0.52407	0.788663	-1.00509	-0.0372205	-0.144235	1.47417	-0.0225194	-0.33623	0.824512	-0.373957	-0.288113	2.53436	3.63057	1.71495	1.64538	1.74817	-0.403138	1.03259	4.66883	1.30239	3.05079	1.16814	1.47875	1.53098	1.31704	0.196002	2.80274	3.29818	1.25881	0.901238	-2.94316	-3.22349	-2.38658	-0.414769	-1.98123
NEGATIVE_REGULATION_OF_TRANSCRIPTION_FACTOR_ACTIVITY	2.65967	2.08062	1.9144	-0.385775	0.211877	-0.00621245	0.880919	0.0119114	0.697103	0.414638	3.11118	1.76469	0.494073	1.03711	1.6205	2.9928	-0.0631109	0.911434	-0.189119	1.29069	1.14948	0.63294	0.226004	0.342893	0.745898	2.27351	-0.268235	-1.99933	1.62763	1.26826	-1.37852	0.0608232	1.96834	0.53478	0.137261	0.729735	1.0012	0.683109	0.490915	-0.431827	0.584661	0.242921	-0.467254	0.084292	-1.4096	-1.83987	-1.63318	-1.66377	-0.943478
NEGATIVE_REGULATION_OF_TRANSCRIPTION_FROM_RNA_POLYMERASE_II_PROMOTER	1.43987	1.23776	1.30981	1.10629	-0.812312	-0.712502	0.717262	-1.08319	-0.178112	0.182855	0.925024	0.862091	0.635407	2.02159	0.152476	0.658076	-0.842434	-0.123539	-0.568569	0.876175	-0.501043	-0.634284	0.175578	-0.568164	-0.317871	2.07242	3.16431	0.369549	1.61948	1.32779	-0.518995	0.217951	3.75458	1.01715	3.22304	1.65439	1.46996	1.58863	1.44015	0.436581	2.3536	2.69028	1.17205	0.809961	-2.1228	-2.76848	-1.64905	0.0563002	-1.61743
NEGATIVE_REGULATION_OF_TRANSFERASE_ACTIVITY	-0.316963	0.39464	-0.149276	-1.74157	0.122696	-1.0388	-0.0997294	-0.651825	0.550449	-0.385591	0.4512	-1.37747	0.85789	-0.0293959	-0.0041483	-0.155033	0.285451	0.448047	0.456244	0.654383	0.633093	1.05771	0.601219	-0.350199	0.509483	0.713342	-1.97559	-2.0055	-1.07915	-1.14492	-1.30275	-1.51774	-0.903775	1.34827	1.92224	2.37804	1.588	2.40709	2.15881	-0.679558	-0.350769	2.68464	1.17122	3.01626	1.29473	0.565714	-0.456716	0.300292	0.502474
NEGATIVE_REGULATION_OF_TRANSLATION	0.267308	0.434948	0.143267	1.31231	-0.238665	1.52387	0.13357	-1.13912	-0.760261	0.393663	-0.617063	-0.483893	-0.161326	-0.882194	-0.821323	0.122269	2.21087	0.280135	-0.748825	2.08724	-0.747467	-0.494578	-0.154901	-0.549733	0.462966	-1.83061	1.11668	0.140497	0.24577	-0.071665	-1.1044	0.448781	-1.21793	0.265757	-0.685983	-0.237669	-0.40849	-0.729583	-1.30542	0.288611	-1.36201	-1.35642	-1.06752	-0.41752	-0.285715	0.370651	-0.194603	-0.635164	-0.202298
NEGATIVE_REGULATION_OF_TRANSPORT	0.267543	-0.505436	-0.043445	-1.54161	-1.8713	-0.985081	-0.312271	-0.96479	-1.83464	-1.71139	-1.22504	-0.545444	-2.08511	-0.591359	-1.86275	-0.654995	-0.653279	-0.594222	1.46174	-1.09176	2.30432	1.24732	0.593625	1.40214	-0.0724931	-1.5948	-0.893503	-0.367208	0.460689	0.360487	0.498653	1.187	-0.426533	0.883104	-1.67143	1.31042	0.343564	0.618626	0.0942878	-1.18157	-1.74925	-0.512031	-0.211557	0.270008	-0.843004	0.164069	-0.103202	-0.715523	-0.486737
NERVOUS_SYSTEM_DEVELOPMENT	-7.10297	-3.81733	-5.17186	-4.61269	1.99443	-5.27301	-5.98601	-4.07063	-3.37672	-5.7328	-4.75856	-5.65697	-5.6853	-5.56969	-6.96163	-2.86319	-4.7587	-5.32478	-4.02409	-4.96984	-4.44788	-3.89515	-4.03213	-4.27111	-5.50307	-6.3672	-6.10178	-4.57871	-3.33855	-3.43569	-1.99212	-2.8515	-3.31975	-7.19549	-6.95762	-8.15174	-8.02203	-7.98544	-8.42785	-5.90372	-8.34697	-6.80085	-7.60489	-8.74845	13.243	13.72	12.4823	9.96394	14.0975
NEURITE_DEVELOPMENT	-0.828182	0.810156	-0.309639	0.606717	-0.0978613	-2.56223	-2.10718	0.064271	-0.391334	-1.55382	-0.723096	-1.23134	-1.3913	-0.285385	-1.6141	-0.961644	-2.21882	-2.27766	-1.16745	0.439849	-1.34698	-1.18016	-1.23583	-1.31973	-1.49488	-1.35322	-2.39123	-2.31726	-0.382349	-0.914298	-0.611946	-1.1998	-0.305709	-4.20526	-4.03999	-4.51575	-4.14837	-4.08548	-4.55237	-2.29607	-1.89551	-2.60739	-2.82313	-3.4549	4.60971	5.03316	4.63354	3.67612	3.55906
NEUROGENESIS	-1.46313	-0.163157	-1.22737	0.142829	0.715407	-2.99128	-2.32299	-0.73383	-1.17696	-1.68764	-2.00215	-2.08385	-1.68492	-1.47545	-2.66468	-0.396625	-2.15608	-2.28939	-2.13326	-0.764122	-2.05686	-1.77264	-0.331083	-2.18527	-1.86932	-1.54416	-2.65869	-1.20702	-1.04857	-1.72728	-0.753264	-1.52712	-1.2601	-4.66865	-4.53795	-4.04106	-3.59642	-4.00999	-4.46579	-1.72451	-3.02615	-3.12894	-2.93715	-3.83765	5.99474	5.52482	5.4179	4.19318	5.07986
NEUROLOGICAL_SYSTEM_PROCESS	-6.87212	-4.23468	-5.30969	-2.97311	1.46798	-2.13933	-3.56315	-1.07891	-2.54557	-2.39883	-6.50688	-4.1107	-3.81675	-5.45551	-6.15663	-2.87463	-3.61019	-4.02084	-3.56639	-4.45403	-3.70563	-3.09637	-3.37856	-3.17116	-4.06661	-4.80991	-6.01346	-3.87849	-3.32975	-2.03002	-2.03954	-2.71094	-3.75112	-4.74787	-4.99667	-4.8329	-5.24612	-4.85209	-5.61305	-4.44349	-5.75745	-6.5365	-6.38273	-6.04459	11.2278	10.7778	9.71077	5.90141	8.7235
NEURON_APOPTOSIS	-0.758763	-1.65082	-0.945269	-1.27736	-0.306525	0.773796	-1.08949	-0.699166	-1.10808	-0.257925	-1.65994	-1.98686	-1.7751	-2.15534	-2.18919	-0.26211	-1.36757	-1.63626	-1.70311	-1.10948	-1.36261	-1.69354	-1.40343	-1.52087	-1.97172	-1.31716	-0.886769	-1.79189	-1.18527	-0.964364	-0.540499	-1.4459	-1.23831	0.264342	0.166644	0.40215	1.31234	0.447186	0.306471	-0.865867	-1.08283	-0.311155	-0.381512	-0.597463	2.00911	1.95259	2.17865	2.65936	2.00465
NEURON_DEVELOPMENT	-1.03195	0.606199	-0.646421	0.354668	0.211178	-3.07454	-2.22984	0.0289542	-0.62334	-1.61413	-1.48345	-2.28009	-1.23467	-1.15752	-2.01754	-1.25423	-2.22817	-2.20989	-1.79269	0.495159	-1.90393	-1.51872	-1.47316	-1.86516	-1.68859	-1.765	-2.8351	-2.37487	-0.723154	-1.35796	-1.22492	-1.71903	-0.882702	-4.61571	-4.35908	-4.67328	-4.22737	-4.44711	-4.73631	-2.58914	-2.42493	-2.75769	-3.40943	-3.60307	5.25174	6.13818	4.61867	3.95236	4.81073
NEURON_DIFFERENTIATION	-1.73928	0.331181	-1.14792	-0.0980991	0.817604	-3.02984	-2.61063	-0.537933	-1.36312	-1.65968	-2.13774	-2.70313	-1.96634	-1.67913	-2.54884	-0.912777	-2.01562	-2.51559	-2.20832	-0.24556	-2.26608	-1.83363	-1.7045	-2.17799	-2.10996	-1.82983	-3.05709	-2.09957	-0.920304	-1.41978	-1.46897	-1.87333	-1.37742	-4.67863	-4.4068	-4.9619	-4.43903	-4.60231	-4.99148	-2.84591	-3.07454	-2.93274	-3.82711	-4.1146	6.40363	6.53719	5.57948	5.18003	5.71508
NEUROPEPTIDE_SIGNALING_PATHWAY	-0.965713	-1.026	-0.423986	0.134873	0.857332	-0.226683	-1.03142	-1.06547	-0.759418	-0.841316	-0.817823	-0.281713	0.194305	0.376437	-0.735303	-1.75814	0.0866241	-0.798853	-0.668432	-0.610706	-0.67299	-1.03032	-0.272776	-0.564993	-0.759569	-0.316407	-0.588377	-0.78897	-0.973963	-0.574778	-0.825863	-0.499758	-0.671897	-1.08149	-0.574012	-1.66438	-1.0666	-1.55203	-1.16861	-0.808117	-1.38029	-1.46008	-1.12926	-0.881626	0.960445	1.28347	0.413626	0.277954	0.333691
NEUROTRANSMITTER_SECRETION	-3.14477	-2.02791	-2.56694	-1.51097	2.12844	-1.90101	-3.38111	-2.08665	-1.42453	-1.71399	-1.36786	-3.04699	-2.49604	-1.38022	-2.0895	-0.472252	-2.13313	-2.16188	-1.98652	-2.29233	-2.39639	-1.45227	-2.34991	-2.1599	-2.08135	-0.0984348	-1.07357	-1.18002	-2.20119	-0.654469	-1.75191	-1.76798	-0.0728607	-1.2185	-1.14839	-2.56705	-2.61543	-2.17767	-2.89361	-1.49303	-1.81967	-1.67902	-2.68605	-2.05078	5.0999	4.9098	3.58168	6.27491	5.4343
NEUTRAL_AMINO_ACID_TRANSPORT	0.259652	1.0107	1.60648	-1.00056	-0.780982	1.18312	-1.47425	1.62314	-1.21969	2.11454	-1.44888	-0.413912	0.110002	0.150428	0.356845	0.510404	-0.429932	-0.553106	-0.564958	-0.899742	-0.240608	-0.0989626	-0.449541	-0.7542	0.650925	-1.44286	0.304075	-0.104547	-1.78037	-1.87215	-0.50526	-0.829561	-1.43676	-0.769517	-0.384378	1.11459	-1.45569	0.80734	-1.39497	0.645716	-1.15699	-1.6634	-1.36589	-1.05592	0.678824	1.73744	0.862202	0.460639	1.29488
NITROGEN_COMPOUND_BIOSYNTHETIC_PROCESS	1.44644	1.94299	1.15885	0.669238	-0.317063	2.30055	0.789873	4.0903	0.726008	4.0544	-0.281529	-0.807276	0.149654	0.188979	0.621977	0.598479	1.67946	2.8789	0.0138796	2.17002	-0.0545421	0.0119448	0.264204	-1.15376	1.76384	1.1379	0.143593	-1.57329	-0.307277	-1.14274	-1.47739	-1.6088	-1.14818	0.136669	-0.981436	0.627805	0.211911	1.15709	-0.299026	-0.246581	-0.904378	-1.36011	-0.882725	-1.41822	0.873069	-0.236538	0.128946	-1.78151	-1.25307
NITROGEN_COMPOUND_CATABOLIC_PROCESS	0.433624	0.0459979	-0.36752	-0.422993	-1.11681	1.35611	-0.348184	7.70791	3.69602	9.06157	-1.09653	1.21212	-2.29332	-1.38381	-2.2097	-0.819104	0.117041	-2.37442	-1.3296	-1.99585	-0.536751	-0.619786	-0.663131	0.953669	-0.964883	0.54681	-1.44394	-1.24762	-0.40695	0.0370158	1.94584	2.13475	-3.08807	-1.81121	-2.01484	-2.69666	-3.00473	-2.90476	-3.30625	-1.30786	-3.04889	-4.07349	-3.36236	-3.30473	1.00226	1.33352	1.23777	-0.105627	0.118456
NITROGEN_COMPOUND_METABOLIC_PROCESS	0.511204	0.579256	0.226808	0.313988	-0.8574	2.48952	1.44479	10.0353	3.01012	10.4456	-1.39423	0.598623	-0.598012	-0.345147	-0.232164	-0.616701	1.49755	1.22643	-1.73064	-0.197305	-1.15103	-1.22715	-0.951662	-0.716554	0.84695	0.393745	-1.1516	-1.25698	-1.17874	-1.07649	0.140356	-0.113432	-3.38629	-1.9345	-3.06195	-0.557877	-1.99225	-0.705234	-2.78206	-1.51082	-2.11016	-4.30837	-3.8755	-3.81995	1.01086	0.406077	0.27743	-1.33893	-0.265639
NLS_BEARING_SUBSTRATE_IMPORT_INTO_NUCLEUS	-0.396396	-1.25049	-0.311639	-0.910581	-0.630953	-1.98556	-1.20895	-1.16631	-1.52575	-0.986364	-0.910097	0.870132	-0.979361	-0.557235	-0.779218	-0.819319	-1.39507	-1.16533	0.133731	-0.668805	-0.00273073	-0.269379	-0.497894	0.727046	-0.90045	0.237297	-0.0775921	1.26502	-0.328008	-0.49583	1.45608	0.946645	1.39436	0.502249	0.422418	2.13861	1.11389	1.07748	1.94937	0.0924829	-0.520605	1.00274	1.02661	0.602547	0.111182	0.257977	-0.318911	-0.0547883	-0.188894
NOTCH_SIGNALING_PATHWAY	0.745219	-0.353634	0.12037	-0.303769	-1.08347	-0.0260744	-0.423999	-0.853869	-0.309886	-0.742582	0.130727	-0.347001	-0.438346	-1.14815	-0.548919	-0.172837	0.823239	0.757258	1.07202	0.510686	0.644734	0.888923	0.967072	0.116587	0.45364	-0.0834507	-0.181178	-0.690079	-0.407426	0.0714806	-1.01217	-0.264573	0.338026	0.455428	0.860638	-0.253407	0.559002	0.244258	0.0721217	-0.377213	-0.351615	0.371197	0.583617	0.450086	-1.0618	-1.11252	-1.10695	-0.858635	-0.58901
NUCLEAR_EXPORT	-0.365405	-0.987921	-0.7175	-1.07747	0.644972	-1.42443	0.268264	-0.235936	-0.188086	-1.0248	-0.288303	0.147376	-0.687739	-0.214967	-0.162834	-0.249147	-0.574548	-0.260853	-0.392449	-0.688233	-0.174475	-0.28963	-0.12236	-0.865167	-1.1059	1.30532	1.09198	3.23261	-1.02806	-0.176464	-0.0334511	-0.334015	-0.129508	3.16584	2.04614	3.10486	1.27282	2.85016	1.77729	1.83961	0.645955	1.53505	2.28793	1.76583	-0.724969	-0.539005	-0.598694	0.332233	-0.556567
NUCLEAR_IMPORT	1.28397	-0.48727	1.01662	0.268487	-0.623159	-0.702198	1.27314	-1.09074	-0.973349	0.366522	-0.00588292	-0.0351803	0.434765	1.58312	1.02776	1.07801	-0.23419	0.504995	1.52603	1.01072	0.983569	0.586186	0.475525	-0.311424	0.598529	2.38144	2.16352	0.367032	-0.644392	-0.748427	-0.531934	-0.643275	2.73517	1.80466	0.501146	2.76121	2.3081	2.75132	3.03674	0.545795	0.825984	2.8746	0.781099	0.775976	-1.86284	-2.13378	-1.26118	-1.72592	-2.80869
NUCLEAR_ORGANIZATION_AND_BIOGENESIS	2.31713	0.551473	0.404211	1.15241	0.741381	0.883668	-1.1671	0.0214001	0.349772	-0.121133	-0.787206	-0.299987	-0.681403	-1.41305	0.126665	-1.24504	0.275471	-1.10458	0.490906	-2.22883	0.87574	0.555645	-0.16954	0.185679	-0.910873	1.28987	0.0534939	2.14196	0.191572	0.163403	-0.436334	0.413022	-1.62723	-0.614016	-0.767115	0.454328	0.337709	0.450668	-0.144773	0.429759	0.307598	-0.553749	1.34111	0.894643	0.128821	-1.10435	0.221258	-0.191133	-0.48123
NUCLEAR_TRANSPORT	0.842538	-1.08861	0.354529	-0.664025	-0.13414	-1.19636	1.10239	-1.02425	-0.927158	-0.43925	0.0103635	0.242756	-0.30293	1.09536	0.757826	1.00459	-0.394295	0.342818	0.97888	0.360663	0.623916	0.329041	0.328181	-0.828306	-0.204126	3.04507	2.80723	2.36809	-1.20059	-0.830868	-0.488596	-0.650561	2.59365	4.01371	2.11342	4.89933	3.08916	4.77117	3.93632	1.64778	1.11011	3.25269	2.30286	1.92323	-1.98773	-2.27721	-1.23876	-1.09751	-2.62194
NUCLEOBASE__NUCLEOSIDE__NUCLEOTIDE_AND_NUCLEIC_ACID_METABOLIC_PROCESS	4.33687	1.08916	1.53223	0.931414	-0.384127	0.239205	2.34033	-3.05373	-0.549972	-3.34631	2.58191	3.24787	2.24417	2.14523	2.5658	1.35335	-0.0843465	-0.505695	0.234005	-0.275039	1.10067	0.446457	1.49846	-1.30258	-0.293335	7.04745	7.9579	5.16723	-1.50612	-1.91977	-1.10017	0.447073	5.29062	8.39241	7.48634	12.1959	8.03671	11.2779	7.30183	3.93632	4.59153	3.76214	8.74801	4.77616	-5.51375	-7.04356	-5.64005	-2.29625	-6.28957
NUCLEOBASE__NUCLEOSIDE__NUCLEOTIDE_AND_NUCLEIC_ACID_TRANSPORT	-0.5916	-0.594606	-0.567301	0.552418	0.45197	-1.007	-0.177748	0.310899	0.597967	0.651857	-0.372126	1.16822	-0.439751	-0.468146	-0.486347	-1.32317	-0.858951	-1.0675	-1.43907	-0.893252	-1.21231	-1.14372	-0.640201	0.165678	-1.63048	-0.052878	1.44702	1.86	-0.292243	0.316251	0.384594	1.02293	-1.19193	1.91316	1.09727	2.3015	0.131738	2.01764	0.266205	1.43001	0.716111	0.0704303	1.41739	0.153662	-0.481373	-0.522974	-0.336198	1.12631	-0.260767
NUCLEOBASE__NUCLEOSIDE_AND_NUCLEOTIDE_METABOLIC_PROCESS	0.596389	-0.374661	0.345461	0.188425	-0.641323	0.687836	-1.23976	1.07602	0.545031	-0.222384	-0.788441	-1.70018	-1.10231	-2.28324	-0.848354	-1.28643	0.0967476	-0.486434	0.14586	-1.44703	1.00982	0.169242	-0.473478	-0.23841	-0.335466	-0.0737732	-0.56921	0.533483	-0.969519	-1.23026	-1.06073	-1.16699	-1.97699	1.06993	-0.0746183	2.03619	0.955906	1.37804	0.0876916	3.01158	-0.289307	-1.92822	0.594802	0.104994	0.556487	0.194145	0.299186	-2.18117	0.245949
NUCLEOCYTOPLASMIC_TRANSPORT	0.842538	-1.08861	0.354529	-0.664025	-0.13414	-1.19636	1.10239	-1.02425	-0.927158	-0.43925	0.0103635	0.242756	-0.30293	1.09536	0.757826	1.00459	-0.394295	0.342818	0.97888	0.360663	0.623916	0.329041	0.328181	-0.828306	-0.204126	3.04507	2.80723	2.36809	-1.20059	-0.830868	-0.488596	-0.650561	2.59365	4.01371	2.11342	4.89933	3.08916	4.77117	3.93632	1.64778	1.11011	3.25269	2.30286	1.92323	-1.98773	-2.27721	-1.23876	-1.09751	-2.62194
NUCLEOSOME_ASSEMBLY	-2.52739	-2.62099	-2.57497	-0.213169	1.18136	-1.0799	-1.1747	-1.46868	-1.43354	-2.42452	-0.831087	-1.21831	-2.24445	-1.28301	-1.56299	-0.432525	-1.34003	-1.6623	-1.461	-2.55654	-1.99126	-0.953576	-1.78089	-1.24266	-1.32792	0.527315	0.948549	0.655944	-0.408467	-0.904794	-0.140531	-0.391794	0.738826	0.0903093	0.326128	0.14662	0.663276	-0.251483	1.22602	-0.385954	-1.11436	-0.399219	0.228975	-0.768128	2.37907	0.812818	3.13644	2.65497	2.46757
NUCLEOTIDE_BIOSYNTHETIC_PROCESS	0.154653	-0.146673	0.247696	-0.441493	-1.29191	-0.237653	-1.9091	0.558207	-0.864961	0.160769	-0.399727	-1.69709	-0.244667	-1.7494	-0.569162	-1.06133	-0.777727	-1.15663	0.0844007	-1.05854	0.973151	0.29415	0.748772	-0.645523	-1.13101	-0.948404	-0.753484	0.263903	-1.14599	-1.72322	-0.224249	-1.22952	-1.89036	0.189381	-0.51419	1.1592	-0.186567	0.674188	0.182777	1.50462	-0.756714	-1.14968	0.769744	0.0865215	1.76232	0.404779	1.74644	-1.20346	0.775463
NUCLEOTIDE_EXCISION_REPAIR	0.847207	-0.353636	0.180536	0.338977	0.703937	-0.251764	-0.126549	-0.93249	-0.802407	-0.0531039	-1.28855	-0.479831	-0.765752	0.0932567	-0.620528	-0.00518802	-0.255176	-0.812043	-0.201796	-1.0464	0.232962	-0.0598945	0.377911	-0.113688	-0.604009	1.14178	1.43348	1.56106	-0.455888	-0.583873	-0.90323	0.769017	-0.0610902	1.55033	0.51581	1.64387	1.66808	1.39946	1.47456	0.0251836	1.13129	0.890459	1.85202	0.711664	-1.77709	-0.815124	-1.09305	-0.426124	-1.6298
NUCLEOTIDE_METABOLIC_PROCESS	1.15888	-0.520999	0.648959	-0.273916	-1.05462	0.557232	-1.79691	0.621554	-0.0692908	-0.371267	-0.61496	-1.5843	-0.849724	-2.14027	-0.551595	-1.20075	-0.226621	-0.759963	0.777336	-1.00218	1.9523	0.773158	0.454452	-0.0659038	-0.596776	-0.594915	-1.31862	-0.102283	-1.16755	-1.43943	-0.524144	-1.35678	-2.02922	0.811648	-0.039577	1.55614	1.03009	0.797037	0.29348	3.25017	0.0891025	-1.23153	0.816413	0.851213	0.478352	-0.196619	-0.00814263	-2.24847	0.0720079
NUCLEOTIDE_SUGAR_METABOLIC_PROCESS	1.12744	0.403783	1.26512	0.547946	0.0158084	2.9869	-0.0129678	0.435837	0.415415	1.73916	3.3204	0.452525	3.54717	3.41767	4.4731	2.29771	4.72171	3.83883	2.43762	0.326444	1.30473	2.73939	0.488323	1.23389	3.6466	0.641259	0.369627	-0.374362	-0.613803	-0.96066	0.731713	-0.478262	-0.446778	-0.437448	-1.14786	0.969843	-0.73201	0.701129	-0.107778	-0.497967	-0.680805	-1.92533	0.638428	0.533241	-0.857992	-1.96578	-0.661019	-1.44303	-1.56084
OLIGOSACCHARIDE_METABOLIC_PROCESS	-0.109092	-0.0190915	1.08344	0.726517	0.126135	-0.258076	0.0996082	-0.45405	-0.0429989	0.231877	-0.252173	-1.35711	0.259387	-0.251239	0.319118	-0.30548	0.167598	0.697069	-1.03793	0.087174	-0.371562	-0.385584	-0.609126	-0.927052	-0.0234889	0.0640358	-0.985503	-0.720108	-0.575959	-0.582338	-0.734344	-1.02781	-0.79006	2.91095	0.884105	1.27788	1.44637	0.874829	1.05714	0.339878	0.339623	0.0671691	0.209764	0.204965	-0.691096	-0.215046	-0.424387	-0.273996	-0.637879
ONE_CARBON_COMPOUND_METABOLIC_PROCESS	0.566883	0.0141815	-0.395078	-0.676922	0.201756	-0.676679	-0.518145	0.0363552	0.257183	-0.232513	-0.0922721	-0.443371	-0.0223867	0.183826	0.360804	-0.380981	-0.279225	-0.274228	-0.160461	-0.992365	0.765633	0.172672	-0.303422	0.13721	-0.771849	2.63118	1.4897	0.796836	-0.0841053	-0.304729	-0.347838	-0.0591762	-0.0771337	0.983844	0.724313	1.1818	1.1436	1.49791	1.44718	1.31189	-0.282111	-0.0632572	1.12737	0.134151	-0.668547	-1.14645	-0.371824	0.110936	-0.30118
ORGAN_DEVELOPMENT	6.36145	6.8652	5.59468	2.50339	0.855246	0.129275	0.437002	-1.22072	0.157046	-0.224255	4.78802	2.44539	2.00674	2.97652	1.60001	4.19149	0.0634961	5.74912	7.00665	6.52114	9.48731	7.98349	10.7684	8.71967	5.51892	-0.16933	1.10128	-4.08583	9.48135	7.39915	3.68662	4.39835	4.52005	-2.86181	-1.73708	-4.85605	-4.9439	-3.9542	-6.06306	-1.69114	2.15881	1.61998	0.0747127	3.60114	-3.8645	-3.26047	-2.93615	-3.97457	-3.46963
ORGAN_MORPHOGENESIS	3.32352	4.95649	4.61286	2.41141	1.07134	1.17411	0.479813	1.60198	2.13562	1.62077	3.11805	1.97505	0.872164	2.35038	0.459926	0.337439	-0.293491	0.963164	0.566944	3.99317	0.84533	0.608621	0.159203	1.50447	0.483807	-0.989015	-0.291322	-3.09463	7.67783	6.15682	0.456833	1.30839	1.70017	-1.9289	-1.81091	-2.98719	-3.46339	-2.76844	-4.1933	-2.02401	2.54109	0.0452591	-3.00174	-1.43966	-1.02637	-0.266521	-0.613218	-0.0721968	-0.859181
ORGANELLE_LOCALIZATION	-0.121129	-1.66141	-0.614317	-1.19168	-0.485453	0.786384	0.0810166	0.817708	-0.574163	1.25144	0.353424	0.56779	-0.712987	-0.354091	0.907012	0.448035	0.250804	-0.454249	0.965986	-1.14385	1.34076	1.49971	0.358631	-0.0531754	-0.419873	1.14145	0.35146	1.93674	-1.22795	-1.26411	-0.543381	-0.754326	-0.166051	0.960069	1.43944	0.0100543	0.771926	0.523183	1.05584	2.74004	-1.45397	0.174703	3.63791	0.688547	-0.520093	-0.624764	-0.643199	-1.44053	-0.759447
ORGANELLE_ORGANIZATION_AND_BIOGENESIS	-0.545026	-3.16864	-1.43636	-2.45991	-0.750623	-1.46636	-2.57913	-2.0262	-1.0969	-3.73125	-0.257879	-1.27657	-3.91215	-2.70583	-1.10301	-1.61788	-2.32056	-2.64867	0.265443	-3.3114	0.930837	0.911213	-0.767348	1.18057	-2.69256	0.647644	-0.150937	3.25692	1.26815	0.983758	0.333744	0.712537	-1.28403	2.88554	1.21488	0.363893	0.17562	0.760976	-0.0370169	1.99565	-1.83464	-1.82273	4.29482	0.984187	1.56621	0.465357	1.46086	1.971	1.85439
ORGANIC_ACID_METABOLIC_PROCESS	3.47118	2.04676	1.28573	1.62729	-1.59093	3.6097	-1.69857	13.3879	4.42395	16.8652	-2.21049	2.82596	-2.27598	-1.04438	-2.54723	0.266075	0.652676	-0.418233	-0.291694	-1.63629	0.315299	0.182564	1.2604	1.17951	-0.417939	-1.6192	-1.82941	-0.43538	1.05492	0.54094	3.0928	1.79714	-4.74676	-1.95358	-3.32336	-2.54919	-3.36041	-1.97413	-3.88982	-2.10949	-3.69337	-6.63716	-4.66812	-4.04824	-0.890126	-0.889563	-0.822513	-3.08046	-2.37516
ORGANIC_ACID_TRANSPORT	0.088441	2.06825	0.764852	-0.839611	-1.40345	1.60743	-1.21395	4.15501	0.190166	4.68842	-3.28014	-0.100118	-1.94593	-1.13714	-1.64535	-1.68403	-0.660899	-0.902196	-1.26094	-0.704649	-0.329648	-0.315554	0.387043	-0.65598	-0.392432	-2.05497	-0.581773	0.00338101	-0.978309	-1.25906	0.667118	-0.677323	-2.59054	-2.00119	-1.86672	0.457252	-1.41266	-0.793088	-1.98281	-0.602833	-2.16097	-3.20462	-2.12243	-2.01523	0.977096	1.54022	1.17001	1.32782	1.03783
OVULATION_CYCLE	-0.766569	-1.09487	-1.98659	0.435325	0.937537	0.0783818	-0.570653	-0.393481	-0.0427025	-0.312588	-1.64735	1.11597	-0.752421	-1.53482	-1.75174	0.0872348	-1.24933	-1.18836	1.07048	-1.2131	1.93092	1.35788	2.48771	0.32564	-0.642382	2.52107	1.46275	0.617812	-0.778982	-0.0292212	0.832925	0.000816968	-0.465685	-0.680012	-1.05899	1.8239	0.974094	0.69407	0.298754	-0.970009	-0.488526	-1.04705	-0.262986	0.394426	-0.511366	-0.966227	-0.554675	-0.463839	-0.314951
OXYGEN_AND_REACTIVE_OXYGEN_SPECIES_METABOLIC_PROCESS	0.981603	1.31451	1.44009	2.28097	0.129682	2.16441	0.141262	4.29655	1.33608	1.14043	-1.23737	1.68654	-1.68604	-1.14736	-2.35365	-0.462755	-0.778709	-0.553281	-1.0215	-0.191828	-0.516353	-0.643961	-1.56602	1.99037	-0.866528	-2.30402	-0.673233	-1.28562	2.50437	2.50023	0.283525	2.07892	-1.70173	-2.70099	-2.78816	-2.36032	-2.32981	-2.15427	-2.6177	-1.07802	-1.63285	-2.32181	-1.92022	-2.78271	0.444915	0.739789	2.05365	-1.1789	-0.0612233
PATTERN_SPECIFICATION_PROCESS	0.194137	-0.167692	0.862385	2.94734	1.25873	-0.437401	0.98438	-0.307757	0.317635	-0.0126486	1.69065	0.893207	-0.037378	0.454636	-0.677337	0.846038	-0.494816	-0.454182	-0.828092	0.343508	0.0489311	-1.39112	-0.425911	-0.106425	-0.69704	0.605349	1.91848	-1.04309	-0.100388	0.288159	1.24592	0.716628	1.99593	-1.36366	-1.07201	-1.40768	-0.557436	-1.02872	-0.840557	-0.996877	0.708961	0.00256947	-1.42904	-1.44919	0.241423	-1.23054	0.301379	2.47867	-0.31741
PEPTIDE_METABOLIC_PROCESS	1.51193	1.81022	1.51519	2.3608	0.261097	0.804017	1.86459	0.483543	0.409758	0.800489	1.69146	0.993837	0.930932	2.49673	1.61797	0.853913	2.91038	0.569419	0.0704687	0.955054	0.0403785	-0.392498	0.396541	-0.404941	1.00167	1.7836	2.34381	-0.935167	2.91382	1.3503	-0.272121	-0.48577	2.12369	-0.154477	0.128457	-0.506278	-0.583224	-0.521323	-0.750044	-0.501571	1.06656	0.29354	-0.691941	-0.79145	-0.569057	-0.310163	-0.948488	-1.4037	-1.61924
PEPTIDYL_AMINO_ACID_MODIFICATION	0.945496	-0.0116773	0.860601	-0.266861	0.373169	2.59858	0.733075	-0.898834	-0.163998	0.831107	0.145832	-0.769274	0.245224	0.214751	0.0566773	-0.381415	0.857531	1.28899	0.352306	1.31814	0.793554	0.823701	-0.305583	-0.780775	0.952721	1.88377	0.332818	-0.957936	-0.74222	-0.781888	-1.69887	-1.39033	1.96594	3.03134	2.92099	2.65521	1.7289	2.48744	2.61015	1.70587	0.684599	3.69889	1.28917	2.66643	-0.717023	-1.8888	-1.29857	-1.07757	-1.8005
PEPTIDYL_TYROSINE_MODIFICATION	0.75566	0.513556	1.33067	-0.682441	-1.11168	1.408	0.170435	-0.612811	-0.39633	1.35256	0.353217	-0.663848	0.405566	0.161255	-0.298659	-1.74414	-0.785763	0.904061	-0.436809	2.1193	-0.636293	-0.695608	-0.71833	-1.10004	0.573527	1.14547	-0.629268	-1.21254	-0.631699	-0.748883	-1.20003	-1.81304	1.68825	3.09709	3.10219	1.75562	1.96721	2.06629	2.61491	2.15311	0.746089	4.96465	1.03353	2.61063	-0.623752	-1.25451	-1.1119	-1.11749	-1.46149
PEPTIDYL_TYROSINE_PHOSPHORYLATION	0.687447	0.358846	1.01639	-0.957489	-1.17262	0.465754	-0.386223	-0.862583	-0.654725	0.966711	0.69833	-0.82992	0.736242	0.13945	-0.274353	-1.87307	-0.491161	0.924946	-0.375402	1.86325	-0.587124	-0.701234	-0.658524	-0.942248	0.51898	0.200497	-0.630019	-1.53354	-0.51337	-0.592785	-1.1988	-1.86111	1.60366	3.49884	3.29182	1.97616	2.17838	2.21821	2.58656	2.20374	0.844991	4.84069	1.19629	2.68353	-0.493481	-1.18757	-1.15849	-0.939122	-1.43092
PERIPHERAL_NERVOUS_SYSTEM_DEVELOPMENT	-1.39688	0.0856022	-1.17569	-0.462606	-1.04424	-0.318451	-1.24197	-0.115583	0.161591	-1.14604	-0.885322	-1.22043	-1.05776	-0.649703	-1.34456	0.0501847	-1.53107	-1.08732	-1.18298	-0.299076	-1.71198	-0.914348	-0.227192	-1.04536	-1.19764	-1.76414	-0.928916	0.384958	-0.318585	-0.82376	-1.04914	-0.788519	-0.837207	-2.69576	-1.81558	-1.47237	-1.7077	-1.36776	-2.08973	-2.48038	-2.64431	-1.82675	-2.66959	-2.44593	1.72464	1.54622	1.42894	-0.326853	1.61955
PEROXISOME_ORGANIZATION_AND_BIOGENESIS	0.652099	-0.670044	-0.0410544	-0.622465	-0.289638	0.86622	-0.4648	1.64366	0.488712	2.31761	-1.76451	-0.307724	-1.53115	-1.33789	-1.51843	-0.072068	0.0668336	-2.14803	0.335109	-2.32593	0.520194	-0.0292827	0.333604	-0.10031	-1.44952	-1.30841	-0.570152	0.0113279	-0.209183	-0.207752	0.9974	0.671785	-1.42632	-0.0600115	-0.48163	-0.00840883	-0.243468	0.293389	0.704567	-1.27781	-2.32451	-1.92552	-0.127317	-1.3195	-0.237071	-0.164445	0.0464862	-1.40158	-0.177933
PHAGOCYTOSIS	2.0253	1.52225	2.40529	0.0220111	-1.73734	-0.0736955	0.0939885	-1.07619	-1.01454	2.61571	0.0137632	-0.216952	-0.301155	0.0158032	-0.778202	1.25626	-0.282356	-0.139967	-0.766012	4.36158	-0.239681	-0.555438	0.155452	-1.47993	-0.596014	-0.875377	-1.40628	-1.90004	-0.494768	-0.815289	-1.26521	-1.73674	3.30386	-1.39849	-1.16939	-0.218677	0.496803	-1.26582	-0.881381	4.13496	0.94838	-0.294273	-0.614334	-0.174576	0.80449	0.841415	0.138509	-0.584663	0.32968
PHOSPHOINOSITIDE_BIOSYNTHETIC_PROCESS	-0.480766	-0.436251	0.0687895	0.131958	0.533511	0.524912	2.07578	-0.143168	0.51278	-0.103858	-0.057636	-1.44781	-0.505727	-0.381344	-0.457664	0.420917	0.734276	-0.289703	-1.40859	-0.650024	-0.970561	-1.06504	-0.506998	-1.73292	-0.127479	0.610252	-0.699601	0.751645	-0.799817	-1.22344	-1.03505	-1.87896	-0.56593	-0.361955	-0.162821	-0.473155	0.0235889	0.0600553	0.0731767	-0.831413	-0.335208	-0.470894	-0.691242	-1.01795	0.172843	-0.252147	0.175019	-0.359703	-0.344377
PHOSPHOINOSITIDE_MEDIATED_SIGNALING	0.353433	0.877592	0.857137	-0.0481157	-0.582691	0.626979	-0.524394	-0.693642	-1.01333	-0.0293588	0.0488049	0.0779493	0.557949	0.518027	-0.367126	0.315529	-0.481032	-0.134375	-0.197583	0.785841	-0.048099	0.201256	0.588775	-0.988013	-0.358887	0.0351675	-0.677369	-1.80047	0.585178	-0.280859	0.657595	-0.417292	2.40515	-2.14051	-1.83774	-1.31189	-2.10465	-2.01585	-1.77726	1.15383	-1.7616	-0.450173	-1.7607	-1.59403	1.85088	1.28497	1.29027	-0.836924	0.457407
PHOSPHOINOSITIDE_METABOLIC_PROCESS	-0.334088	-0.227061	0.267488	-0.0595993	0.0338644	0.365462	1.81594	-0.394594	0.242211	0.132333	0.112441	-1.22694	-0.611033	-0.21238	-0.824138	0.117755	0.960973	-0.277077	-1.38898	-0.573239	-1.02267	-1.11034	-0.660076	-1.62686	-0.11016	0.749414	-0.695641	0.303091	-0.543905	-0.835785	-1.11047	-1.84899	0.186664	-0.399396	-0.298432	-0.597372	0.0611833	-0.166126	0.403437	-0.697302	0.0149913	-0.241528	-0.287161	-0.974801	-0.196024	-0.592068	0.262071	-0.465005	-0.361036
PHOSPHOLIPASE_C_ACTIVATION	2.07583	2.16144	1.70347	-0.216614	0.539684	2.89442	-0.601424	-0.575059	-0.531708	0.84008	0.0414829	-0.104124	1.74717	1.6277	1.33328	2.25803	0.252925	1.3226	0.833374	1.7735	0.890138	1.5706	1.00418	-0.338704	1.39261	0.241889	1.21571	-0.817563	0.390568	-0.344444	-1.02533	-0.970335	1.34959	-1.21208	-1.08726	-1.0984	-0.679034	-1.34351	-0.564085	1.66361	-0.23018	-0.743667	-0.0715602	-0.939397	-0.877022	0.101032	-1.13644	-1.31243	-0.337212
PHOSPHOLIPID_BIOSYNTHETIC_PROCESS	0.634354	1.27927	0.841801	0.435373	0.429514	0.31888	1.86898	-0.13646	0.250567	2.5152	-0.595263	-1.92016	-0.761545	-0.673335	-0.33605	0.460136	0.461137	-0.22879	-1.77969	0.230683	-1.47605	-1.78204	-0.441457	-2.31011	-0.044774	0.541237	-0.359914	1.93322	-0.465354	-1.02617	-1.56529	-2.20044	-0.916151	-0.423071	-0.327779	-0.668793	-0.391396	-0.336321	-0.33984	-0.85397	-0.154011	-0.248075	-0.442824	-1.22758	-0.256019	-0.0601281	-0.153458	-0.355134	-0.640705
PHOSPHOLIPID_METABOLIC_PROCESS	0.878916	2.65905	1.44587	0.0873959	-0.504264	-0.737245	1.15772	-0.761367	-0.0463387	3.11572	-1.75034	-2.10874	-2.04751	-1.04541	-1.74951	-0.390412	-0.445067	-0.782079	-2.30498	0.911882	-1.28728	-2.10675	-0.396294	-1.86367	-0.644824	-0.536523	-1.06605	1.31875	0.183098	-0.138656	-1.33362	-2.12319	-1.01227	-1.31195	-1.47319	-1.62648	-0.866723	-1.53332	-0.710222	-1.096	1.50203	-0.705327	-0.205521	-1.55433	-0.239459	-0.493286	0.552351	-0.413331	-0.517526
PHOSPHORYLATION	1.52312	0.530609	0.885949	-1.54422	-1.84215	-1.79433	-1.85668	-1.89563	-1.06258	-1.405	0.731506	-0.324821	1.66889	-0.260332	1.5463	-2.09617	-0.802105	0.284829	0.376184	1.8311	0.97713	0.763002	0.32535	0.373901	0.218464	-2.2217	-1.72799	-1.16517	1.55395	1.07667	-1.3451	0.165026	0.396355	2.37193	2.10902	1.59869	3.41411	1.37056	3.8155	2.73699	1.05637	3.9427	1.18947	3.53724	-0.412514	-1.05785	-1.54254	0.516683	0.118826
PHOTORECEPTOR_CELL_MAINTENANCE	-1.1091	-1.07738	-0.720816	-1.22016	0.126537	-0.764259	-0.80125	1.6435	0.151195	-0.742735	0.800284	0.360293	0.155961	-0.505109	0.166111	-0.265205	-0.17488	-0.289278	-0.599492	-0.91229	-0.982629	-0.81959	-0.644252	-0.492023	-0.324461	0.296431	-0.516593	0.452976	-0.12865	-0.750083	0.144326	-0.522752	-0.335488	0.215599	-0.0278634	0.357566	-0.395521	0.225988	-0.470872	0.185469	-0.812683	-0.335683	-0.265769	-0.237856	0.212935	0.129248	-0.185223	-0.478802	0.000353869
PHOTOTRANSDUCTION	-0.826334	-1.48001	-0.857577	-0.529568	0.23368	-1.18345	-0.995968	-0.371185	-0.40978	-0.621599	-0.847917	-0.37205	-0.806662	-1.70992	-1.50019	-1.20769	-1.10403	-1.23886	-1.03718	-1.18041	-0.938132	-0.872069	-0.984447	-0.50733	-0.414872	-1.16021	-1.42954	0.106143	-0.582031	0.173659	-0.286453	-0.347032	-0.780873	-0.114295	-0.107767	-0.839653	-0.269798	-0.393289	-0.705502	-0.361209	-0.555179	0.176848	-1.0464	-0.7224	0.523857	1.88561	0.703266	0.528995	1.30347
PIGMENT_BIOSYNTHETIC_PROCESS	0.202926	-0.678325	-0.471793	1.66986	-0.846193	-1.33212	-0.386343	0.134467	0.0863028	0.318012	-1.16481	0.82908	-1.00261	-1.76875	-1.22	-0.67348	0.418468	-0.623285	0.790394	-0.687824	1.61261	1.13745	2.61442	1.38671	-0.774646	-0.995731	-0.516582	-0.588702	0.344427	1.03921	1.73524	1.34583	-1.40242	-0.626523	-0.990316	0.0946801	0.0920767	0.18629	-0.713906	5.5197	-0.0283329	-1.56799	-1.03318	-0.933921	-0.979732	-1.32202	-1.15871	-1.26424	-0.896113
PIGMENT_METABOLIC_PROCESS	0.406615	-0.553976	-0.261691	1.48514	-0.922006	-1.16825	-0.517852	0.0588471	0.0339252	0.130889	-1.24101	0.951995	-1.17267	-1.77798	-1.24906	-0.38374	0.323555	-0.574592	1.0228	-0.568639	1.86404	1.29225	2.59339	1.47129	-0.641727	-0.943995	-0.380409	-0.659162	0.390431	1.07056	1.9425	1.47544	-1.3009	-0.709516	-1.10444	0.250145	0.0662453	0.315058	-0.736375	5.40426	0.0116032	-1.64328	-1.09899	-0.926998	-1.10912	-1.45593	-1.16467	-1.27983	-0.967403
POLYSACCHARIDE_METABOLIC_PROCESS	-0.341419	1.08016	0.77562	-1.48316	0.0643825	-1.70783	-0.409618	-0.205952	-0.637915	1.19299	-0.710583	-0.702375	-1.24967	0.61824	-0.906256	-1.11195	0.197897	-0.307479	-0.383511	-0.683907	-0.130533	-0.787161	-0.663006	1.37266	0.152751	-1.21063	-0.545022	-0.430543	1.47983	1.07385	0.912864	2.40889	-0.789524	-1.73513	-1.53901	-0.0109532	-0.69044	-0.977914	-0.470841	1.41424	-0.981642	-0.0303857	-1.65002	-1.92332	-0.558122	0.393007	0.11706	-0.479739	0.306443
POSITIVE_REGULATION_OF_ANGIOGENESIS	2.79074	2.82393	3.4332	0.547157	-0.951505	0.0548141	-0.400024	1.11709	-0.117787	1.98319	-0.259003	-1.28301	0.341858	0.489155	-0.441329	-0.264929	-0.520356	0.868371	-0.407723	1.35382	-0.86311	-0.259551	0.479879	-0.74181	0.713073	-2.38581	0.152647	-1.63206	0.470099	-0.186489	-0.707373	-1.22242	0.416174	0.295963	0.0658336	0.132616	-0.350138	0.125987	-0.532267	0.0590021	1.58938	1.55212	-0.913711	0.239918	-0.913342	0.421209	-1.01787	0.408722	-0.722118
POSITIVE_REGULATION_OF_BINDING	0.499398	-1.0464	0.415998	-1.08953	-1.03685	-0.337014	-0.0555927	-0.539889	-0.18178	-0.715639	-0.0509571	1.03504	-0.738457	-0.349725	-0.0992608	0.104514	0.0738917	-0.214615	1.09665	-0.0561573	1.2753	1.42744	1.08743	1.38447	-0.423046	0.488119	0.607178	-1.18826	-1.26794	-1.43103	-0.0512495	1.29325	0.390737	3.02815	1.22642	3.80717	2.48942	3.63968	2.07587	-0.0830643	0.0757254	0.211576	0.746712	1.43839	-0.525441	-0.118653	-1.16994	-0.600218	-0.577524
POSITIVE_REGULATION_OF_BIOLOGICAL_PROCESS	6.02609	4.09569	4.59371	1.38134	-3.70519	1.95194	0.750833	-2.01104	-0.509967	-0.288397	3.42126	1.51655	3.399	3.31173	4.7513	0.232192	-0.93753	2.85795	1.79961	5.96098	1.92084	2.33406	2.39486	-0.542351	2.18806	2.12349	0.423843	-3.04159	0.071712	-0.372852	-2.99717	-1.10992	3.74625	5.09789	4.14048	6.40994	4.54276	5.8681	3.6682	2.14302	5.12149	6.00207	4.15899	6.2359	-3.30076	-3.169	-2.67139	-2.79509	-3.58496
POSITIVE_REGULATION_OF_CASPASE_ACTIVITY	-0.318127	-1.81166	-1.44206	0.347669	1.29554	-0.707739	0.476022	0.186862	0.506604	-0.288376	-0.260646	-0.0497696	-0.111235	-1.35442	-0.633747	0.31468	-1.59005	-0.31649	-0.514635	0.595194	-0.205856	0.132045	-0.785512	-0.88871	-0.535231	3.0311	0.390172	-0.479423	-1.23259	-0.0637583	-0.772839	-0.854773	-0.631659	1.31577	2.52867	3.2279	2.98135	3.69032	3.27581	-0.283493	0.379781	2.52406	2.15168	2.18536	-0.606148	-1.07132	-0.731546	-1.55894	-1.58056
POSITIVE_REGULATION_OF_CATALYTIC_ACTIVITY	0.843515	0.260343	0.655709	1.93774	0.569412	1.05518	-0.0947474	-0.488726	0.426531	0.344599	-0.714845	-1.44118	-0.00701268	-0.357476	-0.206874	0.646528	-0.618322	0.428896	0.786487	1.68647	1.15154	1.03131	0.0239056	-1.16641	-0.125371	0.898625	-1.19146	-3.22298	0.15423	0.771503	-1.51597	-1.85203	-0.125885	0.0641539	1.1554	0.393635	0.665726	0.289767	0.815764	0.867032	0.836339	1.02856	-0.694977	1.10018	-0.390089	0.269314	-0.234868	-1.60814	-0.699154
POSITIVE_REGULATION_OF_CELL_ADHESION	-0.197566	-0.791686	-0.24112	-1.44316	-1.76662	-0.0171391	-0.655254	-0.856382	-0.726028	-0.865213	-0.242711	-0.0404632	-0.152636	-1.27346	-0.554319	-0.346759	-0.74725	-0.49366	0.456211	0.934739	0.764733	0.327185	0.0746199	-0.144139	-0.493895	-0.853779	-1.22845	-1.43779	-0.208995	0.246703	1.06968	-0.496509	-0.155712	-0.774946	-0.382093	-0.133278	-0.0367711	-0.921746	-0.172224	2.01162	-0.841173	0.136017	0.870511	0.103089	0.656821	0.741012	-0.14486	-0.675571	1.02367
POSITIVE_REGULATION_OF_CELL_CYCLE	1.36759	-0.0870673	0.0319247	3.66363	-0.848899	1.8399	1.59925	0.436551	1.93361	-0.345468	0.612308	-0.39551	0.000851801	-0.215621	0.799146	1.01142	1.24983	1.19948	1.27967	1.98587	1.79187	2.02029	2.53681	1.35809	1.46228	0.648572	0.135061	-1.09958	0.580478	0.603826	-0.120375	0.624164	1.03066	-0.523931	-1.34932	2.24141	1.16296	1.1892	0.318399	1.91625	3.35764	0.940807	1.79178	1.15534	-1.59182	-0.933082	-1.03848	-1.58044	-0.400015
POSITIVE_REGULATION_OF_CELL_DIFFERENTIATION	4.38741	4.42719	2.67221	0.316477	-0.596813	0.014876	0.0216985	0.238829	1.64239	0.779234	2.47537	0.734248	2.40427	2.66844	3.06448	-0.0791836	-0.498948	1.80095	-0.156956	2.38413	-0.146025	0.33275	1.16856	-0.443735	1.71848	-0.694853	1.57576	-1.12139	1.85938	0.342193	-1.1118	-0.646506	3.20995	0.458861	0.662836	0.763787	2.37219	1.62931	1.35803	0.0747179	1.80416	3.55186	1.405	2.06134	-2.53889	-2.16059	-2.49369	0.222599	-1.44926
POSITIVE_REGULATION_OF_CELL_MIGRATION	2.17646	1.92563	1.47733	0.944358	-0.990304	-0.186273	1.64736	2.72645	1.96799	2.2104	0.629865	0.302552	1.11587	1.84587	0.920917	0.61425	-0.0712096	0.891041	0.614764	1.00216	0.623001	0.488179	0.337395	0.0666686	0.948628	1.2659	-0.0481546	-0.837315	1.45679	1.80701	1.42327	0.0356536	2.91284	-1.63976	-1.29259	-1.19598	-2.16941	-1.7752	-2.16943	-1.24547	0.166352	-0.455479	-0.652169	-0.974597	-1.00646	0.115683	-0.37225	-0.836007	-0.690021
POSITIVE_REGULATION_OF_CELL_PROLIFERATION	4.40909	3.44098	3.02605	1.17458	-1.87157	3.78322	2.19408	-0.849541	0.208016	-0.931269	3.98093	1.30306	3.34461	3.47475	4.04717	1.38792	0.603105	2.7088	0.657665	5.24949	1.44268	1.52119	0.995595	-0.0324945	2.2901	1.66408	-0.583856	-2.6335	0.619546	0.439546	-1.6916	-1.55572	2.74467	2.07742	1.33634	3.97403	0.859511	3.1167	0.126024	1.56656	4.32607	2.82566	2.39006	3.3219	-1.99317	-1.48757	-2.23058	-2.36154	-2.1426
POSITIVE_REGULATION_OF_CELLULAR_COMPONENT_ORGANIZATION_AND_BIOGENESIS	0.671932	-0.589366	0.176628	-0.587816	-0.854909	1.05322	-0.612729	-1.03036	-0.947049	0.535536	-0.026648	1.06224	-1.281	-0.212908	-1.64804	-0.706883	0.984984	-0.0910104	0.328474	1.01081	0.98324	0.432748	0.631991	0.129659	-0.26541	-2.02157	-1.94893	0.773873	-0.667308	-0.614376	-0.359516	0.903441	-1.4523	-0.954168	-1.13858	-0.261999	-0.265843	-0.516635	-0.849451	-0.00716835	-1.51614	-1.1382	-1.51633	-0.91364	0.456546	0.224971	0.646159	1.61535	0.857347
POSITIVE_REGULATION_OF_CELLULAR_METABOLIC_PROCESS	0.742454	0.557248	1.10484	-0.292247	-1.86156	-0.0244565	0.446223	-0.751147	1.38977	-0.842264	1.29948	2.51073	1.49705	0.859842	1.45382	-1.7417	-0.324811	0.321318	0.221198	2.23967	-0.0553792	0.231694	0.0676584	-0.222701	0.407724	0.144498	-0.0413435	-0.408987	1.56034	0.725843	-0.300626	1.14235	1.41121	3.66763	3.06455	3.17344	1.37713	2.50005	0.794712	1.47494	1.44689	1.74621	0.637187	1.57195	-2.10958	-1.35104	-1.52978	-0.327489	-0.897341
POSITIVE_REGULATION_OF_CELLULAR_PROCESS	6.07699	4.08044	4.53012	1.78598	-3.33563	2.16215	0.769147	-1.72013	-0.168371	-0.756698	3.70196	1.80129	3.5828	3.54933	5.11507	0.36132	-0.281913	3.03091	2.23499	5.95553	2.28407	2.74881	1.80697	-0.60094	2.32931	2.70289	0.927956	-2.80618	0.441771	-0.0933055	-3.00131	-1.11297	4.27691	4.76447	3.92954	6.33551	4.64855	5.76622	3.67194	2.01618	4.98013	5.66271	3.79348	5.97501	-3.55923	-3.49025	-2.93059	-2.81054	-3.29115
POSITIVE_REGULATION_OF_CELLULAR_PROTEIN_METABOLIC_PROCESS	0.609815	0.225633	1.15021	-1.20311	-2.18343	-0.315815	-1.23195	-1.47444	-0.660892	0.0228737	0.837348	0.564248	0.0161159	-0.611235	-0.360884	-2.20351	-0.498119	-0.358433	0.258198	1.50421	0.641841	0.751282	0.413859	0.25597	-0.567437	-1.87216	-3.29313	-1.11359	0.516475	0.487448	-0.609926	0.393979	-0.78693	5.05189	3.61957	4.97691	2.5242	3.43701	1.93361	2.81828	1.3456	2.72004	1.01809	3.22298	-1.38192	-0.977292	-1.58139	-1.12757	-1.11737
POSITIVE_REGULATION_OF_CYTOKINE_BIOSYNTHETIC_PROCESS	0.45266	0.298242	0.593809	-1.41697	-2.36699	-0.116259	-1.6359	-0.574636	-0.761798	1.82629	0.582491	-0.296925	0.545101	-1.02359	0.0177958	-0.862498	-0.477702	-1.02157	-0.571751	0.441034	-0.00636715	0.767752	1.02936	-0.69492	-0.911137	-0.489693	-1.93437	-1.39601	-0.368237	-0.413132	-0.441086	-0.929852	0.0712653	4.51365	3.1841	4.72676	2.83953	3.05434	2.4082	3.99413	0.927908	2.0024	2.35846	3.56003	-0.853712	-0.728472	-1.52576	-1.82071	-1.45692
POSITIVE_REGULATION_OF_CYTOKINE_PRODUCTION	-0.198005	-0.57567	-0.978979	-1.6431	-0.77219	-1.21838	-0.437169	-0.268357	-0.357336	-0.309303	-1.57655	0.347482	-0.350254	-0.879709	-0.910657	0.295326	-1.44311	-0.207746	0.687424	-0.297862	0.386211	0.752472	2.16874	-0.537432	-0.311008	-0.158307	-0.439802	-0.977549	-0.938172	-0.82066	-0.202661	-1.19256	-0.022324	1.03615	0.228436	2.90843	1.83533	2.01809	1.69445	0.072945	0.779092	0.866324	0.443758	1.20769	-0.134926	-0.831502	-0.645603	-0.732041	-0.803359
POSITIVE_REGULATION_OF_CYTOKINE_SECRETION	0.251676	-0.952297	-1.12763	-0.830573	-0.122352	0.359773	0.323454	-1.62745	-0.147806	-0.676373	0.105629	-0.292418	-1.21765	-1.00927	0.157667	-0.589817	-0.369573	0.497124	0.364367	1.84302	0.797498	1.53363	1.08194	-0.668548	0.0344375	0.473756	-0.992023	0.442416	-1.06586	-0.768459	-0.903723	-1.19707	-0.473411	0.348371	0.706028	1.11604	0.95116	2.57285	1.99737	0.664556	0.598644	2.359	1.10804	1.86176	-0.398953	0.070219	-0.223164	2.76426	-1.41761
POSITIVE_REGULATION_OF_CYTOSKELETON_ORGANIZATION_AND_BIOGENESIS	1.03308	-0.16008	0.882883	-1.44832	-0.4353	0.588389	-0.190819	-0.312155	-0.0138772	-0.907994	0.460319	1.03364	-0.974108	-0.59237	-1.00948	-2.0223	0.762108	0.222393	1.56094	-0.0626168	2.08091	1.90818	0.565484	1.52634	0.431957	-1.5617	-1.02467	-0.324128	-0.37909	-0.476367	-0.508378	1.65156	-0.672743	-0.160032	-0.238376	0.197162	0.0598921	0.0650582	0.220162	-0.678558	-0.716987	-0.232043	-1.26676	-0.0255471	0.355847	-0.179298	-0.228505	1.83539	0.657411
POSITIVE_REGULATION_OF_DEFENSE_RESPONSE	0.185434	0.615852	-0.221146	-1.0455	-0.637045	0.227504	0.348085	0.0623225	0.193555	0.229667	-0.169365	-0.439972	0.239826	-0.542361	0.316346	-0.582193	-0.0468423	0.0903758	0.477271	2.316	-0.0592096	0.397459	1.84993	-0.638295	0.671611	0.184277	-1.29586	-0.787162	-0.489024	-0.267392	-0.987005	-0.797391	-0.417796	-1.34643	-1.47883	-0.104334	-0.19233	1.43025	0.393681	0.290251	1.0415	0.799008	1.40035	-0.00493076	0.657808	0.339364	-0.451413	2.18365	0.385494
POSITIVE_REGULATION_OF_DEVELOPMENTAL_PROCESS	5.29158	3.44451	4.16081	0.745818	-1.74666	0.503974	-1.59534	-1.42593	-2.17091	0.183149	1.10477	0.932224	0.547171	1.03835	1.94558	-0.162963	-0.686505	1.93947	0.63895	2.19946	1.08733	1.21946	1.29849	-0.272005	1.81758	-0.644891	0.359918	-2.2794	-0.153591	-1.07768	-1.39698	-0.154596	1.12744	2.84729	2.67969	5.16891	4.69217	5.31675	4.30457	0.504977	2.34566	3.67218	3.27513	5.11149	-1.7767	-1.92674	-1.07492	-1.20013	-2.18061
POSITIVE_REGULATION_OF_DNA_BINDING	0.637387	-0.79556	0.491009	-0.853928	-1.13481	-0.0938025	0.0206602	-0.621618	-0.2451	-0.588052	0.163905	0.890524	-0.524737	-0.244664	0.238236	0.154038	0.27801	-0.0207495	1.09017	0.164644	1.34204	1.52268	1.19961	1.19443	-0.127938	0.892638	0.69558	-1.25809	-1.40107	-1.58499	-0.394399	1.03673	0.652556	3.30307	1.5796	4.11779	2.51387	4.01388	2.05924	0.201386	0.419333	0.469965	1.0178	1.67897	-0.852369	-0.402606	-1.30949	-0.754904	-0.802797
POSITIVE_REGULATION_OF_DNA_METABOLIC_PROCESS	0.365992	-0.576902	0.0469097	-0.848643	-1.29807	0.384389	-0.062508	0.100799	1.51236	-0.463083	0.876058	1.7665	0.900203	-0.642422	0.245701	-0.00999634	1.49306	0.428181	-0.332687	0.703644	0.342901	0.813214	2.01814	0.327189	0.860024	-0.301106	-1.45944	-0.0451181	0.160131	0.0329579	0.408387	0.962438	-0.839084	0.740248	0.132085	2.37992	0.433989	2.65784	0.600656	0.210864	-0.0839664	-1.28309	-0.519563	-0.117041	-0.31124	-0.153006	-0.307655	-0.630291	-0.547432
POSITIVE_REGULATION_OF_EPITHELIAL_CELL_PROLIFERATION	2.66311	3.63456	2.15426	1.24069	-1.2629	1.09186	2.45492	1.82647	2.57494	-0.12594	2.19585	1.82478	2.13051	2.54861	2.6841	1.83612	0.768892	1.68195	1.86354	1.48329	1.346	1.1756	1.68517	0.248185	1.50934	4.1212	0.543623	-0.476875	1.75564	1.8883	-0.108107	-0.464044	2.106	-0.0757141	-0.887574	-0.151721	-2.44183	-0.283187	-2.05071	-1.27697	0.700129	-1.26477	-0.389961	-0.258857	-1.19743	-0.979478	-0.478694	-0.889339	-1.39706
POSITIVE_REGULATION_OF_HYDROLASE_ACTIVITY	0.196473	-0.570496	-0.646538	1.13097	1.02416	0.360125	0.079261	0.701671	1.02775	1.81285	-1.07591	-0.711323	0.181578	-0.447586	-0.423816	1.16304	-1.34164	-0.478448	-0.112386	1.23012	0.238092	0.551257	-0.44336	-1.36819	-0.496174	2.23946	0.539432	-1.51086	0.928928	1.56981	-1.26455	-1.45607	-0.301407	-0.37438	0.662384	0.950893	1.45933	1.72913	1.35612	-0.0661443	-0.0671038	0.926451	0.870241	0.661175	-0.214342	-0.0698022	-0.69514	-1.83863	-0.738857
POSITIVE_REGULATION_OF_I_KAPPAB_KINASE_NF_KAPPAB_CASCADE	5.48647	2.82688	4.14995	2.16833	-2.37248	-0.108973	0.640701	-0.209722	0.412639	-0.303249	4.32556	-0.772149	3.6306	3.09762	4.31843	3.55985	0.362858	4.06041	4.45664	6.02094	3.26365	4.15316	3.02823	-0.0542814	3.43023	6.20667	3.28934	-2.03777	0.203461	0.28782	-2.37588	-2.78268	5.63219	4.85637	3.35501	3.3242	4.15924	3.40156	4.113	1.39434	4.87198	5.92696	1.0416	4.70705	-2.70564	-4.37438	-2.74046	-4.19772	-4.47033
POSITIVE_REGULATION_OF_IMMUNE_RESPONSE	-0.0289643	-0.0628863	-0.722238	-2.63527	-1.6845	-1.49022	-0.703679	-0.940152	-1.00708	1.43383	0.501637	-1.42251	0.553538	-0.40341	0.0408722	-1.09869	-1.70044	-0.53006	-0.70632	1.26855	-0.645001	-0.356728	4.33549	-1.26511	-0.528059	-0.469186	-2.18386	-1.33812	-1.55636	-1.09216	-1.30787	-1.42418	-0.781048	4.29731	3.7302	2.91637	2.62396	4.09998	3.40772	1.50722	1.23086	3.5856	5.20225	4.76356	0.391975	0.0583909	-0.102961	0.934991	-0.534413
POSITIVE_REGULATION_OF_IMMUNE_SYSTEM_PROCESS	0.817956	-0.359219	0.0323004	-2.77455	-2.5069	0.0781723	0.292749	-0.694776	-0.263243	0.797894	1.28941	-1.52144	1.87171	0.801444	1.77219	-1.05426	-0.143582	1.23294	0.766791	2.23209	0.993632	1.11455	3.2733	-0.431687	0.829253	0.341462	-2.73023	-2.24042	-2.10121	-2.13982	-1.48932	-1.7167	-0.693522	4.53209	4.02355	5.40529	5.99661	6.4905	6.27443	2.46858	3.30534	6.05615	8.15377	8.3769	-0.455807	-1.13649	-1.17301	-0.137773	-1.74258
POSITIVE_REGULATION_OF_JNK_ACTIVITY	0.771133	0.687339	1.81397	1.40879	-0.368783	-0.724645	0.111446	-1.04146	-1.06064	-0.340321	-0.0451444	-0.264942	0.805812	0.280911	0.583482	-1.37056	-0.879284	-0.839069	0.000599732	1.13612	0.890031	0.155686	-0.14558	-1.35269	-0.48104	-0.517103	0.579079	-0.374505	-1.08969	-0.444454	-1.4082	-1.0931	0.32079	2.05792	2.38	1.41448	0.550168	1.02988	1.31703	0.321992	0.931611	1.50608	-0.194056	1.65139	-0.942674	-0.664951	-0.385414	0.0476981	-0.17224
POSITIVE_REGULATION_OF_LYMPHOCYTE_ACTIVATION	0.888267	-0.224682	0.844337	-1.71811	-2.23946	1.32713	1.05622	0.379156	1.24674	-0.724966	1.5617	-1.10878	1.94798	1.29787	2.21447	-0.955279	0.922625	1.83814	1.75385	2.16115	1.74109	1.78807	-0.228284	0.378961	1.42941	1.23114	-1.95736	-2.65737	-1.85349	-2.35339	-1.15948	-1.50633	-0.252217	2.36799	2.71232	4.89647	6.20843	5.41268	5.75819	2.26346	3.78009	5.60303	6.94791	8.08863	-0.625667	-1.30603	-1.20868	-1.45328	-1.74134
POSITIVE_REGULATION_OF_MAP_KINASE_ACTIVITY	1.34031	1.52009	2.27308	1.08812	-0.12188	1.64151	0.313202	0.236772	1.13068	0.116071	-0.166895	-1.37862	0.319045	0.389127	0.420132	-0.144101	0.925456	1.97569	1.34051	1.64519	2.32234	1.42407	0.363554	0.00409935	0.845769	0.613049	-0.510223	-2.67099	-0.953571	-1.06598	-1.09396	-1.30359	0.188811	-0.110456	1.31344	-0.290222	-0.309038	-0.74091	0.415955	1.87708	1.29329	0.846748	-1.66519	1.28078	0.599401	0.351468	0.668649	0.0884864	-0.600362
POSITIVE_REGULATION_OF_MAPKKK_CASCADE	0.406823	0.760517	0.532832	0.924274	-0.766605	-0.659615	-0.394475	-0.588661	-0.395695	0.132207	-1.71696	0.792554	0.417199	-0.0558892	-0.279187	-0.518156	1.48715	-0.101747	0.845154	-0.598965	1.19674	0.426883	-0.414649	0.631647	0.523712	-1.50325	-1.6207	-2.47516	-0.709836	-0.172642	-0.27679	-0.0397715	-1.17154	-0.00991878	0.152468	-0.52323	0.620327	0.167037	0.844595	-0.215851	-0.287167	0.792636	-1.15903	1.09955	1.02433	1.00813	0.800033	-0.020324	-0.322551
POSITIVE_REGULATION_OF_METABOLIC_PROCESS	0.667867	0.435137	1.06605	-0.395556	-1.96141	0.495741	0.897662	-0.358949	1.69818	-0.47831	1.3206	2.26335	1.37832	0.893214	1.53287	-1.60502	-0.130639	0.626656	0.666662	2.35052	0.322023	0.670237	0.239815	0.0719724	0.67409	0.321951	-0.243415	-0.34302	1.40515	0.635253	-0.361901	1.08262	1.26694	3.70765	3.09904	3.07556	1.39162	2.41935	0.778477	1.72949	1.43956	1.74949	0.57964	1.79717	-2.32103	-1.43937	-1.69464	-0.493885	-1.09143
POSITIVE_REGULATION_OF_MULTICELLULAR_ORGANISMAL_PROCESS	1.16649	-0.143798	0.208839	-2.80002	-2.75942	-1.07479	-0.0183128	-0.37772	-0.0913742	0.891684	1.0055	-0.611157	1.86522	1.02298	1.86007	-0.153609	-0.945309	1.27685	0.702425	2.18942	1.36616	0.997705	3.37205	0.582794	1.11924	-0.0312652	-2.7318	-2.56366	-2.13729	-2.28876	-0.922216	-0.878058	-0.636843	3.44689	2.85438	5.65586	5.10936	5.9716	5.39286	1.74102	3.11854	5.34222	6.76546	7.30074	-0.753714	-1.41511	-0.91699	-0.649294	-1.97125
POSITIVE_REGULATION_OF_NUCLEOBASE__NUCLEOSIDE__NUCLEOTIDE_AND_NUCLEIC_ACID_METABOLIC_PROCESS	1.15116	0.794158	0.908554	0.366072	-1.2833	-0.345407	1.57455	-0.301649	1.70533	-1.32117	1.41711	2.66659	2.10276	1.66427	2.14336	-0.764898	-0.40322	0.523504	0.601539	2.28139	0.0346389	0.532429	0.636249	-0.48325	0.676442	1.52066	1.17917	-0.519977	1.29363	0.732797	-0.338169	1.0127	2.15716	1.9991	2.15196	1.69991	0.471083	1.80001	0.216444	0.223635	1.27823	0.708041	-0.0252655	0.411743	-1.87385	-1.14652	-1.14934	0.216694	-0.422429
POSITIVE_REGULATION_OF_PEPTIDYL_TYROSINE_PHOSPHORYLATION	0.144588	0.80201	0.83741	-0.869857	-0.582545	0.947692	-0.235282	-0.913439	-0.450084	-0.141405	0.764789	-0.821574	-0.0765743	-0.569281	-0.216107	-2.13619	-0.486063	0.881036	-0.308437	1.506	-0.682056	-0.628726	-1.17486	-0.829242	0.852113	-1.02055	-1.04633	-1.80385	-0.119625	-0.489587	-1.21019	-1.63412	1.18932	3.41763	4.7937	1.84792	1.46938	1.56188	1.41792	1.98896	1.19875	3.6027	0.404174	2.44296	-0.49183	-0.562261	-1.17639	-0.244547	-0.760681
POSITIVE_REGULATION_OF_PHOSPHATE_METABOLIC_PROCESS	1.09777	1.53916	0.931642	0.397493	-0.97796	1.29377	0.185936	-0.129774	1.82599	0.139865	1.60453	0.190573	1.29628	0.71176	0.947105	0.633672	0.621679	1.53154	1.09241	2.22329	0.809599	1.22651	1.47613	0.634471	1.34972	-0.97049	-0.793262	-2.09049	1.17161	1.0181	-0.242124	-0.467166	0.899623	2.13455	2.71728	2.06427	1.24369	1.31269	1.27687	1.15749	2.24002	2.79501	0.243292	1.97768	-1.69356	-1.58649	-1.47256	-1.26222	-1.08725
POSITIVE_REGULATION_OF_PHOSPHORYLATION	1.33189	1.74754	1.01028	0.335252	-0.970377	1.72852	0.103215	-0.0173532	1.71411	0.138188	1.91199	0.212537	1.26966	0.826593	1.03999	0.811815	0.805212	1.58945	1.2205	2.29519	0.856586	1.29363	1.62016	0.782877	1.6095	-0.984303	-0.599433	-2.37862	1.19541	0.806563	0.140742	-0.570203	1.04318	2.25958	2.59731	2.13773	1.0433	1.02897	1.08625	1.18856	1.92989	2.61088	0.315766	1.87334	-1.52289	-1.78663	-1.34933	-1.28527	-1.20646
POSITIVE_REGULATION_OF_PROTEIN_AMINO_ACID_PHOSPHORYLATION	0.548066	1.24776	0.992536	1.43304	-0.392336	0.890456	0.212926	-1.0442	0.0954131	-0.50675	1.80246	-0.394873	0.628245	0.836118	1.07107	-0.687261	-0.776686	0.670564	0.75163	2.05404	0.219089	-0.00942638	-0.59209	-0.591928	0.864358	-1.10859	-1.24317	-2.55025	1.12655	0.975651	-1.25264	-1.76685	0.453463	2.52845	2.98207	2.21177	1.41441	1.31484	1.12345	1.55152	2.75363	3.52268	0.506542	2.12855	-1.11038	-0.99921	-1.03335	-0.73151	-0.849325
POSITIVE_REGULATION_OF_PROTEIN_METABOLIC_PROCESS	0.621373	0.232699	1.28428	-1.19888	-2.12899	-0.308156	-1.10433	-1.63871	-0.767186	-0.0193843	0.840633	0.484716	-0.265951	-0.702647	-0.430632	-2.34495	-0.638018	-0.388227	0.258125	1.62897	0.604561	0.696163	0.321918	0.26567	-0.537438	-2.04456	-3.18921	-0.629755	0.526658	0.521406	-0.695205	0.47406	-0.901254	4.96224	3.56202	4.79527	2.64304	3.29987	1.94218	2.79141	1.49246	2.80537	1.03507	3.1647	-1.59979	-1.04074	-1.64813	-1.24119	-1.12075
POSITIVE_REGULATION_OF_PROTEIN_MODIFICATION_PROCESS	0.0488379	0.557826	0.440944	0.727215	-0.76011	-0.272947	0.481273	-0.816426	0.854417	-0.618233	1.16341	0.336663	0.0999656	0.145385	0.435203	-0.448042	-0.197935	0.170439	0.885177	1.64386	0.521155	0.0843805	0.0263858	0.222989	0.0016624	-0.507939	-1.8477	-1.34622	1.28664	1.27013	-0.0552665	0.196246	0.0669045	2.46961	2.5851	1.87568	1.19126	1.47937	0.905772	1.17251	1.71748	2.61786	0.282299	1.66037	-1.67051	-1.21872	-1.17089	-0.751675	-0.72308
POSITIVE_REGULATION_OF_PROTEIN_SECRETION	0.567995	0.0252601	-0.248272	-1.22998	-0.248052	1.07133	-0.103626	-1.63633	-0.426095	0.313451	0.75831	0.19262	-0.624731	-0.651811	0.482238	0.309376	0.31197	1.2373	0.137238	1.86437	0.569514	1.54209	0.872276	-0.129414	0.873531	-0.680195	-0.203218	0.326126	-0.801101	-0.783872	-1.04576	-0.517257	-0.123627	0.0881977	0.402762	0.520076	0.440563	1.90797	1.37909	0.521592	0.548703	1.58233	0.674232	1.40004	-0.158201	-0.363924	-0.253771	2.90179	-1.53985
POSITIVE_REGULATION_OF_RESPONSE_TO_STIMULUS	-0.0427393	0.217952	-0.535024	-1.84575	-1.16614	-1.28417	-1.16529	-1.53269	-1.31543	0.500817	0.827308	-0.811571	0.31433	0.144424	-0.210706	-0.783741	-2.08125	-0.161301	-0.356786	2.00387	-0.888675	-0.549133	3.02892	-1.29792	0.0382553	-1.60497	-3.28143	-2.15035	-1.31903	-0.889652	-1.06647	-1.40592	-0.494129	2.74315	2.14317	2.32012	1.38079	3.39939	2.00514	0.980414	1.08829	2.22766	3.47066	3.2292	2.34535	1.76109	1.30822	0.339367	0.452664
POSITIVE_REGULATION_OF_RNA_METABOLIC_PROCESS	0.854419	0.447428	0.990507	0.908953	-0.780626	0.206235	1.84611	0.121115	1.61015	-0.779853	1.25949	2.35123	2.11475	2.05232	2.39638	-0.370966	-0.329131	0.516391	1.2557	1.62339	0.380583	0.515519	0.28735	-0.526382	0.737306	2.04658	2.11163	0.0714964	1.13808	0.934746	-0.256483	0.515893	2.48033	1.87064	2.5057	1.56414	1.07111	1.74161	0.872111	0.446118	1.21167	1.32847	0.339973	1.12728	-2.30966	-1.96227	-1.80418	-0.107327	-1.0196
POSITIVE_REGULATION_OF_SECRETION	0.289205	-0.0402421	-0.460987	0.835007	0.368296	1.43298	-0.0998669	-1.71623	-0.578039	0.169677	-0.48703	-0.855812	-0.705681	-0.976659	-0.138578	0.0825177	-0.0912938	0.399944	0.0690092	1.48531	0.164035	0.954912	0.301279	-0.487289	0.659903	-1.44884	1.65237	1.9246	-0.272177	-1.2436	-1.40686	-0.662056	0.0430323	-0.622959	-0.248836	0.0989064	-0.23054	0.968456	0.0771997	-0.0364459	0.00327704	0.291084	-0.302537	0.435502	0.0222906	0.343263	-0.246275	1.90358	-0.882551
POSITIVE_REGULATION_OF_SIGNAL_TRANSDUCTION	5.32837	2.95176	3.78209	1.82837	-3.19324	-0.170031	0.306872	0.0466296	1.02963	-0.554748	2.82126	-0.480105	3.48812	2.33152	3.27909	2.47895	1.18019	3.90794	4.82638	5.45072	3.58344	4.43151	3.54448	0.600874	3.50571	4.15114	2.15407	-3.49979	-0.203149	0.196395	-1.35387	-1.86995	5.3692	5.02649	4.66291	3.30663	5.23071	3.51074	5.12649	1.62206	4.21494	6.48962	1.16507	5.51036	-2.61654	-3.64383	-3.03044	-4.0547	-4.48678
POSITIVE_REGULATION_OF_T_CELL_ACTIVATION	1.0839	-0.51728	0.519582	-1.84274	-2.13367	1.0087	1.03475	0.0223606	0.402929	-0.633486	1.88853	-0.822612	1.69055	1.47642	1.75711	-0.958722	0.324852	1.12637	1.97729	1.19302	1.97647	1.96709	-0.0329205	0.700119	0.718439	1.29104	-1.95711	-2.04831	-1.66178	-1.97595	-0.886058	-1.1019	-0.0792064	2.46459	2.58855	5.3037	6.36155	5.4595	5.82178	2.08375	2.91633	5.5815	7.5004	8.2983	-0.847958	-1.69096	-1.27145	-1.2973	-1.47223
POSITIVE_REGULATION_OF_T_CELL_PROLIFERATION	0.949741	-0.752693	0.636898	-1.59301	-1.71396	1.76466	1.23866	0.418537	0.461163	-0.544269	1.67076	-0.382148	1.26082	0.822814	1.66819	-0.741637	0.772368	1.28608	3.19548	0.539737	3.09575	2.74462	0.460008	1.52169	1.04544	1.18747	-1.9931	-1.94524	-1.2139	-1.14743	-0.0984247	-0.628518	-0.163252	2.1505	2.2407	4.60363	3.23791	4.30093	3.29101	2.23579	2.36094	2.9692	3.81581	5.37178	-1.07841	-1.2983	-1.74563	-1.3949	-2.04002
POSITIVE_REGULATION_OF_TRANSCRIPTION	1.05044	0.862818	0.971837	0.543693	-0.943571	-0.450218	1.78685	-0.379586	1.31928	-1.39389	1.25127	2.3443	2.07847	1.89937	2.22468	-0.686932	-1.01614	0.484527	0.624347	2.04164	-0.122571	0.24141	-0.0471483	-0.719875	0.468782	1.753	1.80725	-0.548108	1.30863	0.818833	-0.663263	0.692504	2.43107	1.85488	2.29542	1.4361	0.553125	1.69041	0.182302	0.210566	1.34365	1.21938	-0.0057613	0.566136	-1.97838	-1.15911	-1.17972	0.406627	-0.275636
POSITIVE_REGULATION_OF_TRANSCRIPTION__DNA_DEPENDENT	0.935465	0.517689	1.06325	0.985178	-0.810939	0.253607	1.8868	0.170518	1.74239	-0.80419	1.35885	2.29641	2.15369	2.07227	2.44971	-0.271563	-0.369085	0.579881	1.2637	1.65788	0.420838	0.532958	0.379208	-0.517524	0.824696	1.96731	2.12369	-0.0170969	1.13087	0.972709	-0.295034	0.550708	2.45233	1.81894	2.4676	1.47436	1.04073	1.73509	0.796183	0.446586	1.27542	1.37069	0.242945	1.09336	-2.31756	-1.9079	-1.74548	-0.10022	-1.01998
POSITIVE_REGULATION_OF_TRANSCRIPTION_FACTOR_ACTIVITY	0.77583	-0.551546	0.529649	-1.00932	-1.22826	-0.647481	0.103174	-0.3656	-0.225673	-0.549565	0.419456	1.15919	-0.368539	0.0340579	0.239876	-0.00998442	-0.0504541	-0.0321512	1.20896	0.549852	1.392	1.60307	0.973293	1.42777	-0.190878	0.519901	0.737216	-1.19669	-1.14593	-1.32808	0.0821798	1.4389	1.34694	2.72198	1.68837	3.45955	2.77462	3.37582	2.35436	0.409985	0.420721	0.921097	1.10159	1.70153	-0.407432	-0.408077	-1.55385	-0.672777	-0.691597
POSITIVE_REGULATION_OF_TRANSCRIPTION_FROM_RNA_POLYMERASE_II_PROMOTER	1.71756	0.957188	1.49531	1.05424	-0.0479045	0.502317	0.441396	-0.509219	0.238346	-0.77167	0.0540389	2.05319	0.198317	1.08421	0.342869	0.161576	-0.531423	0.548624	0.68413	0.987873	-0.0671467	-0.26384	0.380963	-0.881879	0.638942	1.36603	2.67153	0.0556145	-0.0970444	-0.355551	0.258439	0.187534	3.02439	0.963282	0.79094	2.07256	1.70738	2.14114	1.75898	0.168599	1.51637	1.13657	0.736276	0.218579	-1.36296	-1.28259	-1.07478	-0.632139	-1.17418
POSITIVE_REGULATION_OF_TRANSFERASE_ACTIVITY	1.74446	1.66798	1.79919	2.71099	0.00543113	1.98275	0.291631	0.155253	0.852026	0.398638	0.472772	-1.46858	0.869159	0.780917	0.864005	1.10128	1.01665	1.87734	1.25199	2.08776	1.79213	1.4877	0.991882	-0.534516	1.10264	-0.173589	-1.11414	-2.56058	-0.637186	-0.440455	-1.11265	-1.56736	0.725672	0.0248316	0.897154	0.562795	-0.349594	-0.398769	0.09159	2.33183	2.17806	0.873549	-1.41044	1.29162	-0.0882709	-0.0350549	0.224659	-0.31046	-0.628315
POSITIVE_REGULATION_OF_TRANSLATION	0.819604	0.333972	0.976784	-1.40214	-2.62545	-0.122262	-1.7501	-1.12883	-1.18817	1.45326	0.311637	0.348705	0.861605	-0.58046	-0.275927	-0.675125	-0.597042	-0.357195	-0.483698	1.45259	-0.0992702	0.763912	1.03829	-0.432276	-0.570323	-0.54014	-2.21208	0.0426039	0.000106124	-0.0891563	-0.146757	-0.378509	-0.0252136	5.22562	3.2161	5.43723	2.3663	3.69414	2.06176	3.22258	0.686024	1.90051	1.95689	3.53268	-1.29509	-1.09571	-1.80612	-1.88096	-1.90821
POSITIVE_REGULATION_OF_TRANSPORT	0.485633	-0.128319	0.331183	-0.165309	0.587391	1.27884	1.04366	-0.791111	-0.249812	2.05941	-0.373855	-0.848955	-0.281795	0.764862	0.437205	1.48301	0.691749	0.779268	0.753025	1.9488	0.171804	0.274258	0.256554	-0.66897	0.4809	0.579608	-0.534508	-0.344856	-1.06842	-1.07671	-1.95335	-0.790617	0.329332	-0.490468	-0.302621	0.755447	1.1778	0.537255	0.640418	1.99948	0.540226	0.531179	0.234762	-0.116874	-0.919565	-1.02679	-0.311785	-0.981577	-1.2102
POST_GOLGI_VESICLE_MEDIATED_TRANSPORT	-0.549334	-1.1611	-0.308005	-0.99725	1.75243	1.33151	0.747417	0.219954	0.326878	-0.119558	-0.354703	0.0915757	-0.60998	-0.549696	0.823966	1.6484	1.75166	0.756233	0.70408	0.737929	0.0495426	0.505699	-0.766518	-0.066454	0.861636	0.212042	-0.331435	-0.0132975	-0.573798	-1.35826	0.530476	-0.336646	0.567216	0.803718	0.808319	-0.208251	0.574038	-0.217614	0.960934	-1.08735	-1.33923	-0.0106661	-0.703356	-0.42131	-0.210351	0.0977732	-0.00296217	1.66297	0.156421
POST_TRANSLATIONAL_PROTEIN_MODIFICATION	0.329602	-0.745632	0.0696687	-2.69908	-1.44166	-1.24876	-2.49881	-2.8271	-1.93645	-2.59982	-0.716281	0.158888	-0.050054	-1.18896	0.0416094	-3.24148	-2.44688	-0.480267	2.24055	0.699811	3.16977	3.18545	1.31144	2.09297	-1.16632	-2.83488	-3.32358	-0.0381474	0.818736	1.05192	-0.332066	1.01221	-1.14358	1.87554	1.89529	1.26496	2.4468	1.50481	3.1934	1.21524	-1.20175	2.56663	1.02745	2.90184	0.830325	0.270245	-0.784152	1.76176	1.01341
POTASSIUM_ION_TRANSPORT	-2.70171	-1.91736	-1.86082	-1.26975	0.603889	0.469991	-2.30116	-1.13156	-1.32468	-1.95553	-1.84892	-1.1722	-0.792318	-0.543739	1.51496	-1.06427	-1.37967	-2.34778	-2.10012	-1.64925	-2.37768	-2.57329	-1.85789	-1.32042	-1.4748	-3.98115	-3.70841	-2.91087	1.17667	0.426289	-1.11257	-0.660089	-2.47382	-2.29777	-2.0793	-2.00788	-2.93867	-2.62433	-3.3814	-1.41872	-3.84425	-2.98417	-2.71237	-2.79994	4.23152	4.43417	3.055	3.64067	6.1186
PRODUCTION_OF_MOLECULAR_MEDIATOR_OF_IMMUNE_RESPONSE	-0.0331596	0.188265	0.128709	-0.654877	-1.00153	0.178608	-0.453457	-0.658844	0.386294	5.54075	-0.306784	-0.0157801	1.03927	0.833111	0.810298	-0.127491	0.477773	1.08408	-0.825989	2.21944	-0.604848	-0.285092	-0.58568	-0.752528	0.451171	-0.0813496	-0.829871	-0.35598	-0.533043	-0.419086	-0.623176	-1.01526	0.101875	2.91738	3.35586	3.50849	2.59529	4.00883	2.76939	1.31346	2.14586	2.4071	1.98981	4.06802	-0.909446	-1.69425	-0.830933	-0.985199	-1.91639
PROGRAMMED_CELL_DEATH	5.1611	3.07022	3.52021	1.2521	-2.17284	1.28353	0.205301	-1.06782	-0.998385	-0.0173987	0.890605	-0.786769	1.74994	0.501856	1.62867	1.609	-1.19588	3.31077	2.4123	4.562	2.80233	2.88207	0.809739	0.281516	2.07198	1.72613	-0.986783	-3.81998	-0.295604	-1.63463	-3.04221	-1.5379	2.17683	6.25436	5.11178	10.3647	7.40829	10.3394	7.13827	3.06079	3.43151	5.69746	4.01405	7.30663	-2.69469	-3.3096	-2.52595	-3.33512	-4.88839
PROTEIN_AMINO_ACID_ADP_RIBOSYLATION	-1.45333	-1.27914	-0.961905	-0.159243	-0.0525029	-1.3467	-0.795607	-0.812723	-0.857784	-0.290651	-1.24475	1.93466	-1.32179	-0.60329	-0.983358	-1.20541	-0.944077	-1.01414	-0.917998	-1.52954	-1.0255	-1.15336	-0.738811	1.43389	-1.22505	-0.928711	-0.285569	1.48196	0.0767222	0.713154	2.2708	2.79065	-1.07697	0.580014	0.284359	-0.887285	0.15524	-1.07756	-0.0450577	-0.700502	-0.347068	0.0358923	-0.409197	-0.406029	0.664482	0.611352	-0.622845	0.379601	0.895312
PROTEIN_AMINO_ACID_AUTOPHOSPHORYLATION	-1.10414	-0.984927	-0.941085	-0.478463	-0.171709	-0.244993	-0.710102	-0.69405	-0.414626	-0.115368	0.168409	-0.875657	-0.026158	0.0836876	0.0581279	-1.14566	-0.187204	-0.388732	-0.711219	0.256317	0.0957599	-0.655569	-0.608586	0.873965	-0.359123	-1.07191	-0.451387	-0.318844	1.68382	1.88579	1.52452	1.43656	-0.49451	-0.27335	0.517647	0.0270551	0.0923085	0.05185	0.497766	0.403814	-0.125214	0.940739	-0.383559	-0.227878	-0.623728	-0.571818	-0.402174	1.03086	0.79273
PROTEIN_AMINO_ACID_DEPHOSPHORYLATION	0.00949528	-0.32188	-0.162535	-1.52364	-1.51301	-0.782083	-0.744342	-0.411604	0.26658	-1.53934	-1.01632	-0.136156	-0.321514	-0.944464	-0.503457	-2.0455	-1.63584	0.114661	-0.450067	1.0871	-0.864685	-0.187552	-0.96048	1.60925	-0.561666	-2.4611	-3.05645	0.460116	0.369707	1.54927	0.737611	1.53647	-0.848382	0.886832	1.42538	1.24957	0.809045	2.38413	1.25971	-0.363319	-0.709048	1.53334	0.633583	0.76217	1.45138	2.32666	-0.217592	2.07182	1.59733
PROTEIN_AMINO_ACID_LIPIDATION	0.0550523	-0.74286	0.570318	0.0649452	0.194345	0.788723	1.73636	-0.34954	0.308143	-0.387339	-0.361011	-0.15903	-0.882124	-0.577327	-0.644559	0.535039	1.03544	-0.395237	-0.8549	-1.00797	-0.185967	-0.871758	0.115162	-1.21451	-0.442373	0.912662	-0.662684	0.546138	-1.02758	-1.23479	-0.431052	-0.776867	-0.83061	-0.0426517	-0.247542	0.560653	0.529684	0.330646	0.701781	-0.333077	-0.859431	-0.891244	-0.499504	-0.833321	-0.950343	-0.996165	-0.224948	-0.953318	-1.15058
PROTEIN_AMINO_ACID_N_LINKED_GLYCOSYLATION	-0.00146739	0.0272637	1.26895	0.629124	0.572962	1.78464	-0.0264548	1.09092	0.797837	2.52239	0.0193259	-1.904	0.0710934	0.600348	0.710037	-0.0924487	-0.0729745	0.491331	-1.37137	0.586027	-0.938951	-0.761007	-1.92226	-1.36856	-0.460516	0.12175	0.30448	-0.747719	-1.07795	-1.02472	-1.55685	-1.61812	-0.862354	1.51557	0.527976	-0.156252	0.786755	-0.117821	0.577147	0.983939	1.31626	-0.29603	0.875551	0.398947	0.710913	0.184657	0.101691	-0.268183	-0.878017
PROTEIN_AMINO_ACID_O_LINKED_GLYCOSYLATION	-0.229486	-0.445283	0.389348	-0.654861	-1.34392	1.62446	0.556484	-1.08609	-0.882539	-0.735012	-0.676128	0.557824	2.05169	1.73172	3.74308	1.12958	2.07654	3.58654	0.289001	-0.641159	0.173593	1.0267	0.142015	0.278043	3.01029	1.27244	-0.257364	-0.707969	-0.852889	-0.301875	-0.437411	0.32513	-0.0302297	0.745508	1.46478	1.55393	0.277401	1.47682	0.689616	1.2401	0.516329	0.223187	0.630646	0.763201	-0.716483	-0.9651	-1.51662	-0.842226	-1.09481
PROTEIN_AMINO_ACID_PHOSPHORYLATION	1.26019	0.358231	1.19416	-1.39287	-1.67218	-2.66476	-1.7959	-2.25371	-1.56656	-1.2293	0.941054	-0.411532	1.94407	0.588411	2.15622	-2.24484	-1.406	0.261995	-0.145435	2.23265	0.146063	-0.119429	-0.54991	-0.641642	-0.0111214	-2.28594	-2.08069	-1.54835	1.2687	0.939419	-1.76105	-0.326472	0.475799	2.32666	2.28491	1.41042	3.33439	1.27942	3.85434	2.47718	1.55113	4.90806	1.02435	3.45783	-0.105155	-0.799863	-1.12104	0.952792	0.333554
PROTEIN_AUTOPROCESSING	-1.10414	-0.984927	-0.941085	-0.478463	-0.171709	-0.244993	-0.710102	-0.69405	-0.414626	-0.115368	0.168409	-0.875657	-0.026158	0.0836876	0.0581279	-1.14566	-0.187204	-0.388732	-0.711219	0.256317	0.0957599	-0.655569	-0.608586	0.873965	-0.359123	-1.07191	-0.451387	-0.318844	1.68382	1.88579	1.52452	1.43656	-0.49451	-0.27335	0.517647	0.0270551	0.0923085	0.05185	0.497766	0.403814	-0.125214	0.940739	-0.383559	-0.227878	-0.623728	-0.571818	-0.402174	1.03086	0.79273
PROTEIN_CATABOLIC_PROCESS	-0.23462	-2.34424	-0.3572	-0.905159	-1.22412	1.56474	-1.37055	-1.57454	-1.60254	-1.51749	-1.85569	2.40186	-1.64591	-1.3549	-0.820378	-1.06167	-1.18008	-1.99737	-0.0984493	-1.59512	0.723721	0.255286	0.269519	0.369567	-2.35954	-0.248891	-0.416727	1.63174	-1.75182	-1.54901	1.18471	1.68508	-0.752113	0.790239	0.573457	1.46419	1.59394	1.47943	1.52187	0.649254	-1.32405	-1.26459	1.93408	0.0876204	-0.701313	-1.22672	-0.902415	-1.35466	-1.18191
PROTEIN_COMPLEX_ASSEMBLY	2.47684	0.545703	3.02257	-0.666441	-3.19364	-1.3217	-0.287876	1.33698	-0.186456	0.678685	1.39705	2.90344	-1.78829	0.329452	0.494406	0.0385006	-1.60461	0.303481	1.24516	2.10633	2.07676	1.44341	0.198811	2.71755	-0.302863	-0.936214	-0.795763	-1.43238	2.72047	2.98266	0.963551	2.04355	0.741227	2.99225	0.865766	0.108889	0.231507	-0.128217	0.0675941	0.0882572	0.0538548	0.51406	0.136171	1.30061	-0.913675	-1.26824	-0.822472	-0.630177	-0.897906
PROTEIN_COMPLEX_DISASSEMBLY	0.557541	-0.383209	0.270584	-0.24469	-0.50662	0.547664	0.0341896	0.336745	-0.000877137	0.373733	0.643655	-0.0499457	-0.938609	0.320204	0.698488	-0.569269	-0.786323	-0.475746	0.268434	-0.454627	0.0310171	0.181631	0.155817	-0.466203	-1.01723	0.333325	0.680965	4.48465	-0.783227	-0.982705	-0.404784	-0.128977	0.375959	2.36518	1.34338	2.0182	1.20588	1.2824	1.16477	1.06929	0.256851	0.699132	1.2399	1.06875	-0.416361	-1.53215	-1.23127	0.0696071	-0.743571
PROTEIN_DNA_COMPLEX_ASSEMBLY	-1.05233	-2.0092	-2.02235	0.422484	0.152829	-0.839151	0.73445	-1.44636	-0.792585	-2.09978	-0.331548	0.306079	-0.771045	-0.456152	-0.763756	0.182259	-0.183784	-1.71445	-0.91754	-1.72952	-1.36117	-1.07622	-1.00812	-1.19315	-1.08504	1.81879	2.29515	1.33319	-0.179299	-0.369091	1.29382	0.362928	1.91379	1.23278	1.39891	1.57876	2.17575	1.49607	2.83235	-0.136779	-0.463077	0.600159	1.62361	-0.296305	0.378464	-0.382232	0.464067	1.42375	0.58496
PROTEIN_EXPORT_FROM_NUCLEUS	0.232489	-0.215562	-0.719405	-1.03642	0.604291	-0.270601	0.370588	-0.400995	-0.851585	-0.829243	-0.179832	-0.407301	-0.818869	-0.462397	0.0160553	-0.6053	-0.506325	0.206937	0.523475	-0.265139	1.06849	0.545572	0.553638	-0.320764	-0.276219	0.391098	-0.29999	2.06032	-0.777808	-0.623821	-1.06013	-0.525888	-0.231772	1.78802	0.730789	1.3517	0.878514	1.25859	0.700372	2.25324	-0.261287	1.04724	1.82726	1.24234	-0.263584	0.216869	-0.91756	-0.454767	-0.460217
PROTEIN_FOLDING	-0.944387	-1.54086	-1.69616	0.151765	0.0652859	1.81576	-0.293679	-0.61785	0.0362245	1.37486	-1.34481	1.03928	-1.1867	-1.10104	-0.383251	1.6932	-0.301853	-0.994131	0.294562	-1.30894	0.359745	-0.358697	-0.904235	-0.502193	-0.931998	0.586547	0.981894	2.947	-0.654146	-1.702	0.202011	-0.161685	-1.43127	1.94545	-0.208368	3.75444	1.27368	3.4432	0.803979	-1.03528	-1.54966	-2.52685	0.0460835	-1.67528	-1.78624	-1.95556	-0.621497	-0.921292	-1.83651
PROTEIN_HOMOOLIGOMERIZATION	0.547423	0.192723	1.16407	-1.32344	-0.410612	-0.818957	0.988305	0.548178	-0.0112771	0.335633	1.16797	2.17825	-0.789182	-0.0823595	0.552951	1.00647	-1.55029	1.27579	0.949026	0.958853	2.15335	1.14881	0.288103	2.6877	0.610833	-1.26803	-1.66895	-0.748172	3.05686	3.29654	3.1777	2.24997	-1.05106	-1.21471	-0.729538	-1.65782	-1.179	-1.70173	-0.930059	1.20481	-0.438451	-0.264517	-0.535579	-0.435556	1.45149	-0.886701	2.03436	-0.325762	-0.136968
PROTEIN_IMPORT	1.3253	-0.852965	0.736854	-0.0197166	-0.874124	0.204059	0.866293	-0.553287	-0.902793	0.311154	-0.816517	-0.0649786	-0.564974	0.829426	0.0133458	0.751578	-0.0948922	-0.304497	1.22599	0.0417586	0.841388	0.334266	0.293569	-0.391074	-0.0155781	1.68673	2.11905	0.623085	-0.617023	-0.857714	-0.471445	-0.373061	2.17247	2.13138	0.612471	2.89725	2.23096	3.0704	2.94078	-0.186759	-0.161845	1.8292	0.514541	0.158374	-1.68214	-1.7783	-0.941848	-1.91437	-2.30566
PROTEIN_IMPORT_INTO_NUCLEUS	1.295	-0.363081	1.10765	0.111842	-0.796445	-0.61601	1.13485	-1.06892	-0.969948	0.324184	-0.140658	-0.0134161	0.205614	1.58286	0.848124	1.15669	-0.27187	0.411131	1.53415	0.981212	0.857965	0.553334	0.411118	-0.24531	0.533916	2.45357	2.06019	0.53779	-0.569963	-0.678056	-0.527606	-0.54475	2.89597	1.7984	0.494041	2.57047	1.91384	2.67637	2.75847	0.497266	0.712298	2.80554	0.719847	0.703231	-1.84948	-1.96373	-1.20631	-1.7123	-2.74679
PROTEIN_IMPORT_INTO_NUCLEUS__TRANSLOCATION	1.80716	1.08123	1.21177	1.06169	-1.01347	-0.418557	0.752104	-0.0860049	-0.64971	2.04325	0.219237	0.431374	1.0054	1.91275	1.26189	0.495084	-0.107938	0.566834	0.53885	1.42786	-0.024572	0.0825731	0.487068	-0.156213	0.554544	1.67939	1.7751	-0.0328112	0.00190843	0.397566	-0.895813	-0.116934	1.71351	0.319945	0.116868	0.498187	0.529746	1.12969	0.915099	0.151235	1.00544	3.22798	0.0730004	0.214566	-0.904417	-0.989382	-0.722716	-1.18534	-1.27622
PROTEIN_KINASE_CASCADE	4.10965	2.40907	3.89442	0.911208	-1.1189	0.524162	-0.692957	-1.54634	-0.302513	-0.237007	1.29338	-2.36228	2.6916	2.8254	2.6524	0.496031	-0.518887	3.01572	2.2603	4.80691	1.57286	1.62941	0.0986517	-1.65477	2.00464	1.89516	-0.847996	-4.04841	-0.564049	-0.906205	-3.18417	-3.34756	3.32751	4.58563	4.63298	4.41225	4.748	4.3461	5.29118	1.85099	4.37322	6.18304	1.02365	4.80354	-0.862932	-1.97009	-1.53543	-1.16945	-2.38877
PROTEIN_LOCALIZATION	2.36685	-0.336402	1.78151	-0.132755	1.77817	3.31206	2.77156	0.0967967	1.2037	1.56439	-0.151443	-1.27156	-0.421177	1.62919	2.07968	2.1366	1.18877	1.33461	1.67875	0.935762	1.74241	1.85308	0.42306	-0.652062	1.13066	3.05653	1.49797	0.220818	-2.24993	-2.30853	-1.17727	-1.82016	2.02375	2.89526	1.93201	3.01433	2.55754	3.58642	3.08722	0.68391	0.902693	2.25904	1.40758	1.50666	-1.61697	-2.60196	-0.970068	-1.566	-3.38147
PROTEIN_MATURATION	0.578074	0.403275	0.726775	-0.446181	-0.857197	-0.208105	0.377902	-0.163824	0.112421	-0.738312	-0.751433	-0.456766	-0.821164	-0.612925	-0.298651	-0.490723	-0.282305	0.613155	-0.328246	0.886413	-0.187079	-0.208521	-0.543953	-0.273022	0.359139	-0.997317	-0.42649	-0.923239	-0.0474672	-0.271887	-1.88025	-0.350886	0.221193	0.701682	0.444407	0.64883	1.40658	1.36582	0.828861	1.22613	-0.1532	0.64649	0.355599	0.560926	-1.11484	-0.405227	-1.09815	-1.19487	-0.567763
PROTEIN_METABOLIC_PROCESS	4.28637	0.725635	3.79681	-0.96693	-3.26151	4.60867	-0.610844	-1.31413	-1.51104	-0.837231	2.39356	3.34263	1.12091	2.14579	3.91495	0.508039	0.342291	1.88767	2.68382	1.94451	3.29481	3.75622	2.55583	2.36237	0.753427	0.563264	0.987047	-0.0364901	0.81197	0.520747	-0.303537	1.52283	1.5387	6.59189	3.81224	5.73111	5.43708	5.31109	5.32564	2.93415	1.15567	2.13168	1.95071	4.96771	-3.3937	-4.51339	-3.51715	-2.68298	-4.16131
PROTEIN_MODIFICATION_BY_SMALL_PROTEIN_CONJUGATION	-0.963185	-2.0819	-0.805637	-1.4342	-0.993656	-0.845288	-1.67691	-1.3261	-1.4813	-1.83193	-1.41613	1.89106	-1.59318	-1.62173	-1.74391	-0.180332	-1.64233	-2.16255	-0.00858672	-2.28161	0.14427	-0.320724	0.356213	0.0371938	-2.42551	0.589617	-0.125875	1.46545	-1.16256	-1.04217	1.75462	0.984083	-0.133399	0.199851	-0.0768733	0.922062	0.190484	0.901257	0.845239	-0.278093	-2.0834	-1.07864	1.06893	-0.841247	0.595329	-0.695359	0.294822	0.145411	-0.242198
PROTEIN_MODIFICATION_PROCESS	0.640331	-0.922125	0.766529	-1.83656	-1.04559	0.984315	-1.25267	-1.9072	-1.19763	-2.31777	-0.291576	-0.25756	1.73515	-0.00241823	1.9935	-2.16105	-0.137139	1.04543	1.86279	0.530763	2.69176	2.96967	0.683234	1.01307	-0.0336472	-1.68804	-2.8256	-0.757856	0.434126	0.118369	-1.01419	-0.168465	-1.07396	1.8802	1.73608	0.87383	2.27152	1.19767	3.11389	1.62316	-1.01158	1.90617	0.582863	2.65731	0.189582	-0.502765	-1.48686	0.420216	0.162611
PROTEIN_OLIGOMERIZATION	1.83168	0.224977	1.33155	-0.159298	-1.47513	-1.34247	-0.316364	0.60369	-0.259529	0.734538	0.942369	0.257378	-1.27652	-0.080899	0.137115	0.126764	-2.06754	0.668437	2.49605	1.14603	3.72218	2.21941	1.02691	1.78571	-0.346776	-1.25518	-0.884686	-1.31107	1.75507	2.17854	1.38392	0.662071	-0.474892	-0.11434	0.223114	-1.55637	-0.616703	-1.23074	-0.708321	0.809733	1.05776	0.959565	-0.859635	0.824813	1.17754	-0.34097	1.00749	-0.469988	-0.688322
PROTEIN_POLYMERIZATION	1.18491	0.395416	1.52476	-2.23152	-1.07307	-0.196854	-1.04545	-1.68984	-1.79183	-1.25884	0.965684	-0.2365	-0.896327	-0.105439	-0.858012	-0.80291	-0.0389464	-0.274392	1.5877	-0.616769	1.94707	1.03991	-0.628717	0.931222	0.332633	-2.56861	0.261435	0.0210847	-0.0412041	-0.803876	-0.354079	-0.395647	0.214044	-0.559581	-0.943014	-0.818532	-1.48792	-1.2863	-1.50621	-1.11818	-1.84871	-2.03641	-1.33735	-0.662299	1.33514	1.1821	1.64536	1.81576	1.53455
PROTEIN_POLYUBIQUITINATION	-0.257333	-0.574105	-0.397797	0.130153	0.414816	-0.340426	-1.01835	-0.771487	-0.162664	-0.709576	-1.73236	0.652484	-1.66608	-0.640063	-1.23839	-0.167422	-0.837121	-0.947814	0.775495	-1.33103	0.4664	0.252529	0.30876	0.85453	-0.986316	-0.253972	-0.41867	0.281433	-0.0462918	-0.598697	1.87239	1.64949	-0.385814	0.880573	-0.127926	0.696368	0.301377	1.29686	0.268773	-0.605636	-0.0646376	-0.194285	0.00289966	-0.27915	-0.0816867	-0.971559	0.213998	-0.457295	-0.626278
PROTEIN_PROCESSING	-1.22696	-1.12333	-1.36767	-0.339643	0.904268	3.33107	-0.773225	-1.10065	-0.753737	-0.235715	0.188961	-0.920165	-0.445207	-0.420638	0.272512	-1.32558	0.150911	-0.61652	-0.0952561	-0.268095	0.569474	0.266577	0.311647	0.506715	-0.747761	-0.305239	-0.536515	0.41841	0.898164	0.937535	0.684643	0.547189	-1.18911	-0.679931	-0.144132	-0.231154	0.190065	-0.332693	0.247037	-0.324832	-0.914754	-0.0110448	-0.50212	-0.928285	-0.0305634	0.480673	-0.27979	1.55422	0.715292
PROTEIN_RNA_COMPLEX_ASSEMBLY	0.5164	-1.4344	-0.818671	-1.04952	0.1839	2.85733	0.411121	-1.29072	-1.29582	-2.40142	0.213517	1.8729	-0.340875	0.0785198	-0.105278	2.2226	1.365	-0.594019	0.391736	-2.44513	-0.210913	0.272624	1.07982	0.116592	-0.491327	2.26978	4.39376	1.50564	-1.88075	-1.62926	2.3898	1.98865	3.0275	4.00219	3.55776	5.30107	3.46951	4.51898	2.92449	-0.691693	0.7851	0.288778	2.18877	1.10143	-1.78535	-2.52082	-1.63173	-0.547443	-2.08603
PROTEIN_SECRETION	3.32131	2.41287	2.10705	-0.0286392	0.71086	4.54371	2.01606	-0.991835	-0.163416	3.79871	1.5602	-0.0816428	0.630503	2.19606	1.66268	1.54241	1.2884	2.73674	0.478708	2.53903	0.927693	1.70074	0.873417	-0.458265	2.23944	0.400368	-0.202007	-0.276279	-0.734619	-0.749294	-1.48081	-1.47118	1.96641	-0.743182	-0.0825532	0.106627	-0.537453	1.36346	0.24692	0.526569	1.2462	1.4291	0.124982	1.42841	-0.0463879	-1.60152	-0.260634	0.721636	-2.11138
PROTEIN_STABILIZATION	-1.19613	-0.931525	-0.936198	-0.6654	0.39008	0.554783	0.63636	2.09021	0.884164	4.9325	-0.168866	0.660213	-0.714079	-0.278581	-0.606859	-0.629312	0.19118	-0.982819	-0.331089	-0.990992	-0.698373	-0.464624	-0.378797	0.11157	-0.618919	-0.876126	-0.250557	0.427247	-0.531574	0.514149	1.11226	1.49378	-0.810853	0.102313	0.379196	0.434642	-0.354609	0.231019	-0.541127	-0.983377	-2.32622	-1.22854	-0.555781	-1.16816	-0.801699	-0.184513	0.0428446	0.0485002	-0.0170505
PROTEIN_TARGETING	1.85952	-0.874844	1.12991	-0.132531	-0.0443279	0.551482	1.69489	0.298115	0.0900493	0.209899	-1.09839	0.586399	-1.33053	0.976677	0.291104	1.53978	0.67	0.126159	1.3274	0.272724	1.28024	0.837186	0.874529	0.230573	0.572972	2.58257	2.23789	1.10166	-0.766443	-0.918626	-0.058068	0.281152	1.66708	2.31816	0.641208	3.10183	2.38794	3.13858	2.90406	0.680454	-0.651216	1.44844	0.248502	0.298374	-2.19433	-2.41109	-1.34358	-2.52247	-3.12953
PROTEIN_TARGETING_TO_MEMBRANE	1.28149	-0.431759	0.496745	1.01674	0.911001	3.44498	1.03688	0.245535	0.434066	0.333917	0.335506	0.707896	1.27877	1.64153	2.32954	1.80493	2.75106	1.11738	0.111171	0.559233	-0.13332	0.079887	-0.128011	-0.429414	0.982088	2.16715	1.77595	-0.0324145	-0.579091	-0.911875	-0.0265711	-1.0683	1.00112	0.481662	0.490163	1.38862	1.93296	1.63385	2.40785	0.458764	1.01028	0.528855	1.02968	1.0239	-1.35055	-1.63444	-1.24486	-1.84588	-2.32759
PROTEIN_TARGETING_TO_MITOCHONDRION	0.733637	-0.667646	0.516396	-0.0416708	-0.333317	0.536506	-0.460767	0.275631	0.549525	-0.40194	-0.252095	1.9032	-2.2619	-0.938785	-1.09235	-0.704234	-0.304181	-0.170044	1.35127	-0.123987	1.11475	1.74673	1.65045	2.08188	0.339469	-0.638903	-0.414726	0.609733	1.29131	0.947532	1.07925	2.50673	-1.53908	1.2875	-0.39015	2.22062	0.134356	1.655	-0.410254	0.796818	-1.88985	-1.58783	-1.05736	-0.413535	-0.847322	-0.969879	-0.749316	-1.38783	-0.758324
PROTEIN_TETRAMERIZATION	0.461855	-0.848707	-1.01097	0.785666	-0.133896	-0.427551	0.842623	2.95782	0.27013	1.48619	-0.566176	-0.176618	-1.74768	-1.65718	-1.61032	-0.514039	-1.66305	-0.736971	3.0159	-1.04422	5.42752	2.53451	1.21972	3.65204	-1.30664	-0.893419	-0.379797	-1.11742	3.32232	3.14236	2.6106	2.21802	-1.33127	-1.34537	-1.58857	-2.52791	-1.99147	-1.50396	-2.33508	0.785388	-0.508085	-1.24128	-0.847568	-0.439501	1.11897	0.41842	1.25182	-0.811077	-0.771921
PROTEIN_TRANSPORT	1.56034	-1.01255	1.40339	0.416748	1.67459	1.88579	2.82022	0.62525	1.10628	0.317108	-0.820753	-0.910206	-0.67262	1.27158	1.76831	2.34733	1.23221	0.743143	1.20134	0.720333	1.06782	0.903819	0.241406	-0.495536	0.887615	3.75417	2.02205	0.393621	-1.94518	-1.89569	-0.679551	-0.886577	1.8301	3.54659	2.36961	3.56911	3.13635	3.45089	3.50204	0.60257	0.549785	2.18986	1.1645	1.0459	-1.88094	-2.67401	-1.03648	-2.31094	-3.28413
PROTEIN_UBIQUITINATION	-0.901159	-1.80518	-0.856819	-1.19419	-0.89093	-0.816178	-1.63408	-1.30497	-1.37797	-1.70886	-1.3318	1.68716	-1.47081	-1.52471	-1.67154	-0.159795	-1.58338	-1.98522	0.00830257	-2.10324	0.268521	-0.207803	0.513165	0.132493	-2.27741	0.164582	-0.402013	1.57644	-1.0312	-0.787028	1.69403	1.0872	-0.428795	0.210669	-0.383286	0.943203	-0.0805944	0.962568	0.343164	-0.16608	-1.81352	-0.996617	0.8024	-0.821227	0.627769	-0.66646	0.434738	-0.143215	-0.267467
PROTEOGLYCAN_BIOSYNTHETIC_PROCESS	0.0622113	0.802814	0.847997	0.299908	0.0597988	0.216803	-0.689055	-0.72379	-0.911882	0.816038	-0.15206	0.105372	-0.311904	0.0663952	-1.16061	-1.40771	-0.125636	0.205891	-0.538645	0.999751	-0.448625	-0.600406	-0.538238	-0.79869	-0.077043	-0.0668972	0.75979	-0.603658	0.589827	0.48755	-1.32145	-0.821897	-0.0576754	-0.403001	-0.641263	0.560714	0.721311	0.112584	0.558007	-0.430657	0.700928	1.55256	-0.538512	-0.957823	-0.573395	-0.414289	-1.25516	1.21547	0.0190708
PROTEOGLYCAN_METABOLIC_PROCESS	0.115927	0.53885	0.584768	0.791171	0.197454	0.389196	-0.429906	-0.506647	-0.827618	0.517426	-0.79774	-0.725992	-0.610987	-0.0838168	-0.826604	-1.90037	0.23831	0.367708	0.420349	1.06091	0.79891	-0.0689626	-0.579746	-0.729835	0.541838	0.025611	0.42892	-0.322864	0.243048	0.274635	-1.57045	-0.904383	-0.16474	-0.547977	-1.01395	0.466043	0.946675	0.124676	0.357413	-0.69896	1.22613	1.42602	-0.798337	-0.704714	-0.677095	-0.345073	-1.48646	0.504326	-0.214573
PROTEOLYSIS	2.99811	1.08144	3.03169	-0.26616	-2.15165	5.8101	0.278585	0.102381	0.137657	1.61869	2.53801	3.03009	2.93648	3.62431	4.49085	1.3106	0.648283	1.7948	1.60682	2.12807	1.61021	1.68922	3.25983	0.736286	1.33625	3.77561	0.215472	-1.08871	-0.061825	-0.0812633	0.769773	0.546544	2.52864	0.995405	-0.331795	0.770832	0.903192	1.06059	0.708427	2.81174	-0.489973	-0.312747	0.973196	1.73114	-1.90114	-3.52316	-2.23564	-3.3535	-3.09363
PURINE_NUCLEOTIDE_METABOLIC_PROCESS	-1.99581	-1.88935	-1.99025	-0.734734	-0.182491	0.171215	-2.11998	-0.0293078	-0.0506556	-0.976871	-1.56532	-2.18807	-0.776941	-2.27753	-1.21188	-2.21694	-1.38171	-2.0023	-1.09521	-2.1518	-0.748916	-0.696156	-0.793007	-0.534315	-1.75868	-1.9594	-1.68528	0.677893	-1.19004	-2.00361	-0.656763	-0.920418	-2.64392	0.650992	-0.223212	1.35862	-0.393209	0.140939	-0.683602	0.446494	-1.36263	-1.39082	-0.394301	-1.08896	2.43995	2.11593	1.75572	0.0853725	2.57716
PURINE_RIBONUCLEOTIDE_METABOLIC_PROCESS	-1.53699	-1.33126	-1.38947	-0.6223	-0.0954912	-0.45912	-1.8938	-0.222706	-0.111555	-1.03129	-1.63645	-2.06487	-0.543667	-1.7917	-1.26884	-2.04052	-1.27961	-1.53158	-0.862799	-1.65617	-0.639041	-0.480222	-0.768217	-0.365846	-1.38899	-2.10659	-1.94825	-0.0578315	-0.956502	-1.73112	-1.01365	-0.798054	-2.45876	0.446405	-0.274282	0.408969	-0.285431	-0.3524	-0.789291	0.379646	-0.913888	-1.06508	-0.628365	-0.986431	2.10951	1.79909	1.33354	-0.140871	2.71346
PYRIMIDINE_NUCLEOTIDE_METABOLIC_PROCESS	0.117701	-1.50453	-0.286694	-1.29228	-1.34131	-0.523799	-1.23259	-1.34575	-1.16627	-0.474847	0.191925	-1.14631	-0.308607	-0.825168	-0.544518	0.0234566	0.302187	-0.513467	-0.539699	-0.43228	-0.608845	-0.166866	-0.374593	-0.896267	-0.902116	-0.554425	-1.30898	-0.183553	-1.15817	-1.26521	-0.669563	-0.578981	-0.727289	1.08409	0.463531	2.09883	1.40628	1.97967	0.790192	0.617889	-0.279638	-0.366652	0.906668	0.905665	1.94176	1.45065	1.84919	-0.639099	1.85284
RAS_PROTEIN_SIGNAL_TRANSDUCTION	3.58179	1.97128	3.82028	0.394861	-3.29119	-1.95805	0.209627	-1.38529	-0.552812	2.2826	1.34176	-0.706356	0.19189	1.41847	0.995253	-0.462831	-1.12371	0.3947	0.207201	2.36728	0.318958	0.393679	0.330197	-0.61137	0.0839179	-0.341005	-0.284071	-2.10276	1.03317	1.00434	-1.96418	-1.53176	1.31319	1.41744	1.22403	-0.400726	1.45313	-0.539714	1.15514	0.155158	2.16324	3.59647	2.08016	3.3482	-0.217839	0.325149	-0.623324	0.284435	-0.207807
RECEPTOR_MEDIATED_ENDOCYTOSIS	1.14441	1.48864	2.51723	0.0254062	-0.504541	-0.592572	2.76571	0.575302	-0.0379062	2.03145	-1.26295	-0.564328	-1.85249	-0.385376	-1.42589	-1.95216	-0.147535	0.241402	-1.02453	3.62133	-0.153957	-0.843511	-1.14123	-0.684056	-0.135747	-2.87546	-1.27827	-1.79951	-0.98156	-0.0270847	-0.348179	0.573155	-0.933082	-1.03827	-0.841899	-1.32573	0.0295308	-0.801524	-0.317053	-0.139575	2.15314	2.01995	-2.32119	-0.928	-0.401469	0.409962	0.559039	0.050016	0.580629
REGIONALIZATION	-0.117116	0.129863	0.267156	4.46251	0.437172	-0.439497	1.64739	0.0323053	-0.172563	0.264332	1.24323	-0.143627	0.791119	0.508409	0.374383	2.26149	0.468679	-0.353496	-0.531646	-0.0600918	-0.372351	-1.09825	-0.352976	-0.752464	-0.301713	1.55242	2.36676	0.0150605	0.340533	0.0203893	0.762167	-0.312275	1.00058	-0.764312	-0.489335	-0.347137	0.382218	0.501049	0.312523	-0.868782	0.775028	0.438124	-0.285355	-0.757795	-0.0222263	-1.50239	-0.419434	-0.798754	-1.13194
REGULATED_SECRETORY_PATHWAY	-2.86713	-2.02591	-2.28792	-1.30755	2.20128	-1.1965	-2.88222	-2.09911	-1.38541	-1.59715	-1.16575	-2.88436	-2.27374	-1.23096	-1.73647	-0.18063	-1.34174	-1.72228	-1.87614	-2.21275	-2.21985	-1.34249	-2.26015	-2.04806	-1.64151	0.115034	-0.815049	-1.11523	-1.98807	-0.73442	-1.83185	-1.82316	0.139019	-1.1471	-1.27379	-2.48849	-2.64432	-2.07998	-2.85869	-1.66942	-1.66188	-1.74542	-2.63794	-1.96098	4.58967	4.35447	3.2069	5.59086	4.74705
REGULATION_OF_ACTIN_FILAMENT_LENGTH	4.05688	2.21989	2.80493	-1.10717	-1.47789	0.448516	1.80795	0.136649	0.604847	-1.43421	2.34636	0.616119	0.413811	1.79982	0.685422	0.647738	1.02962	2.49987	2.85796	2.0557	2.73395	2.80243	1.6493	1.73553	2.35563	-0.0531416	0.114747	-1.70589	1.66855	1.22331	-0.0638512	-0.415302	1.64666	0.584531	-0.404557	-0.454625	-0.563628	-0.819575	-0.805164	0.936151	2.05295	0.191004	0.391473	1.76634	-0.935798	-0.830716	-2.00424	-0.287052	-1.62302
REGULATION_OF_ACTIN_POLYMERIZATION_AND_OR_DEPOLYMERIZATION	4.54973	2.54233	3.51795	-0.929527	-1.83975	0.442538	1.60788	-0.0239005	0.491644	-1.24236	2.77838	1.10679	0.691469	2.27439	1.05221	0.443517	0.757466	2.69981	2.91859	1.97876	2.62027	2.78563	1.58503	1.79404	2.43235	0.203262	0.360402	-1.54495	0.746587	0.401167	0.0439637	-0.174904	2.12357	0.826101	-0.213518	-0.280728	-0.331752	-0.734067	-0.51193	1.23439	2.58416	0.684954	0.591044	2.01183	-1.29676	-1.24014	-2.40203	-0.710778	-1.82195
REGULATION_OF_ACTION_POTENTIAL	-2.34484	-1.88527	-2.85735	-2.13779	-1.54531	-3.22816	-1.07852	-0.804473	-0.436003	-1.93829	-1.16835	-2.36763	-2.67221	-2.53263	-3.43684	-0.0484577	-1.36824	-1.49191	1.93409	-1.60659	2.77246	3.31074	0.0715155	-0.0803398	-1.76742	-3.27386	-2.23683	-2.4143	-1.38568	-2.01725	-0.93572	-2.20331	-2.10784	-2.11862	-2.84954	-1.13272	-1.3011	-1.45231	-1.21898	-2.43228	-2.92297	-2.88803	-2.14901	-1.5067	3.65307	3.77141	2.9378	1.55518	3.76065
REGULATION_OF_ANATOMICAL_STRUCTURE_MORPHOGENESIS	1.31907	1.29252	0.707703	1.89616	-1.64739	-1.11091	-1.35271	-0.0837283	-1.01618	-0.452826	-0.852531	-2.82735	-1.76837	0.182114	-0.84686	-1.61311	-1.42999	-1.62241	-0.74606	0.208885	0.0410677	0.0698903	0.704818	-1.14152	-1.42389	-0.625477	-0.995348	-2.78893	-1.19886	-1.78474	-1.78788	-1.68835	-0.299222	-1.95295	-2.679	-3.35269	-3.57013	-2.6886	-3.70793	-2.20492	0.818433	-0.862723	-2.16412	-1.21976	3.43177	3.56854	2.63898	1.57209	2.02178
REGULATION_OF_ANGIOGENESIS	2.67006	4.40949	5.31152	2.82327	-0.987533	0.726452	0.28267	2.57686	0.270929	2.67197	0.812939	-0.303385	-0.0657382	1.61569	0.43469	0.0427199	-1.07722	0.87371	1.93768	2.2289	1.43516	1.56271	1.39949	1.18032	0.901256	-1.92877	0.461303	-1.06684	4.6111	3.53261	-0.794201	-0.126048	1.48995	-0.818239	-0.521242	-0.700095	-0.923569	-1.03632	-1.16171	-0.270672	3.11783	2.27097	-1.06557	1.39656	-1.88833	-1.20052	-1.61573	-1.53567	-1.60684
REGULATION_OF_APOPTOSIS	4.61782	2.73891	3.26572	1.32732	-1.44287	0.623154	0.28378	-0.942703	-0.822087	-0.0958637	1.03193	-0.477504	0.961752	0.0708466	1.58726	1.8015	-0.700965	3.29987	2.62372	3.51725	2.88393	3.09552	1.07714	0.365169	2.43427	1.87736	-0.36973	-3.19019	-0.241396	-1.52529	-2.52456	-1.26599	2.13589	6.02819	4.81824	9.61731	6.31049	9.29572	5.92587	2.13173	2.45748	4.5568	3.91252	6.68916	-2.72182	-2.80554	-2.04789	-3.05749	-4.35093
REGULATION_OF_AXONOGENESIS	1.14347	1.63488	0.582704	2.24449	0.0683963	-2.91097	-2.00063	1.69155	-0.0406678	-0.123737	-1.55985	-2.19826	-3.16055	-1.12107	-2.8305	-0.841865	-1.83823	-2.56716	-0.902913	-0.620724	0.380242	0.57364	0.815238	-0.170194	-1.96085	-1.08565	-1.92604	-1.93742	-1.56568	-2.26625	-0.533139	-0.494374	-1.35527	-3.95878	-3.75723	-4.27375	-4.50801	-3.32395	-4.14745	-3.05595	0.0346138	-2.27705	-2.42274	-2.06132	4.59436	3.55919	4.26484	2.17097	3.16917
REGULATION_OF_BINDING	2.11231	1.01603	2.30058	-0.393536	-1.14089	-0.252072	0.356218	-1.09362	-0.292221	-0.658442	1.3321	0.971865	-0.571217	0.440817	0.7167	1.48023	-0.401622	0.890346	0.503879	0.751557	1.52464	1.32112	0.789945	0.731426	0.00684077	1.47909	0.695617	-2.76161	-0.231166	-0.497713	-0.263839	0.585852	1.42013	3.25233	2.08992	3.74035	3.47658	4.02448	3.01221	0.0934764	1.20566	1.40596	0.378204	1.96199	-1.4999	-1.91854	-1.43346	-1.46632	-1.60559
REGULATION_OF_BIOLOGICAL_QUALITY	2.25792	2.64244	2.32499	0.47058	-1.90098	1.07422	-0.169579	1.93921	2.19591	5.43034	1.18514	-0.891659	0.399032	1.02773	-0.10514	-0.391472	-2.02737	0.869624	0.101851	4.0555	0.810216	1.37128	0.609412	-0.756035	0.16475	-2.23226	-3.87156	-5.11239	2.76269	-0.27719	-1.51366	-2.84533	-1.50998	0.154682	0.84118	0.39665	0.95556	0.599617	-0.135603	3.41678	2.82869	3.14082	-0.426356	1.94263	0.519407	0.0417786	0.0226863	-1.78175	-1.53604
REGULATION_OF_BLOOD_PRESSURE	-1.54748	-0.388378	-0.97678	1.98363	0.851741	-0.772669	-1.3046	1.18948	0.432737	1.04134	-1.06615	0.312459	1.10916	0.319168	0.299384	0.409786	-2.98102	-1.25545	-1.14577	-0.206499	-1.93771	-1.005	-1.08534	-1.5627	-1.49181	-1.41233	-2.2352	-1.12315	4.65255	0.404268	-0.765612	-1.10436	-1.49215	-1.11235	-1.20386	-0.770025	-0.747927	-0.403939	-0.303769	-0.872096	1.73119	-0.70005	-1.43688	-1.92711	-0.703421	0.897715	0.0704594	-0.449797	1.18903
REGULATION_OF_BODY_FLUID_LEVELS	2.45487	3.04122	4.45199	0.453821	-1.18205	2.5926	-0.0596348	4.41547	3.39397	8.33123	2.08434	3.13687	1.64457	2.79242	0.523271	-0.0898567	-1.85074	0.367625	-0.0871424	3.35033	-0.135066	-0.152506	1.14413	0.215483	0.0260726	-0.759147	-0.769237	-2.0048	2.38291	2.05677	0.416966	-0.0990663	0.607917	-0.688287	-1.05284	-0.518934	-0.871559	-0.902584	-1.38289	2.00317	1.54258	1.44634	-2.06154	-0.637317	-1.82484	-2.20993	-1.57007	-2.90757	-2.27035
REGULATION_OF_CATABOLIC_PROCESS	2.59185	0.730465	1.87432	-0.132547	-0.499767	0.715462	-1.26591	0.277946	0.309693	0.677037	-0.985028	0.805371	-1.79256	-1.0689	-1.73821	-2.26046	-1.32854	-1.00217	-0.228587	-1.58767	0.161917	-0.134986	0.532013	0.956008	-1.3392	-1.48615	-0.422163	2.25581	-0.146482	0.27132	-0.159528	1.01706	-1.58219	-0.492073	0.207449	-0.591026	-0.183245	-0.575205	-0.764004	-0.668526	-1.13174	-0.487926	-0.402316	-0.586333	-1.08075	-0.353652	0.131172	-0.575435	-0.452887
REGULATION_OF_CATALYTIC_ACTIVITY	0.468108	0.465954	0.584112	1.49006	-0.395787	0.469273	-1.05358	-1.46087	-0.604272	0.791096	-0.913826	-2.00333	-0.410773	-0.841447	-0.594187	-0.176178	-1.16121	-0.0589836	0.246433	1.5237	0.706944	0.828507	-0.255158	-1.21073	-1.02144	0.384282	-1.36758	-1.92661	-0.676483	-0.00413883	-1.80567	-2.00488	-1.42817	0.42217	1.27791	1.29516	1.3011	1.07109	1.38065	2.01375	0.904311	1.61301	1.13447	2.18543	0.383938	1.01356	0.232981	-0.713364	-0.585696
REGULATION_OF_CELL_ADHESION	1.7368	1.20416	1.38952	-0.565867	-2.03782	-0.025397	-0.460991	0.160771	1.84582	0.527559	0.867564	0.244352	0.106347	-0.383421	0.224915	-0.429728	-1.14983	0.637094	0.839116	2.63795	0.650863	0.345019	0.116831	-0.606907	0.0253815	-0.61899	-2.09578	-2.43445	0.523139	0.84566	-0.101281	-1.042	0.437655	0.927017	1.7188	0.352052	1.11588	0.00588802	1.30364	2.84235	0.272521	0.755024	1.95867	1.14683	-0.588707	-0.344476	-0.952003	-1.13419	-0.0373269
REGULATION_OF_CELL_CELL_ADHESION	0.913071	0.917858	1.337	-0.427783	-0.701676	0.56448	-0.293304	-0.682613	-1.10318	-0.896286	0.0733474	-0.308417	-0.238557	-0.919049	-0.385311	0.131817	-0.057429	-0.0552805	-0.532271	1.40139	-0.348539	-0.849542	-0.972752	-0.682358	-0.453111	-0.041058	-0.937833	-0.250316	-0.405513	-0.339365	-0.0930138	-0.527131	-0.636117	1.01467	0.531887	1.67609	0.525489	1.37777	0.7406	0.427713	1.2691	0.822973	1.23725	0.726643	0.537845	-0.22435	-0.115373	-0.916072	0.443609
REGULATION_OF_CELL_CYCLE	1.86789	0.207799	0.25097	1.07817	-1.58286	0.397287	-0.940778	-2.11922	-1.44828	-2.33863	0.712797	0.160733	-0.244474	-0.900506	0.938356	-0.0373146	-1.28851	-0.774316	0.448685	0.821837	1.07769	0.959316	1.55657	0.335235	-0.937	1.81265	2.10828	4.93934	-0.904374	-0.803076	0.0318139	0.435929	0.834982	1.52473	1.11911	3.2655	2.40948	2.93372	2.44025	5.42647	1.06752	1.31757	7.17348	2.99029	-1.95903	-2.50372	-1.52466	-0.846778	-1.71226
REGULATION_OF_CELL_DIFFERENTIATION	3.54748	2.90289	2.44069	2.13971	-1.18136	-0.463243	0.598769	-0.663747	0.435865	-0.0919761	1.04697	-0.261686	0.620767	1.29988	1.2963	-0.232511	-1.08219	0.0973835	1.2163	2.05012	0.705417	1.27793	2.86806	0.331817	-0.0281167	-0.371477	2.14066	-0.83829	1.04654	-0.221411	-1.48318	-0.942047	1.75207	0.853823	1.46226	0.61332	1.63582	0.776177	0.781839	0.771545	1.32685	4.27068	0.504082	2.44077	-1.68552	-1.86514	-0.914642	-1.17019	-0.562857
REGULATION_OF_CELL_GROWTH	1.44467	0.787848	0.552932	-0.638308	0.181271	-0.583713	-0.370417	-1.82641	-1.1912	-1.05128	-1.14614	-0.496122	-1.40974	-1.16936	-2.04934	0.140866	-1.06798	-0.361582	0.204031	0.675422	1.97331	0.877293	0.0665667	-0.537624	0.436718	0.23642	0.396968	-0.641796	0.0164013	-0.265511	-1.40742	-0.458893	0.522829	0.325894	0.662459	1.37966	0.665634	1.10769	0.257645	1.09911	-0.79502	-0.362051	0.443065	0.145379	-0.717564	-0.411332	0.235053	-0.311779	-0.909077
REGULATION_OF_CELL_MIGRATION	1.99052	1.88906	1.70775	0.563234	-2.07086	-0.111471	0.0962754	3.90333	1.70775	1.73869	0.611105	0.658469	0.265844	1.03595	0.446899	0.383033	-0.824617	-0.639196	0.246378	0.775418	-0.291365	-0.5556	0.0218815	-0.573372	-0.56824	-0.0202269	-0.700762	-1.25477	1.2069	0.588787	0.85401	-0.424799	2.4171	-1.66714	-1.80885	-1.54526	-2.35053	-1.86177	-2.71461	-1.46239	-0.17462	-0.999075	-1.34212	-1.76099	-0.245939	-0.189264	0.355218	-0.767619	-0.177823
REGULATION_OF_CELL_MORPHOGENESIS	1.03425	0.682752	0.458263	1.07769	-2.13261	1.06317	0.34747	-1.11149	-0.933335	-0.218365	0.329501	-1.5398	0.606025	1.63888	1.46114	-1.15201	0.202513	0.184037	0.195741	0.819243	0.154683	-0.164054	0.59905	-1.0869	0.0584676	0.357721	0.636478	-1.45405	-0.0844946	-0.0172903	-1.69371	-1.54711	1.09762	1.05639	-0.114896	-0.61201	-0.669546	-0.501749	-1.1073	-0.414364	1.85337	1.13495	-0.668028	0.474075	0.027001	1.22115	-0.715594	-0.17915	-0.378424
REGULATION_OF_CELL_PROLIFERATION	4.6114	4.46791	3.05626	1.72413	-1.24526	2.5188	0.644593	-0.452083	0.631688	-1.7177	4.19176	1.12748	3.34174	3.30453	2.8555	1.4042	-0.945887	2.97936	1.52283	5.80061	0.991714	1.6849	0.704983	0.411682	2.32777	1.51107	1.12606	-1.887	1.24893	0.844212	-1.65152	-1.23178	4.22004	1.23651	0.521526	2.8631	0.548406	2.68076	0.00658285	1.17738	3.79323	2.48565	1.99096	2.3459	-2.61826	-1.42198	-2.58257	-2.45382	-2.41241
REGULATION_OF_CELL_SHAPE	1.2661	0.988838	0.678334	1.43875	-1.79428	1.1647	0.811683	-0.972126	-0.634017	-0.0459144	0.340015	-1.43094	0.950835	2.10342	1.83548	-1.2057	0.472708	0.298829	0.311851	0.888599	0.3158	-0.0287166	0.586506	-1.10636	0.315029	0.413931	0.908525	-1.29137	0.134753	0.220063	-1.69023	-1.54081	1.31713	1.09248	-0.110455	-0.812552	-0.870319	-0.618897	-1.32657	-0.428463	2.14558	1.48871	-0.708098	0.482769	0.0102098	0.962281	-0.82446	-0.633808	-0.695599
REGULATION_OF_CELLULAR_COMPONENT_ORGANIZATION_AND_BIOGENESIS	0.756753	-0.501018	-0.473192	-0.160806	-1.71313	1.03703	-0.37462	-0.99167	-0.570079	-1.31611	-0.410536	0.365198	-2.36816	-0.180956	-1.69852	0.063089	0.140348	-1.27723	0.199403	-0.260168	0.168083	0.0289583	0.116838	-0.114042	-1.41238	-1.69485	-0.236866	-1.72639	0.458834	0.133671	1.44522	1.59533	1.00201	-0.197014	-1.07123	-1.41021	-1.53229	-1.87575	-1.77632	-1.09915	-0.0902802	-1.57037	-1.38986	-1.16567	0.897367	0.425139	0.681148	1.0419	0.011116
REGULATION_OF_CELLULAR_COMPONENT_SIZE	4.05688	2.21989	2.80493	-1.10717	-1.47789	0.448516	1.80795	0.136649	0.604847	-1.43421	2.34636	0.616119	0.413811	1.79982	0.685422	0.647738	1.02962	2.49987	2.85796	2.0557	2.73395	2.80243	1.6493	1.73553	2.35563	-0.0531416	0.114747	-1.70589	1.66855	1.22331	-0.0638512	-0.415302	1.64666	0.584531	-0.404557	-0.454625	-0.563628	-0.819575	-0.805164	0.936151	2.05295	0.191004	0.391473	1.76634	-0.935798	-0.830716	-2.00424	-0.287052	-1.62302
REGULATION_OF_CELLULAR_METABOLIC_PROCESS	3.64516	2.80245	2.33418	1.46375	-0.982599	0.292832	3.09729	-1.61103	0.715773	-2.03037	2.8442	2.98909	2.59105	3.09346	2.2462	0.888643	-0.0756102	0.459003	0.754078	1.79991	1.06153	0.248293	1.47591	-0.278437	0.297395	3.24804	5.32227	1.72018	1.2931	0.68785	-0.0895584	2.00777	5.5799	4.02392	4.3503	5.34368	3.96862	4.76008	3.3089	2.44612	3.46377	3.75236	3.30746	2.79673	-4.2824	-4.91592	-4.44717	-1.88266	-4.38653
REGULATION_OF_CELLULAR_PH	-1.34959	-1.70369	-1.58424	-1.54617	0.754648	-0.151655	0.451319	-0.280694	0.288982	-1.51734	-0.662573	-1.46239	-1.84599	-2.12463	-1.49257	0.0934106	1.38852	-0.768067	-1.22474	-0.670363	-1.18093	-0.612656	-0.645828	0.0232203	-0.887496	-1.39789	-0.765026	-0.895746	0.346068	0.0666668	-0.30342	0.780212	-1.68432	-1.48031	-1.46946	-0.389517	-0.770342	-0.988122	-1.44299	-1.35526	-1.43389	-2.29926	-2.20371	-1.85117	2.21891	1.93153	2.55038	2.39191	2.45965
REGULATION_OF_CELLULAR_PROTEIN_METABOLIC_PROCESS	1.79727	1.57042	1.94728	0.37943	-1.85434	1.68335	0.0675329	-0.654387	-0.272414	-0.0704189	1.51296	1.39624	0.0190238	0.335052	0.229919	-0.56364	1.2382	1.01393	0.745544	1.4708	0.517094	0.986909	0.68812	0.834163	0.597963	-1.70387	-0.068329	-0.196328	1.45824	0.831557	0.442695	1.56616	1.0596	4.08157	2.21705	4.09258	2.33154	2.75999	1.31339	1.79935	1.3818	2.05524	0.644569	3.04172	-1.68074	-1.86425	-2.13703	-2.24049	-2.01755
REGULATION_OF_CHROMOSOME_ORGANIZATION_AND_BIOGENESIS	-0.809588	-1.92798	-2.06288	-1.18932	-0.457891	-0.115819	-0.157124	-0.520355	-0.0139065	-0.987769	-1.08522	-0.129405	-1.06772	-1.4933	-1.62295	-0.342688	0.715425	-1.34716	-0.95699	-1.64548	-1.21386	-1.03569	-0.548601	0.136303	-1.35106	-0.943347	-0.733581	0.827635	0.233251	-0.291108	1.01503	1.10662	-0.623581	1.17264	0.632021	0.493907	0.495286	-0.175659	0.438964	-0.896333	-1.76822	-1.72632	-0.192865	-0.856546	0.746195	0.949991	0.848815	0.914376	0.464711
REGULATION_OF_CYCLIN_DEPENDENT_PROTEIN_KINASE_ACTIVITY	0.815517	0.807692	0.839164	0.90007	-0.0196679	0.774767	-1.29825	-0.815861	-1.43425	-1.38106	0.119306	-0.768378	-1.00572	-1.19207	-0.300486	0.0579207	-1.07632	-0.580409	-0.671531	0.247099	-0.376014	-0.215406	-0.654298	-0.360576	-0.768165	0.393486	0.286596	3.00436	-0.450992	0.09518	-0.470692	-0.579073	-0.327348	0.04355	-0.393238	2.2559	1.22438	1.63705	0.56258	2.96216	0.866058	-0.069906	3.98335	0.719613	-0.135841	-0.873139	0.435103	-0.876847	-1.05651
REGULATION_OF_CYTOKINE_BIOSYNTHETIC_PROCESS	1.08539	0.851234	1.17216	0.270562	-2.3102	-0.059181	-1.16462	-1.03588	-1.1539	1.74392	0.577126	-0.0462715	0.768189	-0.655832	-0.207546	-0.719335	-0.410465	-0.487915	-0.688409	2.61482	-0.134742	0.484694	0.664115	-0.854791	-0.400325	-1.06221	-0.281838	-0.215221	0.180989	-0.562735	-1.12652	-0.629749	0.0500997	4.2382	2.42178	3.52405	2.16178	1.99095	1.39796	3.06339	0.787956	1.57603	1.23423	3.04305	-0.951572	-0.765837	-1.63258	-2.0913	-1.78413
REGULATION_OF_CYTOKINE_PRODUCTION	2.5545	1.0732	0.955134	-1.56435	-1.05728	0.311395	0.716448	0.121787	0.753534	-0.701718	-0.894986	0.760066	-0.00620207	-0.851367	-0.331041	0.762017	-0.333136	0.772522	1.82853	-0.737242	1.78951	2.1143	2.67674	0.315205	0.322145	1.42361	-0.754755	-1.63534	-1.1867	-1.18194	-0.724254	-1.03706	0.348529	1.20002	1.49619	2.27117	1.73919	1.58246	1.4103	0.909721	0.548197	0.598079	0.179373	1.91615	-0.44786	-1.38721	-0.777092	-1.13265	-1.26426
REGULATION_OF_CYTOKINE_SECRETION	3.46344	1.99931	1.64952	-1.17199	-0.775705	0.947966	-0.229771	-1.98429	-0.462516	4.57284	-0.104808	-0.137962	-1.00639	-0.155271	-0.153469	-0.990399	-0.740249	0.571014	0.112877	1.70898	0.695834	1.12376	1.5597	-0.856988	-0.292505	-0.144014	-1.50227	0.511561	-0.540353	-0.118128	-1.30875	-1.06352	-0.306825	0.36148	0.830182	1.55339	1.36643	3.16634	2.08495	1.98431	0.296421	2.45439	1.22981	2.3455	-0.90981	-0.951327	-0.641279	1.64447	-1.80823
REGULATION_OF_CYTOSKELETON_ORGANIZATION_AND_BIOGENESIS	1.27948	0.388443	1.16853	-2.05338	-1.39467	-0.397677	-0.0353177	-0.510571	-0.279598	-2.06067	0.575146	-0.0500319	-1.09799	0.0930424	-1.09796	-1.45298	-0.194311	0.0670604	1.30399	0.270509	1.15019	1.08826	0.0631851	0.792009	-0.122751	-1.94339	-1.36621	-1.72845	0.89779	0.898299	-0.392698	0.703947	-0.381938	0.220212	-0.362514	-1.18558	-1.21124	-1.15701	-1.05246	0.122591	-0.568886	-0.995542	-0.948322	0.0771159	0.987656	0.717531	0.453428	2.12513	1.05324
REGULATION_OF_DEFENSE_RESPONSE	0.099744	0.541667	-0.337161	-0.794089	-0.526716	-0.0739318	0.64893	-0.310341	0.1318	3.00409	-0.331198	0.200556	0.291631	-0.188592	0.0215549	-0.716044	-0.285677	-0.0176966	-0.335607	1.59212	-0.404751	-0.0222227	1.43099	-0.820698	0.312673	0.480851	-1.02948	0.0737174	-0.506863	-0.30875	-0.992633	-0.682342	-0.214523	-0.408277	-0.939683	0.83875	0.833834	2.32488	0.934479	0.361197	1.34412	1.5862	1.17547	0.371118	-0.0173891	-0.3782	-0.6154	2.25358	-0.371694
REGULATION_OF_DEVELOPMENTAL_PROCESS	5.11087	4.19531	4.35587	1.65464	-1.89007	0.0695775	0.0179276	-1.14644	-0.832801	0.170948	1.2772	-0.374542	0.823332	1.10849	1.57877	1.84376	-1.51982	2.60003	2.38597	4.02254	2.65364	2.89949	1.79543	0.23294	1.87175	1.22227	-0.581749	-3.78882	0.773697	-0.643805	-2.78074	-1.38675	2.34371	4.73827	3.95439	7.86493	5.24253	7.82091	4.73228	1.8848	3.29268	5.48331	3.26703	6.33821	-2.3462	-2.47235	-1.33082	-3.29568	-3.56738
REGULATION_OF_DNA_BINDING	2.07581	0.895549	1.98402	-0.137633	-0.896604	-0.233084	0.562073	-0.686713	0.115544	-0.355271	1.70139	0.951084	-0.0734888	0.765216	1.22579	1.77299	-0.115917	0.771688	0.668084	0.948605	1.63442	1.50493	0.884722	0.639225	0.287486	2.66862	1.1132	-2.49213	-0.0446806	-0.584215	-1.07494	0.40523	2.08579	3.0532	2.07375	3.31236	2.9553	3.39314	2.3515	0.2483	1.31264	0.956625	0.618794	1.94681	-1.81781	-2.07593	-1.70085	-1.81643	-1.66118
REGULATION_OF_DNA_METABOLIC_PROCESS	-0.274383	-0.941419	-1.24917	-0.547629	-0.868278	0.773098	-0.439826	-1.68976	-0.682269	-1.02208	0.428984	0.472381	0.33535	-1.21625	0.588323	0.0113218	0.109063	-0.190552	0.1936	-0.308671	0.329302	0.791903	0.337032	-0.366394	-0.292585	0.356994	-0.358594	2.5062	-1.03872	-1.41198	0.231165	-0.398933	-0.9389	1.50168	0.464716	3.63909	1.72666	3.42164	2.18187	1.74725	0.282535	0.328171	3.07149	2.3459	-0.618683	-0.794985	-0.0536885	-0.946295	-1.62345
REGULATION_OF_DNA_REPLICATION	-0.18922	-0.200424	-0.789762	0.591598	-0.0233185	1.11426	0.306205	-1.10188	-0.705831	-0.567468	0.206866	0.329068	0.239412	-0.563156	1.06535	0.489075	-0.688351	0.00736548	1.31738	-1.08377	1.03291	1.53679	1.3139	-0.411413	0.133269	1.19105	1.31118	2.72472	-0.818354	-0.721247	-0.676169	-1.18851	-0.37248	0.746514	-0.25208	1.38494	0.178869	1.31725	0.283259	1.6373	0.534125	0.569603	2.06982	1.53049	-1.13921	-1.12948	-0.174119	-1.13191	-1.81927
REGULATION_OF_ENDOCYTOSIS	0.718701	-0.304021	-0.250322	-0.193671	-0.874928	-0.219412	-0.695528	-0.878664	0.0136275	1.57606	-0.116053	0.379192	-1.49394	-0.916128	-1.19606	1.12885	-0.481078	0.0593315	-0.041769	2.36925	0.591225	0.257353	0.0668265	0.0293806	-0.255023	-0.499157	-0.625119	-1.0412	-0.00725091	0.760806	0.281553	0.728921	1.91841	-1.18912	-1.09171	-0.762153	-0.0255823	-1.82573	-0.457915	1.63798	-0.301511	-0.030841	-1.0151	-0.807634	-1.02278	-1.18892	-0.792516	0.00111201	-0.968172
REGULATION_OF_ENDOTHELIAL_CELL_PROLIFERATION	-0.769085	0.375551	-0.0503761	-0.0482838	1.66405	1.73955	-0.515147	0.165994	0.500831	0.230072	0.689785	0.688437	0.338352	0.47815	0.843363	1.61086	0.00357395	0.653815	-0.661612	-0.251871	-0.81659	-0.716534	-0.773034	-0.134661	0.392164	-1.79307	0.366952	-0.87196	0.59178	0.963497	1.51847	0.299205	0.399123	-1.08376	-0.895458	-1.21314	-1.7067	-0.670333	-1.08969	-1.26771	-0.141026	-1.50483	-1.09398	-1.39422	1.25815	1.07281	2.11406	0.00325786	0.843277
REGULATION_OF_G_PROTEIN_COUPLED_RECEPTOR_PROTEIN_SIGNALING_PATHWAY	-1.75256	0.958644	-0.388373	-1.428	0.0902911	0.527002	-0.17442	-2.34536	-2.19122	-0.70539	-0.522788	-0.550205	0.727596	1.47543	0.04681	-0.881583	-2.12489	-0.15056	-0.861643	0.746611	-1.39534	-1.46777	-1.48486	-0.645577	-1.08657	-2.21656	-1.56612	-2.25199	0.477	1.47328	-0.935647	-0.45539	0.841753	-1.30717	0.0709614	-1.69235	-1.69021	-2.14856	-0.920239	-0.475525	-0.651606	1.31216	-1.9724	-1.07849	4.90128	3.5032	3.43819	-0.0654904	0.491701
REGULATION_OF_GENE_EXPRESSION	3.234	2.38091	1.92445	1.60226	-0.455476	-0.112297	3.2893	-1.70335	0.363856	-1.82173	2.07926	3.03933	2.73772	3.09126	1.83589	1.00257	-0.453396	-0.263053	0.110235	1.59571	0.135345	-0.480085	1.30952	-0.991557	-0.316497	3.92289	5.77107	1.23822	1.12568	1.12637	0.234374	2.22494	5.82109	3.5527	4.26692	5.18609	3.60442	4.79937	3.20903	1.46266	3.08178	3.58819	2.5305	1.66477	-4.49319	-4.63288	-4.41252	-1.69718	-3.83439
REGULATION_OF_GENE_EXPRESSION__EPIGENETIC	-0.0345924	-0.621525	-0.696869	-0.060067	1.36137	-0.270157	0.72278	-0.464938	0.333993	-0.520167	-0.927035	-0.866679	0.699175	0.664563	1.1848	-0.55225	-0.756429	0.0127942	-0.0533803	-0.570541	0.575361	0.243095	0.112073	-0.903493	-0.518431	2.99558	2.00519	3.52414	-0.378933	-0.0347066	-0.953662	-0.934635	0.69185	1.02288	0.147168	0.224936	1.29402	0.365279	1.36597	1.94811	0.882156	1.70786	2.26143	1.66588	-1.57587	-0.602417	-1.13693	0.418738	-0.624168
REGULATION_OF_GENE_SPECIFIC_TRANSCRIPTION	-0.277802	0.508771	-0.247602	0.830253	0.105871	1.42543	0.776101	0.290643	0.729666	1.13276	0.45819	0.082146	1.19283	0.623566	1.22807	-1.14278	-0.153129	-0.601629	0.164162	0.732713	0.453045	0.231166	0.0567114	-0.82853	-0.754319	0.654763	-0.604658	-0.264858	0.204154	-0.195785	-1.21138	-0.275596	0.000740801	0.0544365	0.568972	-1.18471	-1.45361	-1.27107	-1.04374	0.0199441	0.596618	1.39287	-1.26575	-0.459163	-0.787081	-0.276196	-0.716578	0.852323	-0.36977
REGULATION_OF_GROWTH	0.92093	0.690394	-0.188459	-0.393574	0.632024	-0.967988	-0.1691	-1.53656	-0.600854	-0.819251	-1.51081	-0.474946	-1.52546	-1.74748	-2.34104	0.238143	-1.62659	-0.979141	0.0905817	0.412022	2.13577	0.797673	0.325158	-0.629179	0.0515729	0.38451	-0.0589424	-0.577921	-0.278298	-0.398688	-1.38805	-0.660468	-0.224602	-0.390558	0.20445	0.520805	0.468754	0.713524	0.0331037	0.568355	-0.4354	-0.856749	0.243064	-0.527835	-0.85179	-0.254616	0.13296	-0.464852	-0.859777
REGULATION_OF_GTPASE_ACTIVITY	-1.20756	-0.759922	-1.18012	-0.107857	-0.51185	-0.676528	-0.180984	0.312217	0.946845	-0.904556	-0.670277	-1.61488	-0.123601	0.315234	-0.579265	-0.350753	-0.974683	-1.45052	0.0393782	-0.913942	-0.623607	-0.712843	-0.013592	-1.30123	-1.39607	0.211363	0.252428	-1.78137	-0.398864	-0.3185	-0.474281	-0.704683	0.213739	-0.60895	-0.325183	-1.52018	-1.69428	-1.28191	-1.61917	-1.0523	0.432399	0.133527	-0.327624	0.0328068	1.66263	1.64746	1.0838	0.3254	1.47937
REGULATION_OF_HEART_CONTRACTION	-1.82876	-0.82412	-0.552013	-0.225734	-1.04417	-1.16931	-2.21016	-2.55276	-1.96466	-2.16401	0.0768071	4.97599	-0.352894	0.87606	3.7942	1.77589	-1.63493	-1.44309	0.822358	-1.5583	0.283171	-0.731749	-1.035	6.72214	-1.48014	-2.80065	-1.59337	-1.84778	20.5406	18.8482	4.98817	4.9665	-0.590492	-1.86917	-1.69139	-2.2095	-2.53693	-2.38137	-2.96182	-1.55169	-1.97085	-3.13542	-2.89446	-2.93211	1.11242	-0.102337	0.417698	1.04193	-0.0927209
REGULATION_OF_HOMEOSTATIC_PROCESS	-0.0876067	0.677107	0.192892	0.364126	-0.376996	-0.510351	0.517839	-0.406204	0.238949	-0.484345	-1.26019	-1.94983	-0.724923	-1.01259	-0.798837	-0.0580408	-1.13529	-0.0581127	-1.02421	-0.493823	-1.16164	-1.07758	-1.65187	-0.938372	-0.412092	-0.255909	-1.70238	-0.178098	-1.22858	-0.811308	-0.875918	-0.796605	-1.1009	-0.766843	-0.707693	-1.28528	-0.496476	-1.13037	-0.973934	-0.254776	0.541916	-0.46891	-1.35855	-0.702853	0.714679	1.15414	0.532815	-0.987378	1.05192
REGULATION_OF_HORMONE_SECRETION	-2.53363	-1.11439	-2.00485	1.69782	3.95751	1.72661	-1.58055	-2.41292	-2.72011	-0.530667	-2.46708	-2.62852	-0.579315	-0.81722	-0.452498	-0.772929	-1.92962	-1.254	-1.3449	-0.704912	-1.98319	-1.45383	-1.55818	-1.73995	-0.802779	-1.68888	1.66433	1.29347	-0.681425	-2.17215	-1.71843	-1.05804	-0.965433	-1.72168	-1.47581	-0.436309	-1.57676	-1.25694	-2.67521	-0.911977	-1.39915	-2.55726	-2.0282	-2.49565	3.49537	4.08331	2.39945	3.65879	4.64275
REGULATION_OF_HYDROLASE_ACTIVITY	-0.0627676	-0.931862	-0.586277	1.47994	0.152331	-0.160575	-0.64893	0.45196	0.471406	3.71315	-1.64596	-1.16539	-0.228182	-0.8005	-0.847695	0.782778	-1.75873	-0.362997	0.911788	0.837881	1.15144	1.43141	0.177059	-0.648836	-0.767981	1.10567	-0.32722	-1.89646	0.885808	1.36039	-0.872537	-1.13584	-1.56423	-0.441429	0.16992	-0.0895748	0.442884	0.653167	0.452177	-0.195776	-0.0837176	0.549117	0.915566	1.17558	-0.166784	0.700522	-0.993392	-2.05746	-1.13718
REGULATION_OF_I_KAPPAB_KINASE_NF_KAPPAB_CASCADE	5.58135	2.91446	4.30589	1.87473	-2.60732	-0.341914	0.705015	-0.433975	0.185324	-0.315353	4.26926	-0.735699	3.72	3.18267	4.28474	3.5288	0.143878	4.29955	4.27412	6.34697	3.01759	3.96575	2.89597	-0.0719888	3.51644	5.85794	3.15751	-2.08623	0.208433	0.237188	-2.20124	-2.81024	5.62913	5.62885	4.28668	4.33232	5.25461	4.5634	5.39628	1.54645	4.96445	6.55603	2.07977	5.2355	-2.94438	-4.68875	-2.91944	-4.2885	-4.81099
REGULATION_OF_IMMUNE_EFFECTOR_PROCESS	-0.847689	-0.507975	-0.823562	-1.10473	-0.0490509	-0.15664	0.574719	-0.861488	-0.0967799	0.0112885	-0.45754	-0.100214	0.300118	-0.139034	0.488652	-0.632065	-0.0828413	-0.07345	-0.336801	1.28441	-0.610554	-0.367144	-0.567765	-0.894657	-0.73623	0.645592	-0.692155	0.454803	-0.662905	-0.607784	-0.424078	-0.634939	0.109127	2.86317	2.53458	3.16519	2.98485	5.29702	3.5058	0.769403	1.44294	3.46511	1.8654	2.96383	-0.711486	-1.28066	-0.754696	2.64686	-1.49624
REGULATION_OF_IMMUNE_RESPONSE	0.00864337	-0.174722	-0.813017	-2.7308	-1.91656	-1.51935	-0.913335	-1.10316	-1.11142	1.12051	0.281021	-1.83364	0.39616	-0.452148	0.0394006	-1.20625	-1.60754	-0.566381	1.6254	1.1682	1.18688	1.47887	5.24605	0.152111	-0.489719	-0.802636	-2.20727	-1.44836	-1.5387	-1.15543	-1.24717	-1.35463	-0.966492	3.90541	3.5022	3.42238	2.44467	4.46808	3.09619	1.30012	0.770341	3.05918	5.00466	5.63908	0.192775	-0.262527	-0.274218	0.62134	-0.694791
REGULATION_OF_IMMUNE_SYSTEM_PROCESS	0.517848	-0.424521	-0.207405	-1.96649	-2.60056	-0.0716471	0.474346	-1.2278	-0.571213	0.480147	0.655379	-1.79121	1.50855	0.633174	1.49096	-1.28502	-0.49042	0.914257	1.99494	3.20939	1.96549	2.01726	3.67182	0.0936406	0.597021	-0.13435	-1.29293	-1.50138	-1.92174	-2.24636	-1.78802	-1.73942	-0.551381	4.5271	4.05568	6.04676	6.58526	6.91899	6.62725	2.9439	3.20195	6.72415	8.40018	9.7692	-1.00611	-1.68654	-1.39497	-0.0807435	-2.0446
REGULATION_OF_INTERFERON_GAMMA_BIOSYNTHETIC_PROCESS	0.323137	0.117523	0.822675	2.10929	-1.16408	0.82685	-0.758077	-0.503456	-0.61369	0.239314	0.306907	0.490188	-0.0119942	-0.699961	0.0596316	-0.449289	0.198876	-1.13268	-0.256722	1.04448	0.32081	0.23393	-0.7084	-0.137206	0.480515	-1.0997	2.26866	1.20006	0.125599	-0.359895	-0.430005	-0.0336952	0.360351	1.8607	-0.13234	1.22352	-0.345367	0.79829	-0.219691	-0.107047	0.637283	-0.243531	0.109758	0.645596	-0.839833	-0.610168	-1.13268	-1.37805	-1.09709
REGULATION_OF_INTRACELLULAR_TRANSPORT	1.33649	0.0827511	1.35641	-0.740587	-0.740626	0.0807986	1.25505	0.0997159	0.108262	-0.793517	0.00335959	-0.923196	-0.72073	0.834344	0.110935	0.614601	0.300726	0.870892	1.6179	0.236956	1.47205	1.06758	0.619171	0.702043	0.670947	0.448294	0.24584	-0.782912	0.35509	0.318827	-0.5386	0.0815269	0.29236	0.714805	-0.439363	-0.00447158	-0.276524	0.484908	-0.162527	0.0328354	0.186319	0.710345	-0.188545	0.226091	-1.24809	-0.987677	-0.56428	-1.42314	-1.68646
REGULATION_OF_JAK_STAT_CASCADE	0.0733644	0.454326	0.28313	-0.31083	-0.225265	1.05794	0.0215787	-0.822386	-0.0989758	-0.188504	0.023792	-1.10618	-0.00664124	0.0676151	0.177673	-1.29715	-0.63212	0.826552	-0.0620833	1.30066	-0.120907	-0.127918	-0.653143	-0.706839	1.11428	-0.101354	-0.60936	-1.35488	-0.853809	-0.561495	-0.926308	-1.22125	0.498192	5.35314	5.78974	1.58738	2.17488	1.61479	1.92126	2.78963	1.56653	3.99372	1.14842	2.83255	-1.06952	-0.568258	-1.1031	0.020249	-1.05475
REGULATION_OF_JNK_ACTIVITY	0.932576	0.505989	1.89312	1.06272	-0.105321	0.0515255	0.43179	-1.21832	-1.3822	-0.53541	0.379001	-0.0996545	1.05939	0.283775	0.751168	-1.23758	-0.220102	-0.563421	0.423553	0.990324	1.18411	0.43425	0.0611792	-1.22494	-0.257516	-0.394997	0.932401	-0.452786	-1.18599	-0.551795	-1.48839	-1.25947	0.714207	2.20447	2.91749	1.4091	0.905159	1.07936	1.96107	0.297433	0.483365	1.59059	0.0815019	1.93501	-1.10355	-1.01432	-0.66043	-0.138166	-0.478604
REGULATION_OF_JNK_CASCADE	-1.26354	-0.810141	-0.707186	0.61638	0.374129	-0.635429	-0.849878	-0.586526	-0.513049	1.41594	-2.07981	-1.05204	-0.0642887	-0.991209	-0.591752	-1.1453	1.21042	-1.23379	-0.0642819	-1.55	0.116908	-0.405784	-1.24336	-0.205746	-0.112788	-1.45229	-1.95192	-1.79777	-1.24798	-0.713114	-1.1779	-0.522318	-1.89568	-0.0136947	0.414655	-1.04325	-0.054077	-0.253992	-0.276668	-0.455306	-0.25021	-0.16506	-0.936004	0.466915	1.38518	1.26253	1.39298	0.413453	0.995185
REGULATION_OF_KINASE_ACTIVITY	1.48953	2.07898	1.55139	1.34692	-0.124768	1.21021	-0.293229	-0.462698	0.330761	-0.433185	0.737897	-1.66843	0.925972	0.500242	0.881487	0.507401	0.4842	1.56083	0.603675	1.87366	1.38883	1.46197	0.497252	-0.543797	0.752741	0.681186	-0.790135	-0.40778	-1.4607	-0.984551	-1.48759	-1.76624	0.130553	0.500707	1.57459	2.42646	1.26238	1.51737	1.39592	3.22352	1.98917	2.11506	1.60624	3.03644	0.123205	-0.440253	-0.0882101	-0.285795	-0.833022
REGULATION_OF_LIPID_METABOLIC_PROCESS	2.81839	1.9417	2.04397	0.847336	0.214572	0.0244854	0.75003	2.0014	2.59993	2.39086	-1.35776	1.13761	-1.28555	-0.727397	-0.900392	-0.916838	0.2349	-0.325588	-0.519947	-1.42516	0.0282548	-0.68995	1.07611	-0.0220197	-0.399455	-1.44262	0.110378	-0.644601	0.948483	0.299507	-0.231381	1.1807	-1.42653	-1.22626	-1.05185	-1.41112	-1.10608	-0.980626	-1.56753	-1.13336	-0.466477	-1.22941	-1.10941	-0.94388	-1.87747	-1.11634	-0.331084	-0.801514	-0.75984
REGULATION_OF_LYMPHOCYTE_ACTIVATION	0.68675	-0.384541	0.536241	-0.804457	-2.4273	0.909984	0.955297	-0.292294	0.460331	-0.911944	0.895806	-1.56869	1.33108	0.853695	1.62135	-1.06991	0.392128	1.34243	3.5009	3.48419	3.02401	3.00192	0.841695	1.10537	1.25807	0.236161	-0.248094	-2.13644	-1.76361	-2.47334	-1.53666	-1.69894	-0.356842	2.17421	2.90346	5.23348	6.46914	5.31934	6.03394	2.91556	3.24279	6.02043	7.63357	9.90275	-0.957694	-1.49952	-1.26907	-1.58312	-1.75299
REGULATION_OF_MAP_KINASE_ACTIVITY	0.982304	1.71837	1.97553	0.556484	0.262438	1.34758	0.596358	0.138015	1.40665	0.233821	-0.149486	-1.94553	1.24997	0.877249	0.412892	-0.289747	1.29263	2.02626	0.675599	1.91008	1.37221	0.803578	0.0986473	-0.516139	1.12628	0.676154	-0.846655	-2.91429	-0.772579	-0.821816	-1.79315	-1.73637	-0.0680372	-0.197115	1.35457	0.661701	0.140327	-0.0274851	0.907769	0.946345	1.15726	2.2997	-1.38475	1.90217	1.13408	0.930779	-0.109855	-0.0497991	-0.182595
REGULATION_OF_MAPKKK_CASCADE	-0.309045	-0.506263	-0.0912358	-0.23416	-0.686102	0.288485	0.484267	0.106582	0.208411	0.948715	-1.66641	-1.04616	0.00948555	-0.241854	-0.124285	-0.665185	1.522	0.0402053	1.35141	-1.32531	1.85632	1.15931	-0.338114	0.751708	0.487936	-0.497856	-2.29214	-2.46271	-1.37761	-1.06249	-1.05145	-0.940513	-1.33871	0.173144	0.469575	-0.93871	-0.0155956	-0.204498	-0.0107725	0.363878	-0.683219	0.00505512	-1.09457	0.929486	0.881355	0.932466	0.744761	0.519944	0.108134
REGULATION_OF_MEMBRANE_POTENTIAL	-1.05523	-0.88075	-1.19105	0.344569	0.0714088	0.454854	-0.773769	0.638902	0.469136	0.0380925	-1.15222	-0.0791529	-0.694934	-1.56118	-1.00478	-0.82473	-1.08563	-1.45611	-1.07229	-1.34384	-1.23465	-1.39608	-1.76254	-0.187223	-1.76899	-1.42408	-0.530133	-1.79266	0.441981	0.809511	0.00906299	0.0817972	-1.64543	0.125969	-0.548865	0.709213	0.0547397	0.484123	-0.633569	-0.721991	-0.903996	-0.805477	-0.381047	-1.03042	0.966881	2.13417	-0.205347	-0.260199	0.35889
REGULATION_OF_METABOLIC_PROCESS	4.20567	3.05766	2.75487	1.43225	-1.07345	0.431567	3.05707	-1.7525	0.576845	-2.12016	2.79804	2.92559	2.45507	3.01876	2.1454	0.757441	-0.268078	0.440902	0.725824	1.84113	1.10649	0.248173	1.63407	-0.351308	0.274773	3.03559	5.24318	1.75392	1.2433	0.608349	-0.234623	1.915	5.44175	3.91625	4.27826	5.30011	3.96952	4.71303	3.28145	2.5131	3.50251	3.74421	3.28745	2.76614	-4.40688	-4.94299	-4.49573	-1.93078	-4.40032
REGULATION_OF_MITOSIS	0.350009	-2.5954	-0.712902	-1.74737	-1.54489	0.719934	-2.20481	-0.773067	-0.488292	-1.12199	1.71	0.899888	-0.490714	-1.1278	1.10684	-1.43355	-0.0971061	-1.43652	0.584231	-1.54316	2.24879	2.24084	2.04238	1.31918	-1.27922	1.79098	-0.305497	5.24602	-1.80689	-1.08653	1.08881	0.42063	-1.21176	0.628345	0.912004	1.19053	1.14589	1.38838	1.28645	6.46319	0.485841	-0.0283107	8.62337	3.5005	-1.20056	-1.92342	-0.867062	-1.06824	-1.75565
REGULATION_OF_MITOTIC_CELL_CYCLE	0.813627	-0.463684	0.466316	-0.974898	0.168229	0.025367	-0.257887	-1.09069	-0.0701586	-0.873206	-0.341964	-1.2802	-0.996835	-1.1407	-0.839531	-1.09403	0.587674	-0.423345	-0.0776958	-0.385221	0.2373	0.00528054	0.162915	-0.674871	-0.219415	-0.102628	-0.492393	0.62046	-0.393203	-0.655482	-0.952347	-0.971838	-0.582875	0.0456479	0.406051	0.967831	-0.227705	0.972182	-0.250245	1.14663	-0.244955	-1.00534	1.53642	0.284577	-0.589857	0.137869	-0.193442	-0.0963532	1.01688
REGULATION_OF_MOLECULAR_FUNCTION	1.12669	0.670149	1.27465	1.23902	-0.762746	0.352859	-0.61448	-1.61414	-0.452195	0.573428	-0.242192	-1.53224	-0.380987	-0.475969	-0.137688	0.47278	-1.08143	0.306316	0.33682	1.72076	1.05093	1.20407	0.0477566	-0.847654	-0.838522	1.14014	-1.0125	-2.86094	-0.660997	-0.167902	-2.00135	-1.63998	-0.616754	1.49976	1.94716	2.31747	2.48294	2.27218	2.33078	1.90822	1.4168	2.08565	1.34672	2.79553	-0.134776	0.241886	-0.343251	-1.14193	-1.01581
REGULATION_OF_MULTICELLULAR_ORGANISMAL_PROCESS	0.537334	-0.190643	0.188013	-1.73345	-2.93172	-2.54988	-1.57157	-2.23054	-0.80735	1.37078	0.0896539	2.04906	0.427875	0.319868	2.54462	1.84252	-2.77328	-0.292904	1.7713	1.37144	2.66249	1.32855	2.96356	7.6129	-0.60517	-1.7947	-2.50071	-2.37171	10.7711	11.1209	4.08891	4.77867	-0.717786	0.531078	0.867579	2.88456	2.49164	2.80378	2.31291	0.522872	1.1105	2.47677	2.84644	4.76103	-1.13751	-1.58476	-0.923697	-0.440955	-1.9837
REGULATION_OF_MUSCLE_CONTRACTION	0.0897755	-1.05815	0.406703	0.1092	-1.66096	-2.9996	-1.66672	-1.88644	-2.25706	-2.02452	1.96488	3.31827	-1.6447	-1.04812	1.72982	4.81394	-2.05811	0.463171	2.30277	-0.562001	4.21683	1.75429	1.53849	14.5116	-0.169717	-0.464275	-0.340959	-0.14066	9.80156	13.8597	10.2705	11.9187	1.31985	-2.49242	-2.42635	-2.02966	-2.91629	-3.05669	-3.00637	-2.05069	-1.46825	-1.95575	-2.87018	-1.63978	-1.78966	-1.32072	-1.24971	-2.43693	-1.81376
REGULATION_OF_MYELOID_CELL_DIFFERENTIATION	0.944301	0.501836	0.0287158	2.10528	-0.649081	0.778342	1.07829	-0.137553	0.476615	0.103908	-1.55181	-0.685237	-0.349596	0.0754728	0.260644	-1.52199	-0.718585	-0.397415	0.272436	1.0874	0.135107	0.207297	0.644447	-0.178166	0.0496246	-1.4053	1.8158	0.141032	-0.117064	-0.67632	-0.518919	0.172856	0.120716	0.323264	1.19844	1.4676	1.23382	1.66597	0.727081	1.44017	1.38002	2.60506	-0.105735	-0.0968858	-1.56559	-1.03188	-0.980693	-1.23306	0.201527
REGULATION_OF_NEUROGENESIS	1.0875	1.69564	1.00658	1.37952	-0.253373	-2.20233	-1.65803	0.525503	-0.841676	-0.232552	-0.675334	-1.87309	-2.28166	0.0835425	-1.9316	-0.152435	-1.95407	-1.37402	-1.02157	-0.332833	-0.0860807	0.126442	0.279079	-0.260733	-1.13164	-0.757381	-1.28534	-1.65887	-0.530436	-1.78481	-0.445832	-0.62766	-0.179987	-4.36851	-4.08385	-4.41796	-4.64995	-3.57229	-4.34382	-3.08377	-0.716594	-2.55818	-2.31985	-2.15722	4.48717	3.28779	4.2079	1.7829	2.91302
REGULATION_OF_NEURON_APOPTOSIS	-1.63579	-1.82841	-1.77843	-0.607637	0.204906	-0.539934	-1.03919	-0.48479	-0.565854	-0.705096	-1.55569	-1.4571	-1.4729	-1.90011	-1.96937	-0.482439	-1.33657	-1.70083	-1.33414	-1.08958	-1.22789	-1.22675	-1.3114	-1.54195	-1.86097	-0.861266	-0.54328	-1.10438	-1.33624	-1.39828	-0.89553	-1.70451	-0.8953	-0.720979	-0.65252	-0.220115	0.268017	-0.3128	-0.562362	-1.05422	-0.80706	-0.671178	-0.271025	-0.727022	2.21706	1.83492	2.34826	2.1726	1.65781
REGULATION_OF_NEUROTRANSMITTER_LEVELS	-2.41632	-1.44371	-2.08884	-1.57021	0.949012	-1.19279	-3.07523	-0.15816	-1.41624	-0.0467856	-2.18161	-2.50474	-2.02675	-2.86235	-2.41825	-1.07769	-2.38023	-1.75271	-1.23669	-0.553769	-1.60327	-0.425205	-1.44647	-1.72978	-2.00546	-0.753398	-1.44298	-1.39298	-1.945	-0.682216	-0.48279	-1.50745	-1.66434	-1.31066	-1.4064	-1.67882	-1.73398	-1.98742	-2.0576	-1.1949	-1.73268	-1.71664	-1.68311	-1.5939	4.64467	4.36086	3.14896	4.65868	3.73263
REGULATION_OF_NUCLEOBASE__NUCLEOSIDE__NUCLEOTIDE_AND_NUCLEIC_ACID_METABOLIC_PROCESS	3.16994	2.21951	1.74523	1.22594	-0.429551	-0.908038	3.21057	-1.84769	0.503214	-2.14858	2.51017	2.71513	3.08476	3.43195	2.35945	0.964399	-0.829104	-0.256087	0.399024	1.71466	0.642592	-0.252992	1.42431	-1.00525	-0.125013	4.18241	5.24911	1.47672	0.706647	0.498081	-0.535518	1.4877	5.66863	3.11908	4.20757	4.75136	3.51022	4.82686	3.41738	1.78977	3.32091	3.70982	3.20235	1.82988	-3.97081	-4.56812	-3.89537	-0.909916	-3.64415
REGULATION_OF_NUCLEOCYTOPLASMIC_TRANSPORT	1.48152	0.325352	1.19204	-0.225081	-0.732438	0.527344	1.23872	-0.579442	-0.0861988	-0.391194	0.300712	-0.789726	-0.343746	1.2301	0.902464	1.12129	0.483381	1.29934	1.99839	0.730663	1.49758	1.36386	0.88937	-0.18107	1.11455	1.58507	1.02023	-0.00153758	-0.266423	-0.306	-0.685632	-0.40337	0.809572	1.66765	0.461331	1.20669	0.729221	1.70592	0.851223	0.82385	0.880469	1.20161	0.446461	0.88269	-1.5761	-1.57033	-0.875403	-1.69117	-2.47689
REGULATION_OF_ORGANELLE_ORGANIZATION_AND_BIOGENESIS	0.692209	-0.643869	-0.0396657	-2.3742	-1.43494	-0.401675	-0.110215	-0.704375	-0.248131	-2.27817	-0.0549907	-0.108824	-1.48868	-0.677792	-1.77049	-1.42677	0.195681	-0.62604	0.638491	-0.602088	0.37547	0.412529	-0.224023	0.752085	-0.791692	-2.15448	-1.55036	-1.07014	0.892488	0.626739	0.176767	1.16877	-0.645855	0.785337	0.00832344	-0.77148	-0.7929	-1.08677	-0.6846	-0.349355	-1.38806	-1.73468	-0.915555	-0.368345	1.23044	1.1009	0.821924	2.29654	1.14401
REGULATION_OF_PEPTIDYL_TYROSINE_PHOSPHORYLATION	0.490646	0.914473	1.12577	-1.04777	-1.02013	0.946476	-0.146881	-1.03957	-0.435058	-0.0840513	0.339036	-1.09506	-0.0686467	-0.391064	-0.27349	-2.12923	-0.523618	0.87428	-0.384561	1.91952	-0.484465	-0.628616	-0.910503	-0.918423	0.617332	-0.919931	-1.03102	-2.02042	-0.264153	-0.623014	-1.25384	-1.63468	1.0785	4.64652	4.16502	2.22338	1.93364	1.91827	1.84239	2.84138	1.41587	4.11642	1.11601	3.46221	-0.46974	-0.747557	-1.24494	-0.540135	-1.02894
REGULATION_OF_PH	-1.65296	-1.62958	-1.53597	-1.84692	1.37392	-0.1808	0.478605	0.946543	0.951251	-1.61858	-0.86817	-1.53099	-1.51809	-1.64833	-1.02971	-0.340781	3.48364	-0.743064	-1.36062	-0.62751	-0.991369	-0.582339	-0.281229	-0.280173	-0.905042	-1.71322	-0.683941	-1.13733	0.272238	-0.347626	-0.569663	0.416574	-1.49951	-1.17238	-1.10003	-0.188304	-0.840155	-0.988407	-1.49816	-1.40582	-1.27183	-2.28742	-2.18623	-1.91757	3.20854	1.8114	2.89876	2.17322	1.96089
REGULATION_OF_PHOSPHORYLATION	2.16202	2.31489	1.48548	0.500161	-0.517908	2.29042	0.339295	-0.465775	0.925642	-0.34233	1.5124	-0.419152	0.51648	0.0130653	1.15984	0.455783	0.290789	1.66505	1.65499	1.88546	2.01886	1.70636	1.62443	1.04619	1.91404	0.0161097	0.889852	-1.20211	0.997901	-0.0661598	-0.652583	-0.732991	1.91849	2.68744	2.0408	2.34637	2.16737	1.15824	1.93257	3.12477	1.67967	3.15701	1.98913	3.48362	-1.19053	-2.2633	-1.87031	-1.79281	-1.89384
REGULATION_OF_PROGRAMMED_CELL_DEATH	4.6555	2.84053	3.30613	1.42054	-1.44668	0.566648	0.265069	-0.907766	-0.828797	-0.106423	1.12572	-0.4749	1.00902	0.144987	1.58393	1.87339	-0.722122	3.30713	2.56708	3.6573	2.84966	3.06017	1.04274	0.346313	2.43487	1.88295	-0.261398	-3.14848	-0.208401	-1.53731	-2.55217	-1.34341	2.19535	6.01251	4.84101	9.67551	6.34615	9.35671	5.98114	2.06609	2.56021	4.6909	3.8522	6.69518	-2.6667	-2.81869	-2.01267	-3.15418	-4.48231
REGULATION_OF_PROTEIN_AMINO_ACID_PHOSPHORYLATION	1.58199	2.24434	2.03097	0.917476	-0.164515	0.760553	0.00981896	-1.01795	0.366622	0.0731912	1.51444	-0.508748	0.713063	1.05111	1.76941	-1.08026	-1.03847	1.00146	0.495578	1.90372	0.293174	-0.102316	-0.436141	-0.097096	0.933149	-0.950875	-0.800508	-2.67377	1.75054	0.896276	-1.69247	-1.51676	1.5186	2.66398	1.89898	1.85867	1.73244	0.828522	1.55565	2.08181	3.02131	5.16762	1.1503	3.08158	-0.636491	-1.43664	-1.10051	-1.29222	-1.23332
REGULATION_OF_PROTEIN_IMPORT_INTO_NUCLEUS	1.65698	0.323245	1.85641	-0.225029	-0.954696	0.487632	1.61461	-0.732919	-0.17504	0.0655057	0.448755	-0.982263	-0.137503	1.53633	0.98145	0.758071	0.214021	1.25859	2.03105	0.964095	1.74131	1.53667	0.638759	-0.0565129	1.3491	1.12655	0.619082	-0.73508	-0.298965	-0.477021	-1.07435	-0.509177	0.835762	1.71842	0.36897	0.649481	0.766224	1.19153	0.79518	0.453985	0.777057	1.10473	-0.528203	0.754189	-1.62682	-1.83319	-0.583352	-1.58768	-2.53132
REGULATION_OF_PROTEIN_KINASE_ACTIVITY	1.50226	2.02738	1.59597	1.4281	-0.103441	1.27637	-0.402119	-0.487388	0.251281	-0.473056	0.654446	-1.90829	0.910652	0.367486	0.769464	0.422874	0.505671	1.53763	0.651355	1.83165	1.48271	1.51862	0.574411	-0.56532	0.778016	0.501935	-0.861152	-0.531115	-1.44311	-0.926204	-1.70804	-1.91297	0.170875	0.467523	1.43896	2.44156	1.04998	1.5211	1.09119	3.01722	1.74515	1.85176	1.38969	2.89051	0.258379	-0.279226	-0.0531986	-0.221495	-0.696065
REGULATION_OF_PROTEIN_METABOLIC_PROCESS	1.89817	1.33618	2.07108	0.349609	-1.86418	1.78395	0.00117133	-0.873343	-0.423499	-0.25181	1.53647	1.14063	-0.215956	0.279137	0.143814	-0.839097	0.702553	0.864597	0.620683	1.53069	0.462682	0.838545	0.564068	0.561141	0.368696	-1.91543	-0.0123614	-0.0522083	1.23273	0.517267	0.0314442	1.37762	1.02616	3.85176	2.11728	4.03008	2.42666	2.6129	1.38946	1.94202	1.4339	2.11019	0.818287	2.90846	-1.9417	-1.89944	-2.22292	-2.22367	-1.9766
REGULATION_OF_PROTEIN_MODIFICATION_PROCESS	0.700835	0.918267	1.1604	0.435393	-0.730552	-0.328919	-0.194147	-1.09377	0.607898	-0.444259	0.80709	0.311942	-0.00488193	0.206873	0.803878	-0.831746	-0.653219	0.216012	0.294844	1.10901	0.111991	-0.21588	0.189709	0.400358	-0.0906884	-0.435102	-1.07125	-1.50893	1.44485	0.990753	-0.0290077	0.272847	1.15569	2.89114	2.02074	2.07706	1.60434	1.44182	1.36346	1.33976	1.66413	3.78269	0.834861	2.35445	-0.983348	-1.40782	-1.05309	-1.12193	-1.05178
REGULATION_OF_PROTEIN_POLYMERIZATION	0.547014	-0.610253	0.61125	-2.20321	-0.682035	0.403513	-0.999609	-0.857401	-1.19053	-1.68523	0.622871	0.892424	-1.04196	-0.80906	-1.15876	-1.32212	0.305456	-0.447105	0.581222	-0.63425	1.19874	0.922742	-0.828987	0.947127	-0.608409	-1.84802	-0.783308	-1.30742	-0.300697	-0.609171	0.101751	0.892648	-0.588899	0.898362	0.463813	1.17946	0.482333	0.699362	0.271203	-0.313649	-1.02372	-0.493868	-0.484681	-0.450149	0.700468	1.09363	0.412354	1.29094	1.11291
REGULATION_OF_PROTEIN_SECRETION	3.19674	2.37477	2.15133	-1.05826	-0.165349	1.80096	0.0182107	-1.71058	-0.42915	4.68843	0.452	0.0266698	-0.391946	0.601846	0.389495	0.302327	0.378469	1.06458	0.0197666	1.8669	0.535701	1.07975	1.14418	-0.501838	0.717873	-0.806445	-0.779519	0.251835	-0.490533	-0.327356	-1.30573	-0.77328	0.355097	-0.121668	0.662292	0.90021	0.906429	2.42739	1.4251	1.37967	0.214503	1.69991	0.649567	1.58716	-0.976307	-1.80166	-0.718507	1.49701	-1.98141
REGULATION_OF_PROTEIN_STABILITY	-1.20043	-0.517949	-0.906526	-0.649341	0.127658	0.925523	0.417416	1.99898	1.08409	7.07668	-0.454794	0.529902	-0.0992713	0.180172	-0.00944499	-1.07772	-0.147135	-1.28076	-0.0720932	-1.1471	-0.53579	-0.363381	-0.931372	-0.459798	-1.142	-0.610378	-0.657003	1.58345	-0.648081	-0.0081906	-0.0174008	0.267058	-1.26799	0.078559	0.619598	1.12837	0.698707	0.748907	0.722257	0.763246	-1.9219	-0.019347	0.316009	-0.270382	-0.279516	-1.1593	-0.377502	-0.751403	-1.01677
REGULATION_OF_RAS_GTPASE_ACTIVITY	-1.0229	-0.887573	-1.17095	0.665271	-0.61156	-0.461597	-0.0326283	-0.192227	0.0567304	-0.304804	-0.683125	-1.34642	0.168965	0.341413	-0.184099	-0.572334	-0.887834	-0.798918	0.327762	-0.155492	-0.322079	-0.403274	0.597531	-0.774873	-0.752299	-0.415461	0.394692	-1.13111	-0.0231108	0.17718	-0.282828	-0.250365	-0.222658	-0.413323	-0.0447422	-1.07277	-1.0548	-0.821361	-1.09805	-0.501148	0.610948	0.624056	-0.338531	0.311935	0.837391	1.45362	-0.190024	0.031365	0.103738
REGULATION_OF_RAS_PROTEIN_SIGNAL_TRANSDUCTION	0.00534066	-0.833766	-0.368896	-0.0513352	-1.2057	-0.277728	-0.0886531	-0.471812	-0.423502	-0.71085	0.332555	-0.843134	-0.0982392	0.656365	-0.238928	0.100156	-0.781645	-0.462425	1.64459	0.214622	0.842197	0.625444	1.0326	-0.274133	-0.420521	0.0651786	0.759833	-1.09995	0.218396	0.0161549	-0.282928	-0.177319	0.919918	0.214651	0.0568899	-0.502575	-0.818795	-0.634422	-1.04705	-0.991049	-0.420578	0.583516	-0.781835	0.227802	0.167975	0.81751	-0.647728	-0.691045	-0.0657998
REGULATION_OF_RESPONSE_TO_EXTERNAL_STIMULUS	0.261985	2.2327	0.732156	0.876662	0.49472	-0.534521	-0.692624	-1.70902	-1.51142	2.00121	-0.752303	-0.554731	-1.03252	0.249803	-0.888981	0.403284	-1.70702	-0.107711	0.695517	1.06238	-0.129764	0.238443	0.381771	-0.652051	0.670141	-1.72786	-2.65227	-1.68172	-0.483341	0.0289448	0.574288	-1.02715	0.340029	-2.28815	-1.92764	-1.75687	-1.4855	-1.43741	-1.7832	-0.676509	0.0129139	-1.26505	-1.55754	-1.23129	2.96106	3.16507	2.346	-0.959722	1.4352
REGULATION_OF_RESPONSE_TO_STIMULUS	-0.0507515	0.605469	-0.528883	-2.07144	-1.35417	-1.43426	-1.35877	-2.0835	-1.85664	1.61157	-0.072087	-1.61142	-0.448054	-0.368447	-0.741402	-1.02176	-2.40735	-0.733072	1.13901	1.35138	0.756363	1.18046	3.98907	-0.324276	-0.598442	-1.68938	-3.4929	-0.901344	-1.18216	-0.767271	-0.919242	-1.3675	-0.503106	2.11893	1.40541	2.68057	1.29296	3.70639	1.60936	0.438538	0.70153	2.0765	3.01187	4.02339	1.79648	1.34354	1.07545	0.580789	0.112337
REGULATION_OF_RHO_GTPASE_ACTIVITY	-0.959957	-0.855285	-1.17942	0.718369	-0.679036	-0.399631	-0.0725975	-0.242994	0.152516	-0.257397	-0.614853	-1.0211	0.147033	0.402202	-0.158202	-0.516464	-1.02971	-0.81145	0.454244	-0.027844	-0.224547	-0.269032	0.751075	-0.663088	-0.742637	-0.515197	0.330793	-1.17559	0.00882839	0.201986	-0.269774	-0.104764	-0.327674	-0.248042	0.130615	-0.998369	-1.01386	-0.818285	-1.17645	-0.375948	0.736057	0.709055	-0.359187	0.565222	0.827186	1.5844	-0.129758	-0.0708191	0.0904138
REGULATION_OF_RHO_PROTEIN_SIGNAL_TRANSDUCTION	-0.50836	-0.830244	-0.990532	0.193143	-0.971949	-0.633225	-0.202168	-0.506823	0.066425	-0.658718	-0.223431	-1.02535	-0.25325	0.0524385	-0.0740072	-0.660541	-0.822945	-0.309203	1.58279	0.349292	1.28922	1.08227	1.20052	-0.362675	-0.238796	-0.648974	0.0797215	-1.24182	-0.528357	-0.400205	-0.410329	-0.209776	0.280848	0.248018	0.280382	-0.715117	-0.695127	-0.691295	-1.02067	-0.78384	0.50518	0.571837	-0.522185	0.940546	0.32767	0.956582	-0.412727	-0.296544	-0.0599389
REGULATION_OF_RNA_METABOLIC_PROCESS	3.50246	2.30058	2.20278	1.71109	-0.465283	-0.598134	3.36168	-1.50716	0.845436	-1.81176	2.19807	2.71727	3.10303	3.83037	2.15945	1.35762	-0.358075	-0.304842	0.673649	1.60992	0.60772	-0.227218	1.63096	-0.914661	-0.106827	4.21045	5.85184	1.74375	1.13929	0.970961	-0.256702	1.53478	5.65909	3.06205	4.7017	4.3683	3.32541	4.65677	3.18208	1.37528	3.10208	3.77698	2.82831	1.76736	-4.05129	-4.82999	-3.94366	-0.674275	-3.88067
REGULATION_OF_SECRETION	0.651114	0.828528	0.037073	-0.0125098	2.11848	1.86149	-1.33252	-2.334	-1.19505	2.84921	-0.835927	-1.99727	-0.634708	-0.337958	0.085514	0.0964235	-1.20065	0.0725771	-0.548324	0.977716	-0.639479	0.215765	-0.148983	-1.56421	0.0545309	-0.668134	0.48295	0.850972	-1.08454	-1.93536	-2.54314	-1.63955	0.231519	-1.53111	-0.690273	-0.195331	-0.818728	0.721952	-1.024	-0.0106139	-0.845107	-0.50409	-1.21346	-0.438482	1.68788	1.32413	1.34699	3.68391	1.38178
REGULATION_OF_SIGNAL_TRANSDUCTION	4.61363	3.28453	4.41416	1.8644	-2.88825	0.137192	0.875481	-0.596208	0.47469	-0.504844	2.0588	-0.911804	3.12007	3.0375	2.4945	1.21498	-0.258143	2.80047	3.90416	4.57152	2.68098	2.96326	1.81122	-0.0451911	2.5435	3.00971	1.57112	-3.96912	0.151781	0.525936	-1.90694	-2.29767	5.13098	3.74957	3.91582	1.96031	3.52007	2.39391	3.29961	0.511061	3.69479	5.9117	-0.0469357	3.98388	-0.226022	-1.78171	-1.07941	-2.77325	-3.27888
REGULATION_OF_SMALL_GTPASE_MEDIATED_SIGNAL_TRANSDUCTION	-0.193707	-0.504947	-0.179317	0.509875	-0.658999	-0.521652	-0.311211	-0.0795403	0.144104	-0.626362	0.495349	-0.779505	0.0217492	1.14857	0.0656016	-0.455057	-1.05705	-0.742182	1.65952	0.183375	0.56977	0.237622	0.310021	-0.0964629	-0.478387	-0.487654	0.753027	-0.988115	0.982451	0.8931	-0.8013	-0.0733923	0.674271	-0.464568	-0.588953	-1.39617	-1.78866	-1.59231	-1.95056	-1.54085	-0.554589	0.315981	-1.47632	-0.495296	0.301397	1.08118	-0.648369	0.234747	0.518951
REGULATION_OF_SYNAPSE_STRUCTURE_AND_ACTIVITY	-0.899342	-0.582572	-1.14871	0.758416	0.944072	-1.15661	-0.228175	0.488961	0.636448	0.581922	-1.56263	-2.88363	-1.53343	-2.02901	-1.44259	-0.409168	-1.77915	-1.35762	-1.42729	-0.620639	0.0197679	-0.0796358	0.324028	-1.26991	-1.19172	-0.701066	-1.62156	-0.871972	-0.370284	-1.1116	-1.39543	-1.8928	-1.47365	-2.37892	-2.27982	-1.97321	-2.29006	-1.63428	-2.13363	-1.19412	0.575586	-1.61316	-1.37838	-1.83662	2.11167	2.34369	2.59328	1.91316	1.10041
REGULATION_OF_T_CELL_ACTIVATION	1.16377	-0.629496	0.379414	-2.29144	-2.342	0.55002	1.08892	-0.365295	-0.0386024	-0.955669	1.68291	-1.23326	1.37532	1.30137	1.56201	-0.950044	0.00513523	1.06391	4.15	1.88528	3.64875	3.62792	1.31461	1.72181	0.575796	0.600562	-1.90626	-2.23947	-1.87156	-2.02499	-1.13866	-1.33532	-0.481158	2.46675	3.14104	5.53973	6.71592	5.45407	6.38938	1.90012	2.47883	6.1851	8.74285	10.6414	-1.21102	-1.88852	-1.28137	-1.25194	-1.42481
REGULATION_OF_T_CELL_PROLIFERATION	0.866962	-0.784874	0.478531	-1.59801	-1.56598	1.52392	1.50256	0.0835666	0.276703	-0.786287	1.28736	-0.314862	0.896603	0.666368	1.34959	-0.611405	0.373594	0.981739	3.03047	1.60272	2.93765	2.5654	0.470115	1.09212	0.520489	0.989459	-1.75973	-1.74598	-1.36117	-1.2389	-0.302237	-0.733632	-0.333426	2.10393	2.11209	4.69029	2.99628	4.0454	3.15179	1.97115	1.96682	2.73757	3.94577	5.10151	-1.09965	-1.14419	-1.56921	-1.22588	-1.90322
REGULATION_OF_TRANSCRIPTION	3.51243	2.54537	2.28346	1.32016	-0.241101	-1.26837	3.39191	-1.80721	0.583683	-2.08441	2.50039	2.97138	3.16499	3.9329	2.2084	0.936491	-1.20598	-0.121899	0.250713	1.92127	0.378476	-0.39773	1.53262	-0.861642	-0.0448406	4.05369	5.5701	0.668677	1.2426	1.13427	-0.54881	1.88266	6.02604	2.78675	4.12795	4.27374	3.25142	4.4178	3.00468	0.999335	3.33987	3.71053	2.25253	1.22535	-4.02106	-4.42439	-4.12342	-0.777227	-3.39257
REGULATION_OF_TRANSCRIPTION__DNA_DEPENDENT	3.55746	2.38328	2.30351	1.7637	-0.499959	-0.65802	3.32199	-1.5532	0.821079	-1.80176	2.16434	2.8012	3.05319	3.85213	2.06324	1.25844	-0.634016	-0.31122	0.533713	1.71388	0.501371	-0.329364	1.56783	-0.85612	-0.124691	4	5.85249	1.48098	1.32408	1.1985	-0.111826	1.74686	5.60136	2.84575	4.47466	4.18498	3.18715	4.50109	3.00442	1.29472	3.10965	3.7734	2.67158	1.6362	-4.10985	-4.79006	-3.95909	-0.771285	-3.95842
REGULATION_OF_TRANSCRIPTION_FACTOR_ACTIVITY	1.91419	0.9383	1.34415	-0.708603	-0.741195	-0.464773	0.80524	-0.174967	0.363884	-0.23903	2.03593	1.45091	-0.0176382	0.684783	1.28668	1.99359	-0.138716	0.586217	0.612675	1.09088	1.3807	1.27974	0.770593	1.04304	0.213767	2.08424	0.765104	-2.39431	0.218227	-0.0381029	-0.83093	0.849977	2.40963	2.25	1.52464	2.5427	2.79796	2.41167	2.13155	0.0263465	0.736565	0.967684	0.596256	1.38524	-1.16383	-1.60066	-2.1287	-1.50531	-1.06015
REGULATION_OF_TRANSCRIPTION_FROM_RNA_POLYMERASE_II_PROMOTER	3.63875	2.63118	2.5396	1.89496	-0.0799245	-0.840303	2.84114	-1.33093	0.557549	-1.64541	1.42065	2.62039	1.90958	2.72063	0.714709	1.0902	-0.61851	-0.0563717	0.215023	1.17823	0.133899	-0.946099	0.990729	-0.928579	-0.042002	3.15472	5.20383	1.26492	0.923341	0.166106	0.164515	1.20367	5.3037	1.88259	2.47885	3.31599	2.43459	3.58399	2.48153	1.75001	2.94761	2.84901	2.87227	0.781911	-3.0464	-4.04453	-3.377	-0.772518	-3.05903
REGULATION_OF_TRANSFERASE_ACTIVITY	1.44126	1.96814	1.53908	1.31198	-0.149666	1.11428	-0.328437	-0.500218	0.263353	-0.499094	0.663769	-1.70921	0.872768	0.420242	0.775197	0.532261	0.390376	1.44079	0.515576	1.79631	1.25706	1.3247	0.429545	-0.646786	0.669012	0.551142	-0.844202	-0.501568	-1.53385	-1.05632	-1.53842	-1.84023	0.132205	0.353998	1.4264	2.28626	1.13823	1.39674	1.36961	3.12425	1.88424	2.0192	1.50972	2.85863	0.287908	-0.387502	0.0758343	-0.172948	-0.721609
REGULATION_OF_TRANSFORMING_GROWTH_FACTOR_BETA_RECEPTOR_SIGNALING_PATHWAY	4.81368	3.60408	5.09508	2.08935	0.0191707	0.172916	0.29196	0.41519	0.870024	-0.885394	-0.760558	0.360078	0.300303	0.438117	-0.544945	-1.17295	-0.619835	-0.747516	0.272488	0.803511	-0.059479	-0.445039	0.15552	-0.478877	-0.580913	-1.12225	2.07227	-0.746459	0.445714	0.553772	-0.352648	0.539725	1.2963	-0.419645	0.135636	-0.704464	0.903329	-0.410608	0.339368	-0.434329	1.51669	0.313934	-0.878692	-0.839861	-0.587568	-0.483584	0.0295015	-0.747395	-0.799767
REGULATION_OF_TRANSLATION	0.405996	0.387899	0.00413788	0.330613	-1.78841	2.42735	0.0400507	-0.188394	-0.614902	0.535659	0.362154	1.75171	-0.0714543	-0.919236	-0.614595	0.457389	2.12281	0.284509	0.0843007	0.614463	-0.107911	0.806989	0.907078	0.306165	0.0559879	-0.671551	0.637135	1.78352	0.292909	0.133899	1.55443	1.81964	0.311811	3.40484	2.02326	3.76995	1.62112	2.55297	0.967985	1.09936	-0.107106	0.220405	0.511513	1.79049	-1.65542	-1.74257	-1.61648	-2.26923	-1.95423
REGULATION_OF_TRANSLATIONAL_INITIATION	-0.540228	-0.901685	-1.03028	-0.538438	-0.642921	3.08201	-0.00420733	-1.03982	-1.29975	-1.65865	0.0644381	2.61995	-0.149426	0.297279	-0.244917	1.20003	2.01926	0.215181	0.61376	-1.51889	-0.269972	0.480154	0.795055	0.961384	-0.0531209	-0.000223473	2.24044	0.594577	-0.466897	-0.132658	3.75074	3.02481	1.69433	1.91428	1.86665	2.19298	1.48995	1.91423	1.02188	-1.25217	0.108599	-0.187131	0.433926	0.364019	-1.61097	-1.82282	-1.23219	-1.18941	-1.79643
REGULATION_OF_TRANSPORT	-0.200131	-0.944913	-0.135135	-1.2772	-0.648979	-0.966078	-1.28847	-2.1117	-1.72803	-0.586253	-0.587967	-0.830676	-2.0103	-0.213429	-0.875296	0.918014	-0.965167	0.140803	1.30203	0.869815	1.40935	0.817656	-0.172154	2.0739	0.131859	-1.04419	-0.773522	-1.95883	0.71891	-0.123875	0.635242	2.00154	1.2086	-0.797327	-1.99403	-0.532552	-0.4805	-1.08096	-1.01606	0.0798628	-1.14995	-0.926153	-1.64853	-1.08055	0.842013	1.65429	1.43201	1.86287	1.30112
REGULATION_OF_TYROSINE_PHOSPHORYLATION_OF_STAT_PROTEIN	0.0313157	0.683567	0.542601	-0.40856	-0.331113	1.22406	0.0604298	-0.653436	-0.133408	-0.00818817	0.138746	-0.659359	-0.0156001	-0.0416804	0.0501648	-0.739368	-0.499723	0.89329	-0.332044	1.44802	-0.514334	-0.366829	-0.564002	-0.554694	1.22699	0.162686	-0.540465	-1.68097	-0.547003	-0.490784	-0.417061	-1.08627	0.726575	6.08728	6.50895	1.85822	2.58482	1.80981	2.34518	2.77814	1.41079	4.12413	1.30596	2.92448	-1.12151	-0.763819	-0.993049	-0.208388	-1.1664
REGULATION_OF_VIRAL_REPRODUCTION	0.44825	1.05743	0.79155	0.398309	-0.857568	-0.86876	1.14238	-0.354521	0.493178	-0.0885416	0.239189	-0.199305	-0.3859	0.492947	1.76684	-1.21994	-0.529164	0.645003	0.507524	1.07378	0.548922	1.18834	0.0302547	0.034103	0.0576527	1.19194	-0.21444	1.01999	0.224299	-0.0562214	-0.164261	0.0711462	0.407489	2.34411	2.19435	3.43085	1.84195	3.52307	2.05555	3.11435	1.461	2.73032	3.11118	3.22529	-1.9563	-1.96822	-0.580796	-0.278779	-1.98281
REPRODUCTION	-0.611428	-0.744904	-0.966297	1.71915	2.27976	-1.41599	-0.899885	0.772185	-0.159957	-1.38972	-0.360857	0.210136	-0.796595	-2.0754	-1.30848	-0.31676	-1.84134	0.491775	-1.78277	-1.00003	-1.35205	-1.12477	-0.194537	-0.820066	0.621186	2.81835	-0.722733	14.0463	-0.375817	-0.926447	-0.323211	-0.54027	-0.228412	-1.12013	-0.978631	0.276775	-1.19004	0.723874	-1.32292	-1.53819	-0.85336	-1.592	-1.79685	-1.42524	-1.06207	-0.334872	-1.14908	-2.44183	-0.599607
REPRODUCTIVE_PROCESS	0.0988285	0.322314	-0.683177	3.15067	2.5345	-1.61032	-0.678428	0.751031	-0.604912	-0.177248	0.00884738	0.621231	-0.400999	-1.60694	-0.585892	-0.0632401	-1.65443	0.193347	-0.788199	0.20346	-0.433157	0.368839	0.602452	-0.407266	0.0601557	1.41785	0.189491	5.07684	0.61441	0.225114	0.0986841	-0.377412	0.326738	-0.734728	-0.592615	0.929876	-0.9263	1.71967	-0.853304	-1.25002	0.43896	-0.354811	-1.71166	-0.675699	-1.26506	-1.04006	-1.63312	-1.99256	-1.24154
RESPIRATORY_GASEOUS_EXCHANGE	0.894198	0.487701	0.101958	-0.258745	-1.49875	-0.00938571	-0.834366	0.20302	0.0374184	-0.415967	0.428451	1.77365	0.108565	0.137966	-0.745246	0.508312	0.119027	0.31875	0.709331	3.74473	1.26031	1.94277	-0.0841649	1.12104	0.514578	0.0689191	-0.00403482	-1.63225	0.955696	0.00923504	0.985114	1.40646	0.647196	0.396685	-0.194704	-0.0283316	-0.836964	-0.576271	-0.650188	1.03961	0.140325	0.456478	-0.581049	2.19606	-0.99294	-0.666359	-1.44371	-1.0039	-1.10083
RESPONSE_TO_ABIOTIC_STIMULUS	-0.684209	-1.83584	-0.736284	-0.917685	-0.48277	-0.906202	-1.61355	-1.17749	-1.44933	-1.14659	-1.40054	0.998704	-1.41569	-2.02357	-1.39039	-0.289622	-1.07243	-1.79706	2.30105	-1.84583	3.03052	2.91498	-0.185885	0.881989	-1.1021	-0.286592	-1.20558	-0.115779	-1.02344	-0.535714	1.43691	1.12779	-1.50444	0.188642	-0.492902	0.570377	0.865386	0.327432	0.765608	0.860628	-1.66374	-0.908141	0.463939	0.199773	0.594056	0.0966418	-0.052278	-0.685029	-0.648187
RESPONSE_TO_BACTERIUM	1.07882	0.455767	1.41021	-0.439924	-2.54618	0.884723	0.981394	-0.41605	-0.810535	1.0893	0.578259	-0.922772	0.273296	-0.298189	0.443436	-0.300669	1.39988	2.36931	1.91461	2.06868	2.42511	3.16301	1.47853	1.25848	3.48426	0.342964	-1.44457	-0.919768	-1.09018	-0.979381	-1.28326	-0.964593	-0.61957	0.304733	0.202329	0.837131	0.901526	-0.188746	1.03645	8.78965	2.47059	4.65826	1.27538	4.43826	-1.65452	-1.57609	-2.15722	-2.43945	-2.50595
RESPONSE_TO_BIOTIC_STIMULUS	2.23693	1.87374	1.72474	-0.114577	-3.66894	0.160676	1.45524	-1.64844	-1.75812	-0.222935	1.67903	-0.259786	2.08375	1.30433	2.3443	0.819118	-0.0517264	3.7912	1.27721	5.10495	1.55277	1.83234	0.595119	1.7955	3.32699	0.593005	-1.31681	-1.36107	1.25166	0.763053	-0.209915	0.224948	0.171264	3.7263	3.74236	5.69893	4.46646	5.72061	5.29002	6.44146	3.95804	7.15032	3.95715	7.11693	-3.18042	-3.65041	-3.91515	-3.67152	-5.14772
RESPONSE_TO_CARBOHYDRATE_STIMULUS	1.32379	-0.784314	0.857568	0.0606748	1.34677	-0.0439013	-0.426417	-1.57176	-1.2163	4.96642	-1.62887	0.375762	-1.47298	-0.60763	-1.54413	0.796736	-0.855668	-0.845721	0.806503	-0.409814	1.66292	0.300694	0.600963	-0.0789337	-0.967261	0.487215	-0.553079	0.397159	-0.59373	-1.07295	1.83327	1.00234	-0.756878	-0.134108	-1.06201	1.82258	1.10534	1.15856	0.491852	-0.17437	-0.555491	-0.00637221	0.275438	-0.35049	-0.726312	-0.466886	-0.329394	-0.762462	-1.0129
RESPONSE_TO_CHEMICAL_STIMULUS	2.96684	3.12992	2.43386	0.077928	-3.29512	0.0130979	0.504362	2.54018	1.35531	5.65363	2.18706	0.824462	1.2147	1.55086	1.95892	0.831456	-1.17281	3.96985	1.60935	4.88335	1.53942	2.04123	1.71063	1.12783	2.85427	-2.94278	-5.00091	-3.95547	1.87726	1.12744	0.800095	0.492475	-2.81675	0.0672988	0.771488	2.71432	1.92534	2.37862	1.28155	2.60192	1.45146	3.81207	2.28313	4.70036	-1.39866	-2.61969	-1.46509	-3.98434	-3.92829
RESPONSE_TO_DNA_DAMAGE_STIMULUS	1.44654	-1.2168	0.0540222	0.285553	-0.876673	0.0293453	-1.079	-1.51235	-2.17638	-1.02004	-0.0112713	1.88781	-0.408809	-0.54439	-0.0488769	-0.577242	-1.59957	-1.03485	0.0349469	-1.82863	0.799188	0.393136	0.448055	-0.360116	-1.02226	3.06653	0.927266	4.64131	-1.53477	-1.33932	0.722432	1.08995	1.00677	2.58628	2.28331	2.79272	2.63054	2.46638	3.30575	2.84454	1.09222	1.31707	5.90791	2.89084	-2.34106	-3.17365	-2.47922	-0.20202	-3.03626
RESPONSE_TO_DRUG	0.00506538	0.426329	1.31843	2.4443	-1.79218	-2.07094	0.0827746	3.69964	1.07978	3.05565	0.82233	0.420533	-1.1618	-0.144317	-0.570423	-0.595364	-0.294037	0.548488	-0.847477	1.05278	-0.79973	-1.00496	-1.32875	-0.799456	0.0264798	-1.07425	-0.891316	0.0505985	-0.308753	-0.520231	0.487962	-0.668853	-0.684434	0.0724696	0.812159	1.11025	1.77807	1.28424	1.66893	-0.47528	0.743165	0.860811	1.02167	1.61422	0.204038	-0.657076	-0.776266	-1.20723	-0.0030108
RESPONSE_TO_ENDOGENOUS_STIMULUS	1.78452	-0.954981	0.383066	0.00896444	-0.698393	0.703787	-0.740108	-1.35481	-1.50654	0.363797	-0.113135	1.68838	-0.292416	-0.389181	0.00268789	0.125074	-0.853518	0.279566	0.958034	-1.2119	1.45447	1.10549	1.04156	-0.0847941	-0.132447	2.93758	0.340445	4.00231	-1.58387	-1.45978	1.31843	1.03592	0.652927	2.58907	2.47759	2.78154	3.06496	2.25241	3.34182	3.3471	0.74275	1.52211	5.70938	3.08299	-2.56459	-3.37239	-2.54079	-0.642062	-3.506
RESPONSE_TO_EXTERNAL_STIMULUS	5.54976	6.59911	5.27381	-0.660466	-4.37343	1.04127	-0.651083	-1.27194	-1.08671	8.53944	3.15393	-0.367664	3.43394	3.73779	2.85373	0.516422	-1.8906	3.61021	2.63544	9.22393	2.48533	3.50951	2.9673	1.21618	3.68048	-2.54268	-3.71761	-6.20033	0.611608	-0.723304	-2.13965	-2.27124	0.501415	0.22934	1.05643	3.3847	2.73143	4.06066	2.53233	6.53742	5.76681	8.39272	2.81516	5.86455	-1.38829	-1.77744	-2.83214	-5.0565	-4.76916
RESPONSE_TO_EXTRACELLULAR_STIMULUS	2.23407	1.68897	1.93857	0.624413	-0.522696	1.06956	-0.758284	-0.991451	-0.715514	1.68619	-0.243403	-0.999007	1.03707	0.52133	0.350327	-0.411085	-0.862887	-0.695085	-0.57479	-0.171423	-0.205143	-0.582159	-0.541949	-1.16331	-0.785316	-1.03329	-0.239689	-1.38805	-0.678029	-0.851027	-1.9594	-1.07666	-0.437793	0.653416	-0.338525	-0.353388	-0.698906	0.107313	-1.16335	-0.788097	0.0539438	-0.814811	-0.535264	-0.231678	0.759909	1.42846	0.461229	-0.559563	-0.0674588
RESPONSE_TO_HEAT	0.812543	-0.775593	0.52011	0.337427	-0.201041	0.115704	-0.131253	-0.678284	-0.960309	0.237315	-1.15705	1.3657	-1.37261	-0.778243	-1.62592	1.33858	-0.906037	-0.0429203	4.84927	-0.931644	4.6335	4.89607	0.106354	1.72903	-0.357936	0.619594	-0.155089	-0.229917	-0.774527	-0.613915	2.09756	1.22287	-1.07176	-0.664085	-1.67426	1.58854	1.35115	1.17802	0.549586	-1.04148	-1.39189	-0.53346	-0.0266246	-0.0453114	-0.263808	-1.18361	-0.0589694	-0.821074	-0.981319
RESPONSE_TO_HORMONE_STIMULUS	0.858693	0.536341	0.546411	-0.502704	0.0406666	2.11452	1.13696	0.37757	1.36551	0.0932191	0.13567	0.553903	0.77409	0.337202	0.847157	1.79947	2.09507	3.4126	2.1476	0.704339	1.30813	1.93938	1.89083	0.678943	2.43231	0.749606	-0.86832	0.357225	-0.814321	-1.02892	1.34715	0.221279	-1.2066	1.061	1.44588	0.42705	1.75304	0.317511	1.05868	2.03747	-0.312522	0.459515	1.47403	1.49344	-0.912126	-1.52784	-0.593167	-0.969278	-1.86737
RESPONSE_TO_HYPOXIA	-0.156384	1.38172	0.67978	0.3518	0.0575744	4.04202	3.37308	1.35044	1.44606	1.13512	1.11038	0.304375	1.53813	0.624555	1.26085	1.53859	1.43821	1.53289	-0.65647	0.839301	-0.802099	0.0966307	-1.10987	0.109456	1.03017	1.60988	-0.329166	-1.75351	0.467411	0.722393	-1.44525	-0.563532	1.31441	-0.843008	1.02779	-1.87268	-0.767808	-1.50807	-0.903175	2.44489	0.389669	0.121861	-0.9507	-0.268506	0.104755	0.360326	1.39358	-0.26164	-0.294166
RESPONSE_TO_IONIZING_RADIATION	0.622103	-0.818046	0.22846	-0.485992	-0.617794	-0.255029	-0.745624	0.0935169	-0.810247	-0.371848	0.224022	0.485398	-0.572482	0.197869	0.0601711	0.371003	0.610127	-0.940541	-0.458592	-0.843442	-0.272322	-0.47324	-1.00157	-0.698041	-1.1097	0.817726	0.60013	-0.200032	-0.395472	-0.115527	-0.315635	-0.69556	-0.134117	1.16432	1.44673	1.09422	0.87042	1.09029	2.13208	0.455605	0.266769	0.364343	2.57697	1.10957	-0.201013	-1.08281	-0.629524	0.772055	-0.941265
RESPONSE_TO_LIGHT_STIMULUS	-0.518528	-1.59066	-0.413756	-0.883203	-0.102931	-0.738712	-1.52312	-0.674934	-1.36536	-1.19042	-1.97827	-0.41961	-1.05049	-2.26139	-2.28489	-1.62308	-1.51668	-1.32519	0.814772	-1.15337	1.54639	1.66645	0.0375292	-0.0869439	-0.52889	-0.74423	-1.5096	0.395977	-0.990823	-0.770287	-0.270128	-0.187165	-0.513472	0.723061	0.135316	0.0276374	0.821501	-0.335949	0.61943	0.76216	-0.824857	-0.170073	0.453372	0.678006	-0.282099	0.94899	-0.632992	-0.142752	0.0925557
RESPONSE_TO_NUTRIENT	1.53861	1.45382	1.6178	-0.763372	-0.736786	0.994758	-0.0557872	0.0369417	-0.0224872	0.201188	0.126043	0.474419	1.79575	0.490985	0.912857	-0.714306	-0.930658	-0.546853	-0.846789	0.61875	-0.553024	-0.456127	-1.02905	-0.598921	-0.829762	-1.19937	-0.601863	-2.1196	-0.325046	0.0361004	-1.0824	-0.264438	0.0161765	-0.230155	-0.444719	-1.02037	-0.943377	-0.554434	-1.13753	-0.38139	-0.72038	-0.534082	-0.0606597	-0.549046	0.440189	0.461102	0.177265	-0.0534775	-0.156994
RESPONSE_TO_NUTRIENT_LEVELS	1.58814	1.12538	1.86596	0.456367	-0.578316	0.652044	-0.845023	-0.786036	-0.555497	1.77939	-0.520338	-0.942415	1.0641	0.323646	0.242542	-0.751474	-0.879074	-1.15897	-0.768268	-0.52443	-0.813609	-0.855744	-1.09336	-1.28785	-1.36187	-1.16302	-0.788204	-1.48939	-0.760057	-0.795871	-1.74188	-1.03552	-0.618605	-0.0247357	-0.712522	-0.805136	-0.985639	-0.314536	-1.43494	-0.730448	-0.428572	-1.02035	-0.575674	-0.737137	1.13275	1.84768	0.72963	-0.31524	0.352368
RESPONSE_TO_ORGANIC_SUBSTANCE	-0.0483997	-1.20158	-0.197246	-0.113704	0.362585	-1.16027	2.04396	-1.49772	-0.978279	4.29585	-1.98886	0.503199	-1.45332	-1.08192	-1.36916	0.165224	-1.5358	-0.360113	0.645029	-0.136028	1.72699	1.11024	1.34207	0.912612	-0.49557	-1.4125	-1.53341	0.112567	0.11501	0.160272	2.14968	1.79827	-1.77341	-0.575798	-0.749167	0.800541	0.325025	0.671102	-0.269736	-0.222142	-1.06989	-0.556309	-0.636738	-0.63343	-0.772266	-1.14112	0.0122201	-0.632485	-1.01915
RESPONSE_TO_OTHER_ORGANISM	2.40769	1.96097	2.14186	-1.27389	-3.57815	0.00811733	1.83233	-1.81066	-1.72695	0.465654	2.34659	-1.15195	2.69408	1.97527	2.71215	0.153362	0.20803	3.52031	0.612855	4.79384	1.17323	1.59076	0.406826	0.422155	3.37651	1.19668	-1.67571	-2.54384	-0.699808	-0.561165	-1.53167	-1.5481	0.0777384	4.37193	5.08295	5.46501	5.41834	5.29821	5.9776	8.57951	4.73847	8.68023	4.85701	8.48267	-3.19099	-3.79731	-3.33312	-3.61639	-4.94008
RESPONSE_TO_OXIDATIVE_STRESS	3.38465	1.47422	1.82143	1.90442	-0.807039	0.106686	1.00852	1.48237	0.41777	1.28388	-0.143425	1.78364	-0.464347	-0.603707	-0.835426	1.79675	-1.31993	1.43332	0.558686	-0.0871785	1.28556	1.72586	0.164301	2.315	0.869827	0.157038	-1.89607	-0.74011	1.98809	1.31032	1.54663	2.01113	-2.02132	-2.24649	-2.45493	-0.974652	-0.606885	-0.512109	-0.617436	0.931164	-0.652133	-0.205975	-1.3984	1.13967	-1.45546	-1.77209	-0.0882032	-1.86067	-2.00279
RESPONSE_TO_RADIATION	-0.162186	-1.51245	-0.254739	-0.83913	-0.362846	-0.72272	-1.61272	-0.710129	-1.29589	-1.2784	-0.936982	-0.0324807	-0.187055	-1.43993	-0.512845	-1.31228	-1.13105	-1.51687	0.532938	-1.10555	1.29744	1.3913	-0.334783	-0.424876	-0.786857	-0.109424	-0.780701	0.281718	-1.04335	-0.601816	-0.227526	-0.517738	-0.0566665	0.972162	0.555861	0.557738	1.13011	0.222176	1.48992	0.839187	-0.487173	-0.0497699	1.44522	1.02491	-0.648182	0.0805864	-1.1092	0.192425	-0.589693
RESPONSE_TO_STEROID_HORMONE_STIMULUS	-0.598593	-0.142365	-0.966899	-1.6281	0.165108	1.93234	3.00322	2.91994	4.19458	-1.01237	0.165891	-0.768548	1.35302	1.08171	1.86272	1.59498	3.56261	4.30784	3.99432	0.853616	2.63766	3.65072	2.89107	1.28059	3.12551	2.33052	-0.670978	1.31319	-0.733013	-1.28242	-0.791645	-0.905351	-0.788442	-0.484357	-0.433699	-0.49054	-0.119212	-1.06968	-0.380537	1.07526	-0.0193066	-0.0468152	2.03397	2.01813	-0.644342	-1.12645	-0.620742	-0.882852	-1.62015
RESPONSE_TO_STRESS	4.94413	4.45641	3.77064	1.71593	-3.66403	2.0442	0.556091	-1.17188	-1.84434	5.92579	1.77297	2.91556	2.32638	2.28985	2.07897	2.05393	-1.63417	3.10335	3.29519	5.33483	3.52471	4.56213	1.81291	3.39818	2.62198	1.21585	-1.53962	-0.843725	1.62919	0.284242	0.563875	1.58873	1.34085	0.915725	1.44278	3.99497	3.64559	4.31095	3.75519	5.80758	3.98902	5.22176	2.76313	5.26691	-3.48915	-4.31422	-3.98616	-4.08174	-5.95951
RESPONSE_TO_TEMPERATURE_STIMULUS	0.476344	-0.687693	-0.0775241	0.436717	0.987042	0.774129	0.382259	-0.499331	0.225942	-0.558814	-1.21862	2.28639	-1.09932	-0.997973	-1.09055	1.72052	-0.177789	-0.227855	5.04331	-1.2669	5.15342	4.76574	0.482432	3.27275	0.0815401	0.417623	0.974633	0.0810694	-0.00997071	0.389666	3.05276	3.57597	-0.739243	-1.0255	-1.59581	0.853357	0.229281	0.910703	-0.0872936	-0.217997	-1.43464	-1.25424	-0.864729	-0.398725	-0.751162	-1.1685	-0.403392	-1.44689	-1.2877
RESPONSE_TO_TOXIN	0.59778	3.40312	1.24308	0.66222	-1.30978	-0.133316	-0.0309008	7.86343	1.01902	6.72611	1.45793	0.932506	-0.0460234	0.0860336	0.312291	0.728126	-0.566792	2.65717	0.765212	1.24036	0.933656	0.407221	0.054525	-0.00750725	2.09109	-1.03268	-0.610986	-1.2231	0.251541	0.80082	-0.0348028	-0.150385	-0.60417	0.254707	-0.237482	0.0217999	-0.288625	-0.31197	-0.734916	-0.241099	-1.13217	-0.298944	-0.345978	-0.755448	-1.50292	-1.37403	-0.594801	-1.262	-1.61437
RESPONSE_TO_UV	0.525531	-0.705125	0.587754	-0.253615	-0.370045	0.414045	-0.840115	-0.965148	-1.91225	-0.764799	-1.34958	-0.399852	-0.335882	-1.06751	-1.14783	-1.17317	-1.04159	-0.29773	1.84933	-0.259594	2.7399	3.03107	1.07445	0.403307	0.166717	0.233756	-0.394673	0.520775	-0.768336	-1.23241	-0.465374	-0.177828	0.171056	1.46494	0.925407	0.665879	1.42367	-0.0375967	1.47521	0.883992	-0.139971	0.240022	1.55199	2.17186	-0.811781	-0.213819	-1.41807	-0.641193	-1.32143
RESPONSE_TO_VIRUS	2.23909	2.12548	1.74156	-0.964791	-2.52431	-0.315358	1.70255	-1.80751	-1.4805	-0.133648	2.67375	-0.592331	2.7732	2.40415	3.28162	0.472784	-0.63325	2.92713	-1.02443	4.26545	-0.774	-0.681664	-0.536197	-0.704041	1.90128	1.15452	-0.815334	-2.41404	-0.0234283	0.0679322	-0.937293	-1.1493	0.788034	5.27052	6.08687	5.76204	5.44758	6.33707	6.02171	3.15878	4.31315	7.32997	4.53934	6.88313	-2.58126	-3.32246	-2.47104	-2.60538	-4.29481
RESPONSE_TO_WOUNDING	4.35144	6.97159	4.92102	-0.0648163	-3.8911	0.750985	0.333984	-0.898128	-1.12524	9.84066	3.25988	0.873637	4.06389	4.58319	3.5232	2.12014	-1.70515	4.57868	3.47544	9.37477	2.95511	4.66701	2.28704	2.48136	4.20714	-0.565175	-2.54021	-5.56554	1.4496	-0.170895	-1.39659	-1.74469	1.3335	-0.422661	1.53813	3.70495	3.9741	4.77336	4.16209	5.69084	6.02897	8.56788	1.37789	5.31824	-2.43891	-2.96393	-3.55159	-4.86223	-5.26658
RESPONSE_TO_XENOBIOTIC_STIMULUS	0.899622	0.741413	0.105663	-0.331478	-1.14504	1.37885	-0.0196178	0.690892	0.0450973	7.51721	1.51545	-0.0186384	1.50344	1.33308	1.77047	-0.759061	-0.0463349	1.97461	1.13854	1.02967	1.40171	0.886548	0.636896	0.575286	2.09444	0.235025	-1.64906	-1.53739	-0.382249	0.180515	0.0471944	-1.06602	-0.892998	-0.314654	-0.0986532	0.689026	1.17099	1.05358	0.561399	2.32815	-0.433862	-0.248673	0.399815	1.47001	-0.920205	-2.09446	-0.671906	-1.43423	-1.18506
RHO_PROTEIN_SIGNAL_TRANSDUCTION	2.58747	1.11592	3.05635	0.933914	-2.34521	-0.341726	0.430273	-0.581484	0.673732	3.2397	1.35785	-1.2522	0.0571687	0.931559	0.241741	-1.23712	-1.0264	-0.080705	0.539491	2.29474	1.57048	1.24428	1.08944	-0.437882	-0.0750522	-1.29617	0.146196	-2.1534	0.396356	0.834024	-1.92665	-1.33798	0.924635	1.0487	1.00658	-2.30297	-1.01405	-2.13287	-1.15432	0.671648	1.54577	1.58393	0.0642427	2.32945	-0.586489	0.319223	-1.19922	-0.0920784	-0.452407
RHYTHMIC_PROCESS	-0.722725	-0.364758	-1.76223	0.788955	0.459566	-0.208046	-0.198127	-0.754946	-0.827851	-0.562245	-1.97484	0.515234	-0.549166	-1.11148	-2.10306	0.669911	-1.56082	-1.036	-0.0215587	-0.352035	0.221429	0.00490749	1.58758	-0.431122	-0.490242	0.714235	0.709143	1.57696	0.0324985	0.569621	0.440401	0.0915738	-0.606554	-1.51468	-1.24708	0.855066	0.0689653	0.346326	0.110378	-1.15929	0.155767	-1.02636	-0.107802	0.120123	1.01969	-0.0466648	0.229974	-0.319019	0.95272
RIBONUCLEOPROTEIN_COMPLEX_BIOGENESIS_AND_ASSEMBLY	0.512654	-1.56797	-0.854544	-0.84404	-0.0887477	3.4654	0.664258	-1.52652	-1.4132	-2.41599	-0.209338	1.65449	-0.719476	-0.164802	-0.390143	2.02285	1.19348	-0.737389	0.196626	-2.65265	-0.222245	0.186339	1.45912	0.0496085	-0.577416	2.47232	4.65631	1.62984	-2.06382	-1.93074	2.48134	1.71274	2.78533	4.82239	4.25903	7.21181	4.13248	6.19537	3.35648	-0.813822	0.871191	0.244277	2.1053	1.31899	-1.9091	-2.74699	-1.96106	-0.70765	-2.35941
RIBONUCLEOTIDE_METABOLIC_PROCESS	-1.44345	-2.0057	-1.39064	-0.773199	-0.186693	-0.350442	-2.06692	-0.306296	-0.380949	-0.317451	-1.45757	-1.77075	-0.376301	-2.00013	-1.19958	-1.42023	-0.224593	-1.43202	-0.362272	-1.81462	-0.173379	-0.247123	-0.449022	-0.327602	-1.22425	-1.76514	-2.16969	0.460018	-1.00015	-1.51248	-0.722276	-0.89487	-1.81578	1.07756	0.197657	1.94653	0.236851	1.465	-0.128297	0.479148	-0.84487	-1.1072	-0.201727	-0.563652	1.78434	1.63587	0.953111	-0.686431	1.94097
RIBOSOME_BIOGENESIS_AND_ASSEMBLY	0.484184	-0.438798	-0.081665	0.152092	-0.336755	2.07444	0.943562	-0.704099	-0.313682	-0.785944	0.329339	0.140322	-0.554372	0.0191404	0.517994	0.719663	0.274421	0.414444	0.0717475	-0.733583	0.129631	0.319179	1.55857	-0.190777	0.124981	1.72748	2.82863	0.951026	-0.915235	-1.44398	0.214199	-0.373202	1.37183	3.82973	3.33395	6.34643	3.0541	5.79707	2.49174	-0.201585	1.00992	0.384171	0.841291	1.58083	-0.935822	-1.39105	-1.02015	-0.817841	-1.45297
RNA_3__END_PROCESSING	0.581166	-0.855229	0.265911	-0.274738	-0.615029	-0.600448	-0.634391	-0.952663	-0.875841	-0.626023	-0.23377	-0.431894	0.404432	-0.688714	0.404429	0.672932	1.69755	-0.763027	1.4789	-0.690782	1.7608	0.785077	0.558824	-0.595435	-0.590764	1.40605	0.685329	2.35226	-1.39966	-1.64094	-0.931842	-1.25126	0.255754	2.71243	3.19941	2.93893	2.41903	2.73591	2.12723	0.72576	-0.0854324	0.372434	1.49321	1.69251	-0.237691	-0.714474	-0.947029	-0.690988	-0.603895
RNA_BIOSYNTHETIC_PROCESS	4.06601	2.24448	2.17142	1.18783	-1.03575	-0.77187	2.83482	-1.8135	0.803238	-2.17363	2.63668	3.78067	3.14567	3.52923	2.03213	1.34884	0.268665	0.052781	0.916008	1.55666	0.935624	0.404047	2.81418	-0.385325	0.506247	3.94264	6.10664	2.25536	0.522214	0.788636	-0.332185	2.00848	5.6511	4.66318	5.64426	7.14615	4.77768	6.86859	4.45831	1.39197	2.97788	3.56793	3.67142	2.55364	-4.57781	-5.36236	-4.67343	-1.77897	-4.93464
RNA_CATABOLIC_PROCESS	0.524807	0.629444	0.00666176	-0.435422	-0.866708	1.00391	0.155219	-1.37653	-0.031826	-0.621382	0.158737	0.34331	1.3252	0.829121	1.72013	0.36066	0.286681	1.25075	-0.727347	1.48858	0.0615273	0.0985323	-0.457213	0.143039	1.72516	0.0828537	-0.00833522	0.208454	-0.212444	-0.967498	0.407135	0.448839	-0.503705	2.27695	2.92223	3.06676	2.54359	1.87698	2.11739	4.39825	0.857172	1.11972	2.29772	2.34756	-1.79208	-1.80331	-1.37855	-1.05551	-2.36011
RNA_ELONGATION	0.358136	-0.758764	0.0764587	-0.864691	-0.0851571	0.76499	-0.651428	-0.966234	-0.894043	-0.327763	-1.41039	-0.275502	-1.22772	-0.676695	-0.663723	-1.07634	0.623142	-0.161473	-0.300542	-0.309932	0.466327	-0.308405	-0.266756	-0.0458458	0.104628	-0.61395	0.26359	2.65279	-0.667667	-0.747578	-0.703048	0.514056	-0.680576	1.37177	0.376778	1.84539	1.08353	1.14153	0.57072	-0.249915	-0.509794	-0.57947	-0.0229166	0.0468772	-0.95988	-0.183901	-0.392284	0.21065	-0.0463027
RNA_EXPORT_FROM_NUCLEUS	-0.39698	-0.911602	-0.363156	-0.227862	0.448923	-1.06553	0.128921	0.0450858	0.580484	-0.691369	-0.125862	0.336656	-0.572066	-0.247454	-0.277888	-0.366092	-0.228414	-0.257087	-0.99259	-0.676673	-0.819335	-0.626314	-0.322978	-0.728288	-0.955943	0.809564	1.67576	2.53313	-0.721075	-0.0122066	0.149485	-0.242623	-0.291796	2.69612	1.85989	2.64408	0.508333	2.23753	1.06859	0.892836	0.905287	0.864109	1.5975	0.976309	-0.962722	-0.729563	-0.229033	0.707864	-0.565319
RNA_METABOLIC_PROCESS	3.75099	1.51784	1.48187	1.04486	-0.176874	-0.43078	3.29376	-2.8678	0.378016	-3.2867	2.66665	3.18844	2.8011	3.52411	2.75697	1.81481	0.12118	-0.0654841	0.783254	1.10586	1.04833	0.479363	2.7362	-1.18905	0.205288	5.87752	7.87506	3.66388	-0.561235	-0.723645	-0.94445	0.959232	6.17914	8.15573	8.00809	11.6925	7.34192	11.0145	6.86395	2.3193	4.55923	4.94168	6.0001	4.27392	-5.75437	-6.76518	-5.80171	-1.75932	-6.01152
RNA_PROCESSING	0.015772	-1.30231	-0.94893	-0.0464709	1.47004	0.0779559	1.4847	-2.03865	-0.293291	-2.69263	0.430252	-0.443797	-0.590244	0.394812	1.16242	0.82581	-0.0669833	-0.87237	0.0538405	-1.17482	0.372407	0.139458	0.643034	-1.5563	-1.0188	4.47424	5.4204	3.30235	-1.85683	-2.43761	-1.26671	-1.30509	2.80896	7.45632	5.56041	10.2942	5.58709	9.56529	5.28569	0.987874	3.51922	3.00714	5.18149	3.29916	-3.27424	-3.84188	-3.5887	0.0445809	-2.86535
RNA_SPLICING	0.388198	-1.22513	-1.01328	-0.604919	1.15051	-0.468447	0.964226	-1.3487	-0.0191457	-2.07527	0.356835	-0.126523	-0.842076	-0.254386	0.547847	0.0969897	-0.285446	-0.637564	-0.0574413	-0.913442	0.463884	0.366683	0.431209	-0.986084	-0.790313	2.74988	3.96772	1.97533	-1.66098	-1.7269	-1.13325	-0.428756	2.14614	6.3847	4.58595	8.05483	4.26917	7.47568	4.07831	1.49964	2.35805	2.38409	4.87288	2.70608	-2.57792	-3.3071	-2.87792	0.742798	-2.51247
RNA_SPLICING__VIA_TRANSESTERIFICATION_REACTIONS	0.602276	-0.84186	-0.222191	-0.546323	0.180737	-0.607172	0.213658	-1.24995	-0.562312	-1.41959	-0.50452	-0.336793	0.0910664	-0.343417	0.134576	-0.438686	-0.718861	-1.06219	-0.500427	-1.16421	-0.0436931	-0.27712	0.157905	-0.740775	-0.904771	1.85464	2.21517	1.32785	-1.36549	-1.11277	-0.880064	-0.58942	1.30441	3.70642	3.17163	4.32629	2.91757	4.47479	2.75532	0.762383	0.940292	1.54726	2.66887	1.31408	-1.28949	-2.08744	-2.3647	0.228522	-1.56218
RRNA_METABOLIC_PROCESS	0.255253	-0.472681	0.0790865	0.234827	-0.3372	0.998159	0.66091	-1.04373	-0.509272	-0.679417	0.586155	0.560517	0.516702	0.42452	1.90058	0.423777	0.206301	2.04248	-0.326242	-0.495127	-0.0593422	0.0878687	1.88304	-0.290107	1.21268	1.29535	1.42292	0.831718	-0.858892	-1.23435	0.381245	-0.321842	0.115074	2.82731	2.46486	5.52105	2.74383	4.88409	2.12215	-0.233169	0.596784	-0.051094	0.519749	1.14064	-1.57652	-1.56776	-0.648525	-0.868969	-1.21049
RRNA_PROCESSING	0.452186	-0.385418	0.0142286	0.0439634	-0.375139	1.28541	0.853502	-0.860903	-0.464939	-0.658218	0.00487157	0.305374	-0.691185	-0.173214	0.33577	0.524833	0.0260757	0.427819	-0.148143	-0.688947	0.177787	0.0650483	1.74384	-0.258092	0.03242	1.42454	1.89731	0.787419	-0.851023	-1.34833	0.449659	-0.394552	0.231557	2.9375	2.53926	5.78363	3.01139	5.30278	2.26182	-0.199275	0.777056	0.17517	0.627264	1.28021	-1.23794	-1.24565	-0.749567	-0.752748	-1.11689
S_PHASE	0.168668	-0.279703	0.261746	-1.01033	-0.652815	-0.459544	-0.311604	-1.91466	-0.930313	-0.982337	0.812052	-0.494554	-1.29612	-0.389755	-0.319658	-1.80467	-0.560324	-0.824897	-0.726226	0.0673128	-1.08052	-0.871035	-1.23843	-1.17595	-0.798035	0.479295	-0.482715	0.954194	-0.952124	-0.591213	-0.960199	-1.10098	-0.610582	1.40655	0.910025	0.0641723	0.625937	0.367601	0.722377	2.09026	-0.224019	1.01617	2.58635	2.09198	-1.37308	-0.766488	-0.761842	0.820493	0.660083
S_PHASE_OF_MITOTIC_CELL_CYCLE	0.498658	-0.174407	0.487854	-0.908908	-0.571322	-0.333617	-0.171071	-1.5254	-0.755418	-1.20513	0.104887	0.126261	-1.40143	-0.280202	-0.903342	-1.49058	-0.0343847	-0.91271	-0.487473	-0.697668	-0.949099	-1.07177	-1.11424	-0.944078	-0.802878	0.163437	-0.273355	-0.0913556	-0.26543	0.258892	-0.368083	-0.319764	-0.51343	-0.456362	-1.47299	-1.88683	-1.14729	-1.83564	-1.81187	-0.127325	-1.25231	-1.06617	0.583809	-0.719735	-0.854736	-0.590498	-0.390555	0.464611	1.22947
SECOND_MESSENGER_MEDIATED_SIGNALING	-0.047862	0.90215	1.6277	-0.528291	-1.898	-0.235551	-1.43998	-2.44221	-2.82759	-1.01254	-0.78814	-0.785484	0.128755	-0.467138	-1.6117	-1.47811	-1.45168	-0.905099	-1.49981	1.2822	-1.48413	-1.45538	-0.871027	-1.56477	-1.21579	-3.16975	-2.73013	-4.29817	0.0988662	-0.109751	0.0714214	-1.43527	0.132341	-0.178864	-1.09678	-0.77041	-1.19176	-0.778707	-1.47398	0.929142	-0.592604	-0.143379	-1.87379	-1.18659	2.73818	3.49941	2.07621	-0.268717	1.65612
SECONDARY_METABOLIC_PROCESS	1.29382	1.61658	0.924165	3.25368	-1.03555	-0.62403	-0.108943	2.01044	1.09616	2.15898	-0.406339	0.596698	-0.649808	-0.531018	-0.796891	1.52144	0.014147	-0.395534	1.18115	-0.341379	1.46606	0.834366	2.52711	0.944929	-0.142826	-0.522433	0.132266	-1.3077	0.59974	0.336703	1.8235	1.00464	-0.636927	-1.30606	-2.19486	-0.112306	-0.538397	0.068976	-1.16464	3.88142	0.341771	-1.77944	-1.69888	-1.12871	-1.4067	-1.4375	-1.25503	-1.65782	-1.3136
SECRETION	-0.883696	0.070146	-0.609293	-0.831639	3.88521	4.55056	-0.0922232	4.61202	5.51054	1.89465	0.214111	-0.855459	-0.743315	-0.464366	0.943118	1.7477	2.68769	2.06515	-0.314702	0.313007	-0.092331	0.631651	-0.308029	-1.49155	1.6767	-0.280799	-1.24057	-0.190765	-2.12832	-2.57421	-2.26738	-2.21377	-0.0263531	-1.924	-2.24307	-1.08039	-1.45259	-0.524415	-1.61303	-1.40048	-2.73284	-1.55188	-2.13857	-1.90401	0.919067	0.109596	1.13693	2.31232	0.473533
SECRETION_BY_CELL	0.153401	-0.448713	0.120694	-1.05976	3.15279	4.14424	0.345215	-1.59759	-0.299609	1.24644	0.763528	-0.969382	-0.181859	0.384128	1.62454	1.83986	1.96975	1.35542	-0.240511	-0.211053	-0.48138	0.349888	-1.46319	-1.60619	1.01792	0.853882	-0.548496	0.288209	-1.83371	-1.81089	-1.82061	-2.2307	1.15859	-0.932831	-1.14864	-0.357682	-0.035851	0.761122	0.338421	-1.05284	-1.14182	0.0726127	-1.07868	-0.695829	0.696207	-0.124596	0.54577	2.56442	-0.451965
SECRETORY_PATHWAY	-1.90833	-2.04716	-1.1831	-1.23199	3.27159	2.02991	-0.861057	-1.26045	-0.250594	-0.919449	-0.0808514	-1.09206	-0.611128	-0.928341	0.870279	1.19982	1.51281	-0.122822	-0.584828	-1.84617	-1.15138	-0.657197	-2.2753	-1.60622	-0.208097	0.755315	-0.519881	0.513747	-1.70077	-1.66462	-1.21581	-1.70563	0.129594	-0.632687	-1.30289	-0.488967	0.295818	0.04002	0.243839	-1.5731	-2.13074	-0.813337	-1.35095	-1.71932	0.850358	0.860484	0.807702	2.57078	0.795089
SENSORY_ORGAN_DEVELOPMENT	-0.571284	-0.883318	-0.975342	1.6216	1.95532	-1.42177	0.485072	-0.0637027	1.01268	-0.069444	-2.16999	-2.04063	-2.61716	-1.85614	-1.85852	-0.640654	-1.6379	-0.873189	-1.23832	-0.113871	-0.829619	-1.16821	-1.2783	-1.10543	-1.23549	2.54757	1.29696	-0.610493	-1.9317	-1.53322	-0.505347	-0.964407	-0.235409	-2.23054	-1.97904	-1.8741	-0.922583	-1.74948	-2.04203	-1.92885	0.0142308	0.752477	-0.609536	-1.71233	1.2777	0.579286	1.36482	1.63222	2.64569
SENSORY_PERCEPTION	-1.4279	-0.495968	-1.03419	0.125018	2.71373	-0.108404	0.881854	2.06638	1.29168	-0.737058	-2.84479	-0.511286	-1.13616	-1.67951	-2.31419	0.535277	-1.30319	-0.229717	-1.37246	-1.7523	-1.74361	-1.86415	-0.645719	-1.82789	-0.16172	-1.12705	-1.89806	-1.06065	-0.798882	0.598878	-0.727279	-1.31748	-0.872328	-2.38573	-2.20097	-1.51711	-2.28191	-1.3535	-2.30722	-1.97282	-1.55381	-2.12829	-2.97841	-2.49786	2.3547	2.43752	2.74839	-1.13643	0.281168
SENSORY_PERCEPTION_OF_CHEMICAL_STIMULUS	-0.259938	-0.782476	-0.047126	1.16276	1.77125	-0.232374	-0.421907	0.451285	-0.473021	-0.761758	-0.88746	-0.513585	-0.52415	0.205656	-0.38899	-0.242156	-0.43202	-0.183832	-0.37564	0.331786	-1.41265	-0.994645	-1.79562	-0.782424	0.262053	-0.188551	-1.25374	-0.867738	-0.216208	0.134782	-0.332014	-0.49148	0.597753	-0.579791	-0.448734	0.454608	0.113771	0.523795	0.551715	1.83261	-0.358727	0.770872	-0.234494	-0.690795	0.721108	0.868242	-0.858024	-0.994901	0.701879
SENSORY_PERCEPTION_OF_TASTE	0.141582	-0.862544	-0.012473	-0.462069	-0.613522	-0.274607	-0.838971	0.0705119	-0.513156	-0.306211	-0.23022	-0.120515	-0.129524	-0.207025	-0.144194	0.0156782	-0.424773	-0.161775	-0.327347	-0.71767	-1.17993	-0.518307	-1.27716	-0.405188	-0.25168	0.540992	0.000917015	-0.692497	-0.912956	-0.263281	-0.0855501	-0.323967	0.784865	-0.532474	-0.389699	0.142514	0.136471	0.180526	0.915692	-0.370108	0.00156352	0.656455	0.307382	0.0595106	0.624974	1.19338	-0.327329	-0.729616	0.200528
SEXUAL_REPRODUCTION	-1.5469	-2.18978	-1.95386	-1.26737	1.21724	-0.649813	-0.809832	0.0603037	0.37977	-2.11413	-0.490475	-1.20728	-1.16222	-1.95895	-1.32794	-0.400877	-1.29364	0.430747	-1.76158	-1.96514	-1.39855	-1.65083	-0.169954	-1.04959	0.691815	2.40502	-1.85934	18.4472	-1.06368	-1.74116	-1.19269	-1.32207	-1.05707	-1.32004	-1.37693	-0.825704	-1.28667	-0.801296	-1.74268	-1.38437	-2.02456	-2.82935	-1.33438	-1.96309	-0.628594	0.257731	-0.0887642	-1.21355	0.314838
SIGNAL_TRANSDUCTION	4.89586	4.29936	5.95587	-0.824437	-3.12072	-0.473901	-2.02013	-3.90093	-2.74022	-2.22964	2.64579	-1.32047	2.42057	2.39	1.44917	-3.09914	-2.93323	1.83028	1.18546	8.74563	0.0335225	0.965167	-0.646063	-3.14328	0.839415	-2.74152	-2.20194	-9.02544	-0.723776	-1.06075	-5.2122	-4.73335	3.81443	2.88826	2.63602	2.69836	2.46851	3.32759	3.11296	0.949375	3.10187	8.05834	0.0522211	4.51642	2.84079	2.73114	0.29299	-0.667797	0.530794
SISTER_CHROMATID_SEGREGATION	0.420117	-1.06532	-0.599012	0.559533	-1.56142	-0.679383	-0.979175	-0.192137	-0.271638	-0.377982	2.01522	1.69312	0.14308	-0.114654	3.03492	-0.293302	-0.320881	-0.785382	1.6531	-0.832743	2.15228	2.74401	0.894811	0.471745	-1.04409	2.94082	0.635072	3.5871	-0.183251	-0.181545	0.71411	-0.347293	0.659229	0.144396	-0.046237	0.176094	0.0269486	-0.0746484	0.314476	4.96586	1.12068	0.945267	6.76494	1.84237	-1.00437	-1.83716	-1.09837	-1.13033	-1.19792
SKELETAL_DEVELOPMENT	4.87486	5.25788	5.75613	4.59059	-0.666603	1.6502	3.00598	1.73925	2.67581	2.38576	4.5277	1.99644	1.68844	4.20975	1.49528	4.38839	0.693284	4.92961	0.925594	4.75873	0.611033	0.147265	2.71439	1.32622	6.01947	4.51145	3.185	-1.2766	2.95962	0.69199	-1.06522	0.265708	5.97814	-2.84764	-3.16655	-2.48136	-3.05943	-2.01425	-3.50782	-1.61155	2.37116	0.390926	-1.98999	-0.975393	-2.14063	-2.74071	-2.04479	-2.06751	-2.39471
SKELETAL_MUSCLE_DEVELOPMENT	0.108951	0.966608	0.104642	1.87295	1.69783	-0.80668	-0.295366	-0.958272	0.60285	-0.879416	0.855675	4.53625	0.211516	0.264994	1.39804	3.10729	-0.0432581	1.68545	0.988538	1.02091	2.87769	0.889245	0.791602	11.1303	1.21507	1.23161	2.33072	-1.29661	6.51763	6.23995	10.7303	10.4646	1.70465	-1.85966	-1.0588	-3.14853	-2.74738	-2.56229	-2.30701	-0.924205	-0.00473579	-0.0784299	-0.435979	-0.582115	-2.50884	-2.90812	-1.1293	-2.1675	-2.57319
SMALL_GTPASE_MEDIATED_SIGNAL_TRANSDUCTION	3.37943	1.43431	3.30058	0.615129	-2.25085	-1.86194	-0.493325	-1.10404	-0.19518	1.3423	0.63816	-1.48321	-0.2913	1.25311	0.876283	-1.44964	-1.65198	0.0836583	1.17053	2.14409	1.31382	0.770165	0.517875	-0.620817	0.0146787	-1.36177	-0.0375891	-2.83141	0.836609	0.949938	-3.06125	-1.62813	0.927029	1.23566	0.4376	-1.08771	0.173984	-1.21441	-0.0007487	0.0263412	1.27236	2.76682	0.988881	2.70399	0.225235	1.12171	0.200762	1.06457	0.62014
SMOOTH_MUSCLE_CONTRACTION_GO_0006939	0.912829	0.265819	1.00877	0.539126	-1.86616	-1.79539	-0.700758	0.953185	3.7644	1.70163	3.90083	1.85888	0.776356	2.07105	4.9215	6.44479	-0.852264	0.655371	2.86781	-0.193974	1.85426	1.44445	1.23616	0.696521	0.829835	-0.253935	-0.0641829	0.332543	2.15574	1.3892	-0.901318	-0.327917	2.31422	-1.87184	-1.52999	-0.817669	-1.61897	-1.5197	-1.90217	-1.4638	-0.256149	-0.5434	-2.03919	-0.608026	-1.6627	-1.01079	-1.11166	-1.50681	-1.48975
SODIUM_ION_TRANSPORT	-1.48012	-0.821278	-1.43002	-0.981109	-0.697182	-0.166024	-1.42818	1.78389	-0.708043	1.52421	-0.772545	0.258269	0.41263	-2.1	-1.8966	-1.25308	-0.735029	-0.169557	-1.08262	-0.380005	-0.988918	-0.309758	-0.653285	1.27199	-1.06461	-1.76474	-1.29843	-1.02161	1.20414	2.01617	1.51269	1.90311	-0.976951	-1.46339	-1.08706	-1.19073	-1.40415	-0.861569	-2.32824	-1.27024	-1.30416	-1.67252	-2.52736	-1.62973	1.29831	1.08234	1.80011	2.42584	2.89512
SPERM_MOTILITY	-1.96454	-1.5107	-1.89732	-1.11536	0.742579	-1.11033	-0.474547	-0.672184	-0.265906	-1.64639	-1.4353	-0.686669	-1.76199	-2.31611	-1.81568	-0.813049	0.133134	-1.32904	-0.919978	-0.850656	-0.831119	-0.590573	-0.539924	0.494811	-0.848754	-1.49171	-0.935903	12.0919	0.664162	0.79679	-0.323655	1.15463	-2.18575	-1.611	-1.57426	-1.1336	-1.18102	-1.56133	-1.8913	-1.53122	-2.33023	-2.30113	-2.27791	-1.9853	1.86419	2.45225	1.86321	3.06413	2.80223
SPERMATID_DEVELOPMENT	-1.95431	-1.35465	-1.86136	-1.14177	2.13218	0.522334	-0.545049	1.25586	1.20919	-1.24513	-1.87219	-1.09173	-1.42837	-1.27368	-2.01125	-1.72874	-0.643031	1.00158	-0.751433	-0.790242	-1.44257	-1.5187	-1.09162	-0.178338	0.204149	0.212684	-0.554938	9.97214	-0.379965	-0.277873	0.0562383	-0.156429	-0.759233	-1.05844	-1.29999	-1.66232	-1.45741	-1.51268	-1.65795	-1.55272	-1.99038	-1.11473	-1.67994	-1.78117	1.57488	2.29808	1.48441	0.117025	2.46638
SPERMATID_DIFFERENTIATION	-1.98346	-1.40913	-1.79776	-1.09492	1.97777	0.177321	-0.730868	1.07305	0.934294	-1.20833	-1.64174	-0.476258	-1.37926	-1.01322	-1.94713	-1.78294	-0.714469	0.879341	-0.78488	-0.905429	-1.45882	-1.56993	-1.18761	0.0785688	0.18758	0.513746	-0.285618	9.6081	0.0948656	0.139413	0.0868148	0.477128	-0.627643	-1.19324	-1.29052	-1.71005	-1.54774	-1.58761	-1.71877	-1.53053	-2.00496	-1.32913	-1.77857	-1.78813	1.24141	2.00069	1.3437	0.0142193	2.31537
SPHINGOID_METABOLIC_PROCESS	1.19675	-0.00659065	0.393413	1.28759	1.08292	0.0610537	0.993074	0.159978	0.214296	-0.263506	0.252583	-0.691125	-0.328916	0.0599937	0.582036	-0.395086	-0.421858	0.499964	0.151345	0.580398	0.0545411	0.407038	0.506239	-0.410717	0.565031	-0.0747795	-0.308373	-1.38404	0.0276239	0.352567	0.0843458	-0.562017	0.349822	-0.586123	-0.105177	1.88413	0.932123	0.694394	0.386891	0.285124	3.14339	-0.393179	0.491044	0.775489	-0.581594	-0.785532	-0.780024	-0.348285	-0.142277
SPHINGOLIPID_BIOSYNTHETIC_PROCESS	-0.678425	-0.128371	-0.334148	3.49534	-0.169566	-0.545799	-1.30817	-0.767966	-1.30792	-0.833434	-1.17103	-1.92037	0.304927	-0.275225	-0.724419	0.591619	-1.32834	0.128019	-0.953601	0.0748924	-0.957103	-0.428545	0.0452044	-0.920217	-0.0478149	-1.10418	-0.765087	-1.40723	-0.55086	-0.500968	0.131055	-0.656473	-0.115164	-0.575648	-0.588885	-0.361085	-0.262186	-0.133244	-0.595463	-0.172095	1.02386	-0.606225	-0.876666	-0.2129	0.366834	-0.096145	0.565437	0.68477	1.18229
SPHINGOLIPID_METABOLIC_PROCESS	-0.107593	-0.416409	-0.12986	1.88963	0.855221	-1.19721	-0.302699	-0.925522	-1.01689	-1.57515	-0.860236	-1.94527	-0.782642	-0.440584	-0.730413	0.451404	-1.22033	-0.321079	-1.3838	0.564344	-1.09172	-0.812761	0.256219	-2.00687	-0.115123	-0.867071	-0.795332	-1.57705	-0.742914	-0.943404	-0.673699	-1.853	-0.138989	-1.96171	-1.33137	0.644989	0.267496	-0.388555	-0.340516	-0.347254	1.29137	-1.51006	0.299139	-0.799425	0.402072	-0.250147	0.670933	0.368774	1.07361
SPINDLE_ORGANIZATION_AND_BIOGENESIS	-0.175328	-1.4337	-1.12617	-1.3863	-1.1214	-0.451802	-1.63631	-1.30719	-0.760543	-1.3241	0.691793	-0.27067	-0.949048	-0.484462	1.13458	-1.28184	-1.63134	-1.28287	0.952847	-1.15181	1.7426	2.23914	1.23632	-0.15353	-1.15112	2.16221	0.413178	5.26281	-2.03275	-1.51715	-0.350755	-0.853043	-0.0883017	-0.224779	-0.457214	-0.318697	-0.138351	0.292639	-0.426049	7.06601	-0.389904	-0.683938	7.24279	2.30313	-1.00611	-0.430152	-0.766661	-0.118354	-0.146544
SPLICEOSOME_ASSEMBLY	0.320293	-0.667066	-0.536654	-0.823	0.569735	-0.558807	0.27511	-0.961907	-0.415657	-1.47738	-0.337821	-0.35863	-0.228028	-0.450608	0.17433	0.160414	-0.633546	-0.646192	-0.107747	-1.21798	-0.0509873	-0.0324287	0.0177408	-0.77622	-0.777975	1.21719	2.25248	1.28353	-1.35268	-1.47754	-0.569166	-0.349572	1.1443	2.77172	2.68264	3.31062	2.45016	3.14637	2.43539	0.599214	1.13735	0.989413	2.27086	1.17081	-0.790945	-1.39964	-1.40647	0.291971	-1.1418
STEROID_BIOSYNTHETIC_PROCESS	1.12107	0.581835	-0.000314296	7.9506	-1.02144	-0.764501	-0.305771	1.31451	2.1813	3.92616	-0.997553	0.724421	-0.762918	-1.48021	-1.24402	0.945526	1.91114	0.0693542	0.484127	-1.38238	1.31747	1.02991	1.87569	-0.376638	-0.190985	-0.834523	1.49288	0.284062	-0.577763	-0.881372	0.368858	-0.693677	-2.47406	-1.04637	-1.41705	-0.786747	-1.61025	-1.00765	-1.30543	-1.60012	-0.127258	-0.99073	-2.21868	-1.12955	-1.54027	-1.33847	-0.625558	-1.59818	-1.5934
STEROID_HORMONE_RECEPTOR_SIGNALING_PATHWAY	1.18208	1.37064	0.40907	0.103952	-0.677758	-0.323305	0.0675395	-1.17365	-0.866979	-0.117404	0.283179	1.12583	1.2558	0.883247	0.282716	0.734579	-0.327799	-0.441898	-0.103562	-0.586486	-0.650391	-0.959232	-0.357136	-0.7752	-0.880443	2.41333	1.56088	-0.472973	-0.225046	-0.0770414	0.144834	0.233356	2.25491	1.16734	1.39469	0.396269	0.648173	0.542471	0.850929	0.162905	0.54086	1.14578	1.15636	-0.169031	-0.535725	-0.347285	-0.356591	0.309247	-0.48273
STEROID_METABOLIC_PROCESS	1.2913	0.377824	0.948065	9.24965	-0.224033	1.23073	-1.08701	1.03849	1.15408	10.3446	-0.766563	0.61596	0.124114	-0.133745	0.500667	0.311708	0.566379	1.25525	0.74136	0.369054	2.0411	2.56987	2.16347	-0.24841	0.700355	-3.00965	0.55003	-1.39119	-0.71027	-2.23471	-0.377307	-1.29926	-2.89322	-2.41603	-2.31903	-1.72389	-2.64878	-1.89071	-2.37272	-1.43163	-0.0115913	-0.727922	-2.96427	-1.32235	-0.800814	-1.6186	-0.140666	-2.51958	-1.04481
STRESS_ACTIVATED_PROTEIN_KINASE_SIGNALING_PATHWAY	-0.966245	-1.16887	-0.0619103	0.282636	0.161762	-0.930593	-1.00039	-0.852586	-0.196994	0.00692016	-1.50342	-0.9966	0.0164045	-0.897628	-0.794404	-2.35836	-0.439191	-1.26344	-0.247869	-0.756398	0.538912	-0.261325	-1.15365	-1.40362	-1.00577	-2.07854	-1.21421	-1.20736	-2.08967	-1.12435	-1.69294	-0.634196	-0.924803	0.962053	1.61731	0.561781	0.80926	0.440771	0.79373	-0.80979	-0.429322	0.271992	-0.840052	1.00743	1.60478	1.3103	0.747278	1.98998	1.32184
STRIATED_MUSCLE_CONTRACTION_GO_0006941	-2.87578	-1.77461	-1.36812	-1.74675	-0.785267	-2.92366	-2.21542	-3.03496	-2.35399	-1.77772	-2.60415	3.51088	-2.93793	-2.3214	-2.72408	-1.13516	-1.65857	-1.35861	1.0551	-2.43073	4.77919	1.40027	-0.314265	20.1135	-2.07852	-3.81562	-2.72358	-0.538374	17.5343	21.4592	18.4084	19.5276	-2.84549	-1.4468	-1.70463	-2.17718	-3.11531	-2.41013	-2.56705	-2.04788	-3.55027	-2.70818	-2.23619	-1.74301	-1.10026	-1.31881	-0.379003	-0.835473	-1.86137
STRIATED_MUSCLE_DEVELOPMENT	-0.336277	0.663776	0.123049	1.43106	1.54011	-1.35259	-0.664744	-1.5606	0.191668	-1.1837	0.662276	4.34317	0.158847	0.308334	1.03008	2.67905	-0.450281	1.17795	0.647095	0.398053	2.42875	0.561128	0.382751	10.1028	0.52127	0.692185	1.68032	-1.43347	5.74378	5.8891	10.18	10.0544	1.709	-2.30537	-0.753727	-3.40704	-2.66145	-2.50215	-2.16686	-0.716411	0.291192	-0.0453815	-0.402785	-0.721467	-2.16881	-1.92538	-0.85567	-2.30424	-1.54211
SULFUR_COMPOUND_BIOSYNTHETIC_PROCESS	0.359663	1.64972	1.52276	0.16365	-0.75976	0.134441	-0.454362	-0.853794	-1.40267	1.79425	-0.2656	0.390039	-0.978491	-0.398295	-1.41792	-1.32443	-0.212014	1.74397	-0.892618	0.690752	-0.559846	-0.644099	-1.25246	-0.456797	0.479007	-0.101367	0.670328	-1.15362	0.340186	0.0449849	-0.503677	-0.807502	-0.0561524	-0.159284	-0.297984	0.703917	1.12454	0.541301	1.08663	0.148501	0.206823	0.802865	-1.22221	-1.13896	0.626556	-0.217432	-0.351818	0.863119	0.0358648
SULFUR_METABOLIC_PROCESS	-0.887443	0.796183	0.707058	1.65975	-0.575739	0.728067	-0.12069	0.523151	-0.174615	1.91348	-1.345	-0.475001	-1.0684	-1.64009	-2.46512	-1.95048	-1.65871	0.887513	-1.64442	-0.140025	-1.60743	-1.38299	-1.99084	-1.16998	-0.212323	-0.527642	-0.283464	-1.06085	0.226398	-0.0887288	-0.559563	-0.708364	-1.09241	-1.03853	-0.518357	-0.970183	-0.198035	-0.928342	-0.378443	0.00710622	0.0529608	0.238235	-2.02969	-1.71894	1.11802	1.08947	0.155192	0.128311	0.779108
SUPEROXIDE_METABOLIC_PROCESS	-0.696	-0.41679	0.449998	0.323539	-1.31446	-0.400516	-1.38067	1.40878	-0.39432	0.42697	-1.16341	0.46515	-2.33325	-1.55621	-2.25211	-0.749166	-1.06033	-0.899286	-1.41487	-0.816594	-1.63255	-1.03025	-1.1717	-0.291039	-1.07865	-1.15428	-1.20107	-1.03889	0.352089	0.39981	0.0192925	0.228649	-0.263193	-0.841226	-1.06565	-0.457463	-0.8112	-0.220395	-0.812833	0.66556	-1.75326	-0.727117	-0.782899	-1.61288	0.714199	1.13029	2.53742	-0.581726	0.501164
SYNAPSE_ORGANIZATION_AND_BIOGENESIS	-2.32502	-0.798858	-1.63398	-0.00101448	1.92325	-0.417256	-1.33092	-0.392743	0.0240824	-1.16748	-1.40782	-0.404323	-1.88057	-2.897	-2.07089	-1.18611	-0.677498	-1.9156	-0.968993	-1.49062	-0.584079	-0.240474	-0.442333	-0.0853878	-1.49058	-0.621706	-1.46239	-0.147805	-0.580552	0.12799	-0.187832	0.295523	-0.706638	-1.40807	-1.24386	-2.65619	-2.97015	-1.90063	-2.03944	-0.671333	-0.896286	-1.98287	-1.46054	-1.86529	1.39348	0.846385	0.983735	1.18257	1.15843
SYNAPTIC_TRANSMISSION	-8.17443	-5.36509	-6.35488	-4.11101	-0.507586	-2.95098	-6.35838	-3.85205	-5.79546	-2.27871	-6.63902	-5.49813	-4.27688	-6.33158	-6.2849	-4.85558	-3.91467	-5.55556	-4.50985	-4.77623	-4.3492	-3.48301	-4.45146	-2.83158	-5.55316	-5.58861	-6.39174	-3.84667	-3.91615	-3.29037	-2.28982	-2.25263	-4.4148	-4.22759	-4.53376	-5.5079	-5.38579	-5.53839	-5.72338	-4.04777	-6.40892	-6.9672	-6.06102	-6.14165	13.9302	13.2702	11.3612	10.0284	12.6005
SYNAPTOGENESIS	-2.44903	-1.29532	-1.12517	0.175473	1.84113	-0.234828	-0.980813	-0.32902	0.605758	-1.36516	-1.43712	-0.415622	-2.07592	-2.2553	-2.03644	-0.969634	-0.81802	-1.97482	-1.64702	-1.61286	-1.6466	-1.68282	-1.84509	-0.845885	-1.54896	-0.477764	-1.11601	-0.146611	-0.458444	-0.309793	-0.881716	0.102153	-0.781408	-1.12826	-1.08866	-2.29267	-2.53734	-1.34028	-1.61501	-0.476104	0.268241	-1.75087	-1.52359	-1.93897	1.40074	0.603636	1.38057	1.44491	0.940072
SYSTEM_DEVELOPMENT	1.17017	3.1569	1.644	-0.946989	0.668111	-2.67252	-3.63675	-3.33157	-2.14284	-3.22548	1.74941	-1.19469	-1.19166	-0.932582	-2.20719	1.93002	-2.13294	2.25883	3.42842	2.79776	5.01511	4.47936	6.39022	4.5737	1.95859	-4.0795	-2.70412	-5.83767	5.62568	3.71683	1.59173	1.64386	1.60031	-5.98401	-5.03973	-8.38822	-8.17305	-7.48288	-9.37362	-4.03621	-3.09125	-2.20708	-4.21841	-1.4124	4.12496	4.88349	4.45323	2.70508	4.96754
SYSTEM_PROCESS	-5.58252	-1.41155	-2.7422	-2.39824	-0.626012	-3.33193	-4.98937	0.0439665	-1.06719	-1.50639	-4.67136	1.52395	-3.31135	-3.97072	-4.40209	-1.34013	-4.38141	-2.72351	-1.75808	-3.0793	-0.658813	-1.50471	-2.28083	8.26842	-3.37208	-6.51632	-7.25581	-5.00465	10.2385	10.6404	7.20954	8.40225	-3.12617	-7.05653	-7.23819	-7.42169	-7.82405	-7.60674	-8.72799	-4.34817	-5.52997	-8.06729	-8.56695	-7.61846	8.15287	7.41062	7.47993	3.18904	5.49948
T_CELL_ACTIVATION	1.73028	-0.494379	0.486322	-2.22656	-2.24476	0.902131	0.732077	-0.92336	-0.484609	-0.44185	2.43602	-1.20333	1.16583	0.859872	2.03093	-1.56786	-0.430612	1.56886	2.88906	3.27054	2.88396	2.93667	1.0105	0.898049	0.633409	0.489288	-2.49044	-2.28564	-2.14241	-1.99789	-1.53642	-1.69224	-0.502367	1.60608	2.16571	8.63286	8.80251	9.62491	8.21727	2.64076	3.11855	7.9344	11.6798	11.8551	-1.74962	-2.24821	-1.52217	-0.310682	-2.17126
T_CELL_DIFFERENTIATION	1.60759	0.395908	0.768682	-1.11083	-1.51343	-0.834899	-0.363597	-0.642661	-1.57543	0.541175	2.02262	-1.12064	1.21302	0.876713	1.33865	-1.52355	-0.726859	0.762032	2.58595	2.41671	1.98202	2.51668	1.56631	1.61541	0.625907	-0.741978	-1.20224	-0.945973	-0.98841	-0.833913	-1.22224	-0.783895	-0.095423	1.49577	2.45954	5.58634	7.74702	6.59748	6.46434	1.63717	1.61629	5.7917	11.0884	10.5085	-1.71928	-1.84008	-1.81887	-1.04544	-2.17715
T_CELL_PROLIFERATION	0.608128	-0.794486	-0.028884	-1.51414	-0.936403	1.23807	1.53195	-0.225865	0.556636	-0.716449	1.36485	-0.732054	0.787678	0.486321	1.54211	-0.727543	0.433742	1.03949	2.50899	2.29581	2.50669	2.17735	0.526827	0.553371	0.446956	1.21191	-1.69826	-1.45007	-1.47649	-1.30045	-0.656084	-0.965472	-0.322593	2.04601	1.94587	4.83162	3.1712	5.65147	3.78394	2.11285	2.03877	3.18386	3.763	4.88713	-1.07122	-0.912563	-1.37504	0.941572	-1.78813
TISSUE_DEVELOPMENT	5.18388	4.04902	2.32529	1.21828	-2.8445	-2.13873	-0.744958	-1.13579	-0.656321	-0.60599	1.75648	-0.572873	0.624961	0.0330102	0.0853692	4.33	3.17769	6.65729	12.797	3.76074	17.1956	15.5263	20.3385	7.19383	6.31858	0.470846	-1.48625	-3.0378	1.1813	-0.079196	-1.50279	-1.79171	1.8138	-1.7881	-1.80209	-3.07491	-3.28306	-2.44187	-4.01229	-0.615315	-1.0088	-0.240947	0.75319	7.29251	-3.7285	-4.21267	-3.29134	-3.17684	-3.3772
TISSUE_MORPHOGENESIS	2.06942	0.835784	0.839041	3.76282	-0.849176	-2.12026	2.52414	-0.395015	-0.916914	-0.893981	1.48627	-0.247025	-0.459308	1.33651	0.35273	2.84644	-0.000981228	0.573881	7.25387	1.91895	6.49484	5.65935	6.00713	3.31253	1.05079	1.45903	0.0346744	0.00341096	0.325077	-0.727136	-0.345511	-0.509284	0.914963	-1.33046	-1.098	-1.74315	-0.920557	-0.719874	-1.7378	-1.23541	-0.644807	-0.185232	-0.293354	2.17963	-0.980484	-0.600151	-1.41045	-1.96191	-0.907291
TISSUE_REMODELING	0.470107	1.3443	0.651621	1.55747	-0.0169104	0.001561	0.479446	2.56292	3.59686	1.05659	2.85949	1.87807	2.14382	3.59748	2.62697	2.62307	4.24251	3.33152	0.536822	2.38635	-0.165145	0.295862	0.255622	0.116158	3.56318	0.64498	-0.770344	-1.53868	0.644602	-0.394878	-0.954411	-0.747719	3.00485	-0.80253	-0.909742	-0.775357	-0.59728	-0.90288	-0.927589	0.310845	1.13665	0.415816	-1.18384	0.317912	-1.30273	-1.85387	-0.629944	0.00296171	-1.36687
TRANSCRIPTION	3.97627	2.46082	2.16249	0.994426	-0.710425	-1.28553	3.10758	-2.06789	0.625142	-2.51861	2.8337	3.77563	3.28027	3.61891	2.17766	1.03345	-0.230849	0.229268	0.483291	1.66958	0.669263	0.121551	2.3642	-0.417789	0.518073	3.95933	5.91374	1.78916	0.583684	0.819174	-0.851708	2.11044	6.14155	4.67978	5.34521	7.21377	4.66455	6.85059	4.232	1.003	3.19292	3.55448	3.17298	2.1083	-4.58162	-5.09927	-4.80131	-1.6524	-4.44286
TRANSCRIPTION__DNA_DEPENDENT	4.054	2.26694	2.18712	1.1988	-1.03081	-0.789482	2.86263	-1.78109	0.818416	-2.14282	2.62158	3.7625	3.17176	3.55148	2.04998	1.37318	0.278267	0.0739906	0.937234	1.58543	0.955534	0.432703	2.82775	-0.358218	0.53511	3.91328	6.09037	2.18752	0.559391	0.800397	-0.352879	2.03059	5.69321	4.62874	5.59162	7.12858	4.68529	6.84049	4.3498	1.35627	2.98751	3.55531	3.58372	2.53715	-4.58052	-5.37017	-4.65758	-1.77102	-4.92082
TRANSCRIPTION_FROM_RNA_POLYMERASE_II_PROMOTER	3.99522	2.15798	2.22302	1.18518	-0.600138	-1.27486	2.57839	-1.81697	0.417688	-2.12601	2.08324	3.51579	2.02487	2.56944	0.866992	1.28654	0.248948	0.257951	0.720887	1.26193	0.697001	-0.128011	1.99648	-0.440388	0.617478	3.14	5.12419	2.05847	0.152656	-0.211804	-0.415914	1.43373	5.14366	3.69788	3.88136	6.14098	3.8519	5.80148	3.76059	1.6048	2.60747	2.87496	3.77508	1.95068	-3.6494	-4.71784	-3.83568	-1.72269	-4.19566
TRANSCRIPTION_FROM_RNA_POLYMERASE_III_PROMOTER	-0.797831	-0.803532	-0.733502	-1.0262	0.091424	-0.106583	-0.80535	-0.39233	-0.337524	-0.821813	-0.868836	0.348726	-0.775786	-0.396239	-1.00603	-0.436512	0.0435548	-0.950801	-1.05712	-1.01991	-0.933298	-1.13015	-0.998459	-0.0883548	-1.01329	-0.211103	-0.487094	1.15143	-0.214496	0.437823	0.114326	0.68747	-0.96834	0.660912	1.22145	2.47252	1.08677	1.5655	0.985544	0.292601	0.424302	0.0691823	0.707928	-0.253237	-0.34633	-0.253918	-0.435155	-0.0674915	-1.07007
TRANSCRIPTION_INITIATION	-0.052515	-1.04655	-0.768527	0.234393	-0.566225	-0.459537	0.828026	-0.893263	-0.366084	-1.1231	-0.310228	1.1539	0.186173	-0.200726	-0.379055	-0.00827387	0.0678653	-0.983597	-0.589838	-0.58054	-0.686772	-0.635403	-0.15251	-0.607894	-0.600243	2.00832	1.64102	1.76953	-0.449072	0.0239562	1.98919	0.871894	1.34192	1.84371	1.93538	2.44481	2.52221	2.52326	2.95331	0.255104	-0.0784762	0.848415	1.69456	0.0962888	-1.17624	-1.00492	-1.10979	0.232214	-0.598146
TRANSCRIPTION_INITIATION_FROM_RNA_POLYMERASE_II_PROMOTER	-0.303653	-1.18492	-1.1507	-0.136806	-0.534459	-0.0924405	0.923864	-0.40027	-0.00971963	-0.757403	-0.64054	0.689386	0.409143	-0.375692	-0.251039	-0.491429	0.406741	-0.840537	-0.478579	-0.832393	-0.449301	-0.512626	0.0276973	-0.649939	-0.690495	1.84057	1.46074	1.60183	-0.852915	-0.527734	2.04527	0.597602	0.845622	1.96742	2.1129	2.52332	2.97801	2.65526	3.30773	0.49025	-0.236677	0.982977	2.24795	0.474665	-0.980049	-0.562399	-1.44526	0.499267	-0.359166
TRANSFORMING_GROWTH_FACTOR_BETA_RECEPTOR_SIGNALING_PATHWAY	6.55415	3.63931	6.05011	1.38117	-0.678432	0.310111	2.90883	1.40324	0.72381	-1.168	0.750219	2.62626	1.24693	2.46836	0.404753	0.563894	0.160826	0.557227	0.082434	5.25398	0.32991	-0.557143	0.810573	0.698854	1.32369	0.968923	2.9201	-1.49905	2.13953	0.685919	0.1897	1.12827	4.16917	-1.96067	-1.41458	-1.7234	0.0623093	-1.3353	-0.106765	-1.77867	2.10525	0.210574	-1.86772	-0.834855	-1.21388	-0.582591	-1.14695	-1.52248	-1.03374
TRANSITION_METAL_ION_TRANSPORT	0.900982	0.020888	-0.244567	0.910651	-0.0309859	0.197168	0.915591	0.352718	0.236245	1.24845	-0.910694	-0.841936	-0.584717	-0.864684	-0.219361	1.77303	3.69229	0.95624	-0.580503	0.173504	-0.227499	0.213044	0.957622	-0.112794	0.605492	-0.679438	-1.65616	-0.927589	-0.0219008	-0.121956	-0.641594	-0.646695	-1.73762	-0.32222	-1.1827	-0.867084	-0.777455	-0.393302	-0.593906	0.297006	-0.107184	-1.54124	-0.475901	-0.649653	-0.849965	-0.419742	-0.875321	-1.38946	-0.731101
TRANSLATION	3.74914	1.96538	1.43648	2.23966	-0.699488	5.5179	1.02298	-0.958723	-0.764042	-1.64807	3.10762	2.50119	0.226951	1.36203	1.1792	4.77308	4.35777	1.45443	0.834241	-0.619393	0.319694	1.76939	2.92209	1.64481	1.04459	3.15098	7.6454	1.26122	-0.501644	-1.10083	-0.245993	2.35117	3.09225	8.15856	6.39154	8.51603	6.71581	7.62835	5.89372	0.25152	4.11819	1.69485	2.1402	4.5521	-4.52434	-4.51197	-2.47888	-4.23549	-5.62128
TRANSLATIONAL_INITIATION	0.279707	-1.18592	-0.713793	-0.637311	-0.199359	3.88898	0.178226	-0.989452	-1.32982	-1.81749	0.0565169	2.88586	-0.424252	0.201932	-0.412978	2.34718	2.16116	-0.192937	0.597759	-2.07024	-0.172638	0.353841	1.2699	0.843314	-0.134256	1.35111	3.14847	0.969117	-1.13827	-0.77725	3.87059	3.12775	2.33145	2.6368	2.12829	3.64484	2.16998	2.82127	1.54838	-1.23276	-0.0206451	-0.45959	0.864823	0.325727	-1.29782	-1.89129	-0.909815	-0.752269	-1.61723
TRANSMEMBRANE_RECEPTOR_PROTEIN_SERINE_THREONINE_KINASE_SIGNALING_PATHWAY	6.00452	3.60164	5.20301	1.99374	-0.723361	0.318664	2.75971	1.69937	0.912388	-0.75338	0.297852	2.13272	1.49461	2.48764	0.633645	0.0649176	0.157374	0.673425	0.193766	5.31864	0.270512	-0.462523	1.01665	0.588816	1.54854	0.890794	3.25195	-1.1838	2.1649	0.851413	-0.0645677	1.11993	5.22358	-2.50205	-1.92223	-1.90713	-0.639866	-1.65985	-0.592921	-2.08585	2.16328	0.195986	-2.19858	-1.34786	-1.05085	-0.398721	-1.35974	-1.31703	-0.899821
TRANSMEMBRANE_RECEPTOR_PROTEIN_TYROSINE_KINASE_SIGNALING_PATHWAY	0.749592	0.562022	1.15416	-1.05824	-2.37344	-0.362079	-0.8561	0.58964	0.460515	-0.502697	0.464178	1.07529	0.562789	-0.730996	-0.983512	-1.35671	0.0150006	0.145427	-0.336165	0.675115	0.266617	0.285585	1.07547	0.171334	0.0792377	-1.44861	-2.44822	-2.26231	0.218494	0.882348	0.709666	0.572284	0.472424	-1.52874	-1.46259	-1.43096	-1.56393	-1.85029	-1.67799	-0.898763	-2.03049	-0.464271	-1.96143	-1.90136	0.984283	1.6055	0.648296	0.70932	2.60505
TRANSMISSION_OF_NERVE_IMPULSE	-8.25148	-5.58367	-6.42503	-4.21631	-0.666495	-3.1208	-5.86001	-3.48368	-4.94655	-2.5486	-6.43241	-5.36799	-4.41428	-6.18712	-6.36285	-4.53935	-3.84324	-5.43458	-3.65116	-4.72416	-3.44818	-2.53992	-4.2321	-2.67741	-5.564	-5.69984	-6.53205	-4.28617	-3.90133	-3.40707	-2.26994	-2.59211	-4.541	-4.39023	-4.89165	-5.30853	-5.09665	-5.45158	-5.61499	-4.35753	-6.37415	-7.06278	-6.02622	-6.03185	13.4413	12.8276	10.901	9.37581	12.0324
TRANSPORT	-1.88574	-1.94472	-0.414291	-1.54283	0.435666	1.55682	-0.586549	3.05861	0.336042	4.1205	-3.8606	-1.80611	-3.26935	-3.78815	-2.11221	-0.575882	0.240989	-1.04662	-1.42819	-0.123986	-0.85159	-0.945478	-2.23212	0.929934	-1.68592	-3.57683	-3.58816	-3.51832	0.26454	-0.408683	0.602562	0.410639	-2.29782	-1.20955	-2.48575	-1.42391	-2.25584	-1.38744	-2.7366	-0.10118	-3.23326	-3.70405	-3.92984	-3.52201	1.88713	3.12422	1.66748	2.98174	3.52892
TRIACYLGLYCEROL_METABOLIC_PROCESS	0.16722	5.55995	2.64183	0.134573	-1.41147	-0.623912	-1.58892	1.42153	0.373611	8.68881	-1.39872	-0.53779	-1.51571	-0.505838	-0.8108	-1.41398	-0.956174	-1.48515	-1.91397	1.77049	-0.0367212	-0.889828	0.176196	-0.297746	-1.36751	-1.79612	-1.81322	-1.40343	0.0267103	1.26727	1.15392	-0.0621635	-2.98964	-1.21129	-1.34918	-1.20627	-0.982829	-0.926829	-1.77039	-0.111902	1.6833	-1.31447	-1.63592	-0.933968	1.60816	-0.120686	1.23536	0.152521	-1.16236
TRICARBOXYLIC_ACID_CYCLE_INTERMEDIATE_METABOLIC_PROCESS	3.0026	1.05167	2.11029	2.02445	0.0408654	-0.297934	-1.42083	1.58563	0.353651	0.493697	-0.701158	0.691775	-1.17371	-1.36824	-0.783793	-0.0653482	-0.566858	-0.881927	-0.557765	-1.83051	-0.176428	-0.241608	-0.71248	0.555558	-0.975686	-1.1631	-0.269054	-0.0237615	0.451245	0.483844	0.482533	0.742886	-1.35574	-0.285002	-1.19656	-0.874696	-1.24554	-1.19338	-1.38186	-1.40358	-0.68037	-2.05095	-1.28227	-1.6288	1.26365	1.33602	1.9207	0.364183	-0.0387694
TRNA_METABOLIC_PROCESS	-0.0434146	-0.178656	-0.0588599	0.113315	0.546732	2.29264	0.285295	-0.529391	-0.814207	-1.05135	-0.237954	0.657355	-0.435305	-1.09889	-0.27313	0.681123	-0.355442	-0.348263	-0.310687	-0.734057	0.0219241	0.0544673	0.100369	-0.268918	-0.825643	2.10048	-0.185228	0.5532	-0.32711	-0.82268	0.77722	-0.524197	-1.38211	2.60289	-0.344354	4.04817	1.82492	3.91198	1.59939	-0.79265	-0.313462	-0.882641	-0.147294	-0.0936564	-0.0268503	0.285217	0.0187849	-0.995681	-0.280069
TRNA_PROCESSING	-0.193227	-0.422372	0.291502	0.106222	0.70668	1.83457	0.481029	-0.377451	-0.642078	-0.875828	-0.856474	-0.29824	-0.685088	-1.25679	-0.86465	1.08244	-0.214576	-0.572683	-0.891034	-0.913299	-0.251559	-0.572153	-0.0587288	-0.753602	-0.331494	1.21157	-0.264837	0.0950143	-0.320269	-1.38218	-0.163096	-0.934371	-0.939348	1.32915	-0.636404	2.54741	1.44597	2.63738	0.994064	-0.72695	-0.637414	-1.0437	0.0204256	-0.648389	0.0373441	0.376101	0.176087	-0.453574	-0.136291
TUBE_DEVELOPMENT	-0.622587	-0.419962	-0.438939	-0.0358501	-1.26138	-0.952086	-0.631547	-0.133069	-0.134773	-0.340695	0.287465	-0.237408	0.0347143	-0.733033	-0.268395	-0.214627	-1.70946	1.58747	-0.907167	1.08146	-0.595912	-0.524538	-0.630808	-0.934145	-0.144473	-0.29403	-0.18382	-0.952352	-0.55995	-0.588272	-0.652768	-1.09993	-0.831537	-1.13945	-0.624148	-0.740374	-0.787006	-0.933934	-0.859844	0.546505	-0.48699	-0.736809	-1.83103	-0.24186	0.16673	0.316118	0.0981852	-1.05472	0.372983
TUBE_MORPHOGENESIS	-0.613518	-0.521618	-0.349091	0.151497	-1.2117	-0.944848	-0.727354	0.101102	0.0751241	-0.0888815	0.404752	-0.387315	0.134058	-0.771375	-0.101177	-0.138299	-1.67766	1.57876	-0.918113	-0.250544	-0.73016	-0.561036	-0.691915	-0.785237	-0.094372	-0.229988	-0.459456	-0.770389	-0.283771	-0.472393	-0.656305	-1.1309	-0.748234	-1.10957	-0.566967	-0.624862	-0.700247	-0.927297	-0.635668	0.80774	-0.376064	-0.423727	-1.84249	-0.239619	0.2911	0.336235	0.117251	-0.994602	0.539218
TYROSINE_PHOSPHORYLATION_OF_STAT_PROTEIN	0.38114	0.216258	0.564086	0.292518	-0.803265	0.978838	-0.0803027	-0.228988	0.0915426	2.33302	0.323183	-0.540197	1.16754	0.583074	0.336299	-0.314456	-0.434618	0.936815	-0.23237	1.84148	-0.357877	-0.392708	-0.276178	-0.440749	1.18012	1.40499	-0.511613	-1.32782	-0.514458	-0.197393	-0.527555	-1.3623	1.29626	4.77411	4.99227	2.11769	3.07008	2.66214	3.16393	2.18432	1.53765	5.7867	1.2006	2.6473	-1.59998	-1.43605	-1.05326	-0.795991	-1.77542
UBIQUITIN_CYCLE	-1.18338	-1.90496	-1.00242	-1.42116	-0.22646	-0.959772	-1.93521	-1.45222	-1.46387	-1.96321	-1.41179	1.49722	-1.52859	-1.66074	-2.11641	-0.264751	-1.67883	-2.08729	-0.344671	-2.31391	-0.0282672	-0.525762	-0.00985068	-0.0979526	-2.3845	-0.0942762	-0.6245	2.11909	-1.11529	-0.980146	1.3219	0.778933	-0.91212	-0.336783	-0.700685	0.766883	-0.302257	0.7454	0.315018	-0.411327	-1.92953	-1.37003	0.751549	-1.06037	1.06041	-0.288066	0.946545	0.0194695	0.120124
UNFOLDED_PROTEIN_RESPONSE	0.379907	-0.288025	0.188044	0.923538	0.590762	2.38425	0.48353	0.406285	-0.0397276	0.66731	-0.20335	0.108415	0.124776	0.193214	1.33665	1.11096	1.0348	0.510553	0.11421	-0.496903	0.164522	0.0998467	0.0883753	0.0706622	0.376993	-0.147451	-0.47685	-0.0813121	-0.586444	-0.236598	0.905547	0.714248	0.409036	1.03519	0.498917	2.13871	0.981517	2.1026	1.27734	-0.655842	0.0519534	-0.38854	-0.449312	0.351014	-0.48122	-0.370776	-0.666359	-1.00582	-0.888631
VACUOLAR_TRANSPORT	0.548897	1.23273	0.0774696	-0.22181	-1.52931	-1.06254	-0.436727	-0.610594	-0.877871	-0.43458	-1.79713	-0.908029	-0.201052	-0.113212	-0.109094	-0.691042	0.394287	0.565302	-0.558389	1.19991	-0.530931	-0.706583	0.107678	-0.864823	0.0180643	-1.59568	-0.741353	-2.0118	-0.125558	-0.343774	0.520531	-0.692899	0.367808	-0.244284	-0.438978	0.227058	0.856499	0.755212	1.58831	0.559736	0.847943	1.02666	-0.490018	-0.64349	0.10254	0.0455629	-0.757126	-0.864146	0.163322
VACUOLE_ORGANIZATION_AND_BIOGENESIS	-0.647336	-0.571968	-0.221034	1.39182	-0.243732	-0.356966	0.939319	0.544392	0.782911	0.209258	-0.814282	-2.8724	-1.53082	-0.136687	-0.199614	-0.499245	0.371596	-0.630843	-1.74258	0.565287	-1.33366	-1.17552	-0.942607	-1.43075	-0.492615	0.465997	1.94053	-0.0724729	-1.66244	-1.5401	-1.02615	-0.932275	0.818069	-0.828916	-0.287741	-0.269329	-0.0691038	-0.649254	-0.91452	-0.131168	1.81963	-0.134767	-0.488286	-0.725205	1.59978	0.422011	0.922283	0.247252	0.246836
VASCULATURE_DEVELOPMENT	2.86977	4.77511	5.3374	2.05804	-0.891468	1.43598	0.909285	3.11584	2.18497	1.67035	1.07948	0.935131	0.406953	1.53819	0.631512	0.292676	-0.612739	1.14396	1.3702	3.35199	0.991452	0.994146	0.302541	1.22225	0.732301	-1.97373	-0.170435	-2.4914	4.35072	3.78573	0.0327073	0.555925	2.25397	-0.907605	-1.08452	-1.27122	-1.99112	-1.6703	-1.95656	-0.203972	2.864	1.45453	-1.28092	0.300149	-1.29112	-1.16736	-0.639214	-2.13276	-1.07248
VESICLE_LOCALIZATION	0.105577	-0.774326	-0.233138	-1.24371	0.898005	1.77949	0.929356	1.10375	0.0970831	-0.644574	0.395088	-1.25678	-0.126723	-0.0234662	0.457735	1.60448	1.91665	0.63284	0.559441	-0.381542	0.64782	0.927696	-0.158105	-0.66934	1.11852	0.594064	0.240571	0.555333	-1.35311	-1.21584	-1.3143	-1.33595	0.281703	1.28345	2.29389	0.269412	1.04641	0.940207	0.926637	0.471672	-1.95411	0.1438	1.07118	0.560747	-0.0158746	0.240588	-0.274483	-1.35516	-0.582256
VESICLE_MEDIATED_TRANSPORT	0.461611	-0.425527	1.31339	-1.53035	0.969572	1.76579	1.63285	-0.0710951	0.205296	0.373799	-0.908684	-1.46184	-1.26745	-1.5076	-0.469082	0.963626	1.97931	-0.10905	0.108713	1.39707	0.367708	0.159146	-1.55079	-1.29723	-0.0207798	-1.32426	-1.59703	-1.53549	-1.7756	-1.65164	-1.50534	-1.37398	0.970895	-1.47151	-2.25789	-1.6222	-0.512335	-1.46777	-0.773147	0.50313	-1.16124	-0.719838	-2.41316	-2.13603	0.400216	1.39234	0.0305285	1.55374	0.857048
VIRAL_GENOME_REPLICATION	1.26227	1.09603	0.028122	-0.263454	-0.36009	-0.64451	1.10506	-0.495508	0.336478	-0.512641	0.709701	-0.427502	1.5162	1.06789	2.39049	-0.126808	-0.737729	1.15129	-0.142753	1.49591	-0.333731	0.354586	-0.353565	-0.402085	0.218023	1.23833	-0.485798	0.0257774	0.600941	-0.558069	-0.875895	-0.217628	0.240208	2.29961	1.60303	4.23017	1.83359	5.50138	2.36326	2.3054	2.04011	2.81164	2.84819	2.24797	-1.83761	-1.04842	-1.55204	0.373737	-2.13678
VIRAL_INFECTIOUS_CYCLE	1.2808	1.51557	0.908554	-0.152827	-1.20094	-0.539932	0.930334	0.724448	0.290921	0.593399	1.05782	-0.26445	1.24071	0.769983	1.95482	-0.622682	-0.757633	1.20135	-0.326554	1.52864	-0.438829	0.294102	-0.850605	-0.725439	0.214557	0.814127	-0.264267	0.816123	0.907315	-0.135167	-0.47316	-0.397905	0.808674	1.8128	1.79464	4.06035	1.1613	5.01416	2.04909	1.60204	2.80141	2.57695	1.91725	1.97134	-1.72968	-1.43243	-1.50028	-0.224841	-2.1526
VIRAL_REPRODUCTION	1.42794	1.42101	1.32786	-0.238778	-0.826588	-0.163649	0.491362	0.0966384	0.249705	0.327253	0.686547	0.553503	1.27039	0.674747	2.1052	-0.711529	-0.970712	0.850927	-0.308086	1.42474	-0.556221	-0.028477	-0.73639	-0.610127	-0.154123	0.526372	-0.320532	0.899277	0.477422	-0.121941	-0.0318565	0.181601	0.698203	1.65294	1.80986	4.94163	2.06646	6.23332	2.87608	1.97079	2.79917	2.40455	2.32224	1.97516	-1.87343	-1.46469	-1.57574	-0.0546139	-2.21981
VIRAL_REPRODUCTIVE_PROCESS	1.61856	1.50751	1.3697	-0.157169	-1.18518	-0.52055	0.787759	0.417893	0.282755	0.418257	0.839296	0.133805	1.04068	0.6151	1.88928	-0.641069	-0.911499	1.21412	-0.255357	1.52165	-0.33772	0.404073	-0.782956	-0.631383	0.116942	0.75586	-0.0376235	0.538607	0.747449	-0.272283	-0.315617	0.0203976	1.03422	1.8711	2.19014	4.20726	1.83267	5.43384	2.61416	1.32956	2.99254	2.64125	1.74039	2.19935	-1.78714	-1.42771	-1.57146	-0.35609	-2.30148
VITAMIN_METABOLIC_PROCESS	1.53263	1.51024	0.853008	-0.240949	-0.011713	-0.555056	0.49439	4.08338	0.403718	1.89467	-1.84621	-1.80428	-1.97919	-2.3551	-1.8288	1.46864	-1.19635	1.13533	1.61327	-1.48547	2.00506	1.21252	1.90416	0.262677	1.22155	-0.481107	-1.65329	0.841809	-0.0638665	-1.70402	-0.361334	-0.780028	-1.29613	-0.84837	-1.65213	-0.260899	-0.981543	0.503044	-1.04136	-0.243078	-1.91015	-2.41531	-1.95221	-0.988832	-0.301781	1.61684	-0.171609	-1.31033	-0.606934
VITAMIN_TRANSPORT	-0.757603	0.318563	0.556032	-0.192928	-0.767225	0.350187	0.88027	6.65486	2.2223	2.63241	-0.985242	0.632157	1.19478	1.14038	1.14619	-0.354155	2.39811	4.55002	-1.19426	1.61184	-1.08716	-0.670599	-0.842268	-0.501837	4.45633	-0.280428	-0.472241	-1.35056	-0.983772	-0.919401	-0.279863	-0.660094	0.0402916	-1.38241	-1.20453	-0.390334	-0.733053	-1.18993	-0.526879	2.83979	-1.02094	-1.19176	-1.08863	-0.696285	-0.749463	-0.187507	-1.01493	-0.990392	-0.335
WOUND_HEALING	3.30415	3.11879	3.49279	0.48076	-2.3401	1.43627	0.319364	2.21351	1.45255	9.11244	1.37487	2.43651	2.13644	2.87454	0.906774	-0.402991	-1.75794	0.696757	2.48721	3.61785	2.40985	3.08525	2.76111	2.5598	0.640875	-0.196306	-0.583772	-1.6623	1.69676	1.57445	0.426153	-0.0490138	1.40719	-1.53587	-1.72142	-0.583778	-1.45218	-1.20485	-1.91919	-0.127269	1.77599	1.11502	-2.36334	0.0624042	-1.34953	-1.89217	-2.13644	-3.13487	-2.34947
XENOBIOTIC_METABOLIC_PROCESS	-0.306487	0.253355	-0.745218	-0.670249	-0.824336	1.37779	-0.55297	0.86474	0.0202868	7.65606	0.675308	-0.252021	0.947725	0.450484	1.16743	-1.02253	0.0212519	1.27104	0.835185	0.298729	1.20145	0.651535	-0.30423	0.728732	1.07507	0.11459	-1.79882	-1.22705	-0.726832	-0.149435	0.143219	-0.76828	-1.36542	-0.47961	0.112226	0.0627309	1.22203	0.588915	0.603672	2.84514	-1.20541	-0.775106	0.465565	1.0465	-0.820936	-1.22205	-0.514964	-1.06803	-0.53427
3__5__CYCLIC_NUCLEOTIDE_PHOSPHODIESTERASE_ACTIVITY	-1.01909	0.83286	0.929769	0.0932025	-1.65225	-1.74588	0.28327	0.315063	0.307827	-0.683797	-0.499295	0.344352	-0.261038	0.778091	-0.824958	-1.36439	-0.89199	-1.55333	-1.42957	-0.639803	-2.043	-1.59999	-1.8804	-0.513623	-1.49615	-2.51765	-1.5595	-0.070387	1.70945	1.38492	-0.0907403	0.0797981	-0.874019	-1.24935	0.539712	-1.79492	-0.792742	-0.710244	-0.128865	-1.06962	-0.679538	0.59816	-1.76076	-1.57751	3.35864	1.18051	1.97296	0.710749	2.20179
3__5__EXONUCLEASE_ACTIVITY	0.164249	-0.690356	-0.308748	0.0895896	0.638894	-0.110826	0.630307	-0.643088	-0.51475	-0.360846	0.183225	-0.375572	0.670848	0.375543	0.558968	0.775728	0.528992	0.889164	0.0317368	0.493154	0.602483	0.324685	0.748086	-0.518604	1.46615	0.863509	1.04762	0.0803116	-0.591736	-1.02559	-0.0753321	-0.842941	0.61211	1.50233	2.2469	3.20371	2.7144	2.24959	2.54057	0.792123	1.70055	2.03403	1.76425	2.43825	-1.80329	-1.54902	-1.71065	-1.08033	-1.57925
ACETYLCHOLINE_BINDING	-1.90628	-1.02321	-1.49535	-0.558309	-1.06812	1.84863	0.247523	0.0887892	-0.279929	-0.0647773	-0.987117	1.20561	1.05537	-0.0298496	-0.455002	-1.39433	0.602257	-1.0663	-0.0721662	-0.85979	-0.469405	0.151914	0.469132	0.985438	-1.04564	-0.781384	-0.693855	-0.649047	-0.640242	-0.740501	0.0597292	1.13845	-0.708891	0.106247	-0.526408	-0.226753	-0.377602	-0.56242	-0.302744	-0.493872	0.0248345	-0.319937	1.04996	-0.868672	0.263302	1.24192	-0.350707	-0.481971	1.04015
ACETYLGALACTOSAMINYLTRANSFERASE_ACTIVITY	-1.87223	-1.2773	-0.900869	-0.660546	-0.798785	2.88768	-0.113955	-0.865889	-1.14302	-0.79045	0.231882	-0.0522961	1.92582	0.878803	2.23899	-0.10374	2.03618	3.29303	0.110939	-1.27222	-0.0723328	0.88443	-0.174873	-0.368013	2.55873	0.746509	-0.269402	-0.0901743	-1.99103	-1.81875	-0.190336	-0.858105	-0.307684	-0.32885	0.242584	-0.0715882	-1.06076	-0.431766	-0.2689	-0.320893	-1.20469	-0.410513	0.54106	-0.679911	1.02708	-0.556495	-0.185263	0.203638	-0.108571
ACETYLGLUCOSAMINYLTRANSFERASE_ACTIVITY	-0.209306	-0.627108	-0.508201	-0.157726	-1.56024	1.98867	-0.222375	-0.0766275	-0.507292	0.0697013	-0.495439	0.198125	2.35788	1.52502	2.92537	0.460388	0.429759	1.04961	-0.350122	0.182113	-0.745947	0.15665	-0.143872	-0.326185	1.13654	0.902592	-0.318212	-1.02276	-0.085281	1.01985	-0.617733	-0.382163	-0.381916	-0.102751	0.37297	0.51711	0.73872	0.725245	0.832324	-0.0923629	-1.15699	-0.573448	-0.102575	0.255654	0.478348	-0.600033	-0.445908	-0.452775	-0.36452
ACETYLTRANSFERASE_ACTIVITY	0.109172	0.239364	-0.198089	-0.784021	-0.224104	-0.228581	0.645031	1.1212	0.841893	0.919042	0.316939	0.771161	0.328053	0.382107	0.5353	0.0535173	0.541022	0.185446	-0.153341	-0.0367657	-0.335582	-0.355729	-0.455775	-0.0216759	0.0244395	0.835743	1.00496	0.914409	0.450485	0.421032	0.372583	0.493604	1.29767	0.806172	1.77284	0.166322	1.12009	0.722539	1.18098	0.557625	0.936761	0.794888	0.647052	0.497565	-1.62236	-1.07756	-2.05433	-0.449005	-1.73424
ACID_AMINO_ACID_LIGASE_ACTIVITY	0.0487098	-1.6338	-0.00594027	-0.677378	-0.330792	0.0988834	-0.769924	-0.582756	-0.794058	-0.920873	-1.19851	1.73566	-1.1103	-0.943168	-0.996359	-0.507872	-0.631599	0.118352	-0.170617	-1.35337	0.165681	-0.200167	-0.590655	-0.0463011	-1.02791	-0.208894	-0.484785	1.42539	-1.30802	-1.39085	0.775222	0.694967	-1.25581	1.32231	1.94251	2.35463	1.79511	2.43293	2.11967	0.782416	-1.22589	0.299897	1.22852	0.767213	0.673186	-1.26178	-0.0370013	-0.940896	-0.729647
ACTIN_BINDING	1.95792	3.02584	2.47016	1.78438	-1.28403	0.27804	-0.690774	0.563221	0.692164	0.86355	4.48672	-0.540468	1.27882	1.95008	3.68291	1.73767	0.774353	2.33714	1.88389	3.19363	1.01792	0.889529	0.134342	0.967634	2.39041	-0.490313	1.19868	-2.70983	4.90439	5.17433	-1.45741	-0.281027	2.65205	1.81433	2.38654	-2.19097	0.604734	-0.648004	0.425819	1.09896	2.12794	2.04347	-1.21577	0.995695	-1.08676	-0.966659	-0.127221	-0.3183	0.304626
ACTIN_FILAMENT_BINDING	1.4334	1.51766	0.956412	0.885328	0.321254	1.14788	-0.126979	1.93014	2.51046	-0.802946	2.14984	-1.0331	0.812186	1.15637	1.93569	1.89812	1.58799	2.17033	2.10443	2.59856	1.47552	1.53353	0.520406	1.04929	2.66686	1.35388	0.816214	-1.83501	0.0624709	0.251004	-1.2015	-0.437925	1.99342	2.32415	0.156195	-0.839218	-0.860831	-0.790348	-1.19623	0.670171	1.20734	-0.431253	-1.38653	-0.0659947	-1.13994	-0.280987	-0.687143	-0.558376	0.208685
ACTIVE_TRANSMEMBRANE_TRANSPORTER_ACTIVITY	-2.37344	-1.94912	-1.9449	-1.4589	-1.77883	-1.31042	-1.94297	4.64368	1.98907	3.19102	-4.02025	-1.54764	-0.792894	-1.56158	-1.49472	-1.80172	1.5026	-0.0930742	-2.98073	-1.13363	-1.90312	-2.10709	-0.439788	-1.13272	0.159932	-3.4453	-3.12741	-1.90897	-0.817586	-0.175931	0.0300228	-0.586714	-4.37506	-1.82914	-2.47879	-1.37541	-2.43537	-1.79711	-3.301	-1.33911	-2.71719	-3.90562	-3.28668	-3.05206	3.40902	3.24727	1.80672	3.08682	4.10313
ADENYL_NUCLEOTIDE_BINDING	0.42448	-0.780497	0.0300715	0.25866	-0.170049	-2.33693	-1.33547	-1.14008	-1.33274	-1.12158	-1.04074	-0.0163967	-1.7063	-1.75056	-1.35884	-2.08015	-1.48338	-0.305399	-0.779019	-0.249214	0.336355	-0.327431	-0.893451	0.688753	-1.0131	-1.04523	-1.67078	0.196109	0.859741	1.05698	1.17368	1.80481	-0.171243	1.63251	1.37532	0.618097	1.28908	0.772593	1.86279	2.32638	-0.483999	-0.109563	0.617514	0.893894	-0.160638	-0.5827	-0.691599	0.563731	0.856409
[truncated: 618 more rows]
[truncated: 18 more columns]
