# Supplementary material for: Mining SOM expression portraits: feature selection and integrating concepts of molecular function
Source: BioData Min. 2012 Oct 8;5:18. doi: 10.1186/1756-0381-5-18 (PMC3599960; doi:10.1186/1756-0381-5-18)
Supplement: Additional file 4 — Tissue specific gene sets. [file 1756-0381-5-18-S4.xlsx]

## Sheet: oposSOM Geneset Colloection
Sample	Tissue specific gene set
Pituitary gland	ENSG00000213218,ENSG00000213218,ENSG00000135346,ENSG00000115138,ENSG00000213218,ENSG00000136487,ENSG00000213218,ENSG00000184302,ENSG00000213218,ENSG00000213218,ENSG00000106128,ENSG00000136488,ENSG00000213218,ENSG00000213218,ENSG00000213218,ENSG00000213218,ENSG00000213218,ENSG00000213218,ENSG00000136487,ENSG00000136487,ENSG00000109163,ENSG00000106128,ENSG00000106128,ENSG00000213218,ENSG00000131808…
Pancreas	ENSG00000071537,ENSG00000134013,ENSG00000091704,ENSG00000204983,ENSG00000172023,ENSG00000175535,ENSG00000168928,ENSG00000137392,ENSG00000219073,ENSG00000158516,ENSG00000162438,ENSG00000170890,ENSG00000115263,ENSG00000142615,ENSG00000142615,ENSG00000254647,ENSG00000187021,ENSG00000103375,ENSG00000121351,ENSG00000215704,ENSG00000076356,ENSG00000170827,ENSG00000003989,ENSG00000114204,ENSG00000204787…
Immune system	ENSG00000115415,ENSG00000115415,ENSG00000115415,ENSG00000049541,ENSG00000161570,ENSG00000102871,ENSG00000143621,ENSG00000163191,ENSG00000227652,ENSG00000143384,ENSG00000213442,ENSG00000253676,ENSG00000102007,ENSG00000230763,ENSG00000096433,ENSG00000111348,ENSG00000114978,ENSG00000114978,ENSG00000166888,ENSG00000166888,ENSG00000216490,ENSG00000154473,ENSG00000167325,ENSG00000130826,ENSG00000109861…
Sec. lymphoid organs	ENSG00000142949,ENSG00000113140,ENSG00000148180,ENSG00000152583,ENSG00000116016,ENSG00000129116,ENSG00000129116,ENSG00000129116,ENSG00000149131,ENSG00000120129,ENSG00000101335,ENSG00000085733,ENSG00000087245,ENSG00000109472,ENSG00000109472,ENSG00000082781,ENSG00000136235,ENSG00000100234,ENSG00000100234,ENSG00000100234,ENSG00000100234,ENSG00000163453,ENSG00000163453,ENSG00000166033,ENSG00000102024…
Prim. lymphoid organs	ENSG00000090013,ENSG00000186350,ENSG00000059804,ENSG00000100504,ENSG00000124107,ENSG00000149397,ENSG00000066926,ENSG00000066926,ENSG00000141401,ENSG00000091513,ENSG00000172331,ENSG00000119535,ENSG00000136842,ENSG00000136842,ENSG00000086548,ENSG00000005381,ENSG00000005381,ENSG00000189157,ENSG00000007541,ENSG00000198176,ENSG00000137198,ENSG00000149150,ENSG00000213934,ENSG00000145335,ENSG00000145335…
B-cells	ENSG00000075624,ENSG00000125618,ENSG00000198077,ENSG00000108946,ENSG00000084207,ENSG00000173230,ENSG00000108639,ENSG00000141959,ENSG00000167770,ENSG00000008282,ENSG00000008282,ENSG00000180304,ENSG00000064666,ENSG00000071894,ENSG00000076554,ENSG00000076554,ENSG00000076554,ENSG00000100297,ENSG00000226589,ENSG00000086062,ENSG00000161202,ENSG00000205302,ENSG00000105723,ENSG00000182979,ENSG00000143756…
Tonsil	ENSG00000142949,ENSG00000160213,ENSG00000115884,ENSG00000115884,ENSG00000186081,ENSG00000105388,ENSG00000184292,ENSG00000239754,ENSG00000089356,ENSG00000137699,ENSG00000143320,ENSG00000232222,ENSG00000237289,ENSG00000181885,ENSG00000166145,ENSG00000150165,ENSG00000159166,ENSG00000118898,ENSG00000111319,ENSG00000211448,ENSG00000211448,ENSG00000074410,ENSG00000196754,ENSG00000119938,ENSG00000068078…
Thymus	ENSG00000138796,ENSG00000236654,ENSG00000213218,ENSG00000117528,ENSG00000166963,ENSG00000062038,ENSG00000182568,ENSG00000134909,ENSG00000213218,ENSG00000093009,ENSG00000048540,ENSG00000151914,ENSG00000135346,ENSG00000101868,ENSG00000121753,ENSG00000136425,ENSG00000136425,ENSG00000157103,ENSG00000011201,ENSG00000158164,ENSG00000172179,ENSG00000099139,ENSG00000140600,ENSG00000115138,ENSG00000009694…
Lymphocytes	ENSG00000115415,ENSG00000115415,ENSG00000115415,ENSG00000057608,ENSG00000143621,ENSG00000109917,ENSG00000140105,ENSG00000167085,ENSG00000167085,ENSG00000189091,ENSG00000113013,ENSG00000128595,ENSG00000168906,ENSG00000198406,ENSG00000115758,ENSG00000100412,ENSG00000031698,ENSG00000213430,ENSG00000135624,ENSG00000136628,ENSG00000207427,ENSG00000004478,ENSG00000004478,ENSG00000182934,ENSG00000168003…
Bone marrow	ENSG00000005381,ENSG00000005381,ENSG00000109743,ENSG00000170180,ENSG00000170180,ENSG00000160883,ENSG00000133742,ENSG00000169385,ENSG00000112077,ENSG00000173535,ENSG00000163737,ENSG00000130656,ENSG00000128322,ENSG00000124469,ENSG00000169397,ENSG00000197561,ENSG00000170866,ENSG00000163554,ENSG00000105352,ENSG00000118113,ENSG00000196415,ENSG00000008438,ENSG00000250361,ENSG00000197465,ENSG00000008516…
Nervous System	ENSG00000092964,ENSG00000111674,ENSG00000154277,ENSG00000134222,ENSG00000144283,ENSG00000109107,ENSG00000136854,ENSG00000152377,ENSG00000132639,ENSG00000132639,ENSG00000072832,ENSG00000166313,ENSG00000079215,ENSG00000135744,ENSG00000135525,ENSG00000172379,ENSG00000104435,ENSG00000104435,ENSG00000155093,ENSG00000159164,ENSG00000168280,ENSG00000168280,ENSG00000166963,ENSG00000018625,ENSG00000156011…
Globus pallidus	ENSG00000252095,ENSG00000252095,ENSG00000126351,ENSG00000063177,ENSG00000167658,ENSG00000166598,ENSG00000087365,ENSG00000105640,ENSG00000117139,ENSG00000100330,ENSG00000134899,ENSG00000106355,ENSG00000234012,ENSG00000132275,ENSG00000101246,ENSG00000115461,ENSG00000236895,ENSG00000049541,ENSG00000094804,ENSG00000181104,ENSG00000071994,ENSG00000150527,ENSG00000149531,ENSG00000005801,ENSG00000006634…
Telencephalon	ENSG00000048545,ENSG00000088832,ENSG00000141027,ENSG00000116016,ENSG00000049449,ENSG00000163956,ENSG00000154174,ENSG00000154174,ENSG00000104812,ENSG00000119888,ENSG00000123992,ENSG00000122674,ENSG00000116962,ENSG00000096063,ENSG00000089356,ENSG00000080845,ENSG00000136153,ENSG00000175063,ENSG00000068383,ENSG00000107521,ENSG00000196549,ENSG00000196549,ENSG00000116096,ENSG00000175445,ENSG00000175445…
Cortex cerebri	ENSG00000160014,ENSG00000134986,ENSG00000196914,ENSG00000171617,ENSG00000171617,ENSG00000036257,ENSG00000163930,ENSG00000197586,ENSG00000153395,ENSG00000145632,ENSG00000181852,ENSG00000160932,ENSG00000188042,ENSG00000188042,ENSG00000188042,ENSG00000136854,ENSG00000186716,ENSG00000176788,ENSG00000073969,ENSG00000138814,ENSG00000107758,ENSG00000138814,ENSG00000132639,ENSG00000132639,ENSG00000080845…
Hippocampus	ENSG00000143632,ENSG00000147168,ENSG00000108515,ENSG00000125414,ENSG00000197616,ENSG00000104879,ENSG00000164879,ENSG00000180209,ENSG00000159173,ENSG00000170290,ENSG00000196296,ENSG00000129170,ENSG00000109061,ENSG00000116748,ENSG00000124701,ENSG00000156885,ENSG00000130598,ENSG00000086967,ENSG00000138435,ENSG00000197408,ENSG00000081985,ENSG00000128918,ENSG00000151090,ENSG00000244122,ENSG00000172399…
Thalamus	ENSG00000120756,ENSG00000147571,ENSG00000105989,ENSG00000147647,ENSG00000169750,ENSG00000165417,ENSG00000168779,ENSG00000143340,ENSG00000107485,ENSG00000168779,ENSG00000168779,ENSG00000115129,ENSG00000138795,ENSG00000006283,ENSG00000087494,ENSG00000080644,ENSG00000148737,ENSG00000148737,ENSG00000196588,ENSG00000104886,ENSG00000158089,ENSG00000163710,ENSG00000143494,ENSG00000091482,ENSG00000224782…
Cerebellum	ENSG00000133639,ENSG00000099204,ENSG00000171346,ENSG00000241878,ENSG00000054654,ENSG00000166145,ENSG00000113368,ENSG00000114098,ENSG00000070501,ENSG00000139546,ENSG00000170836,ENSG00000175354,ENSG00000215860,ENSG00000079689,ENSG00000102924,ENSG00000076344,ENSG00000180660,ENSG00000132130,ENSG00000157150,ENSG00000162992,ENSG00000129910,ENSG00000129910,ENSG00000242779,ENSG00000105143,ENSG00000109943…
Testis	ENSG00000106013,ENSG00000128040,ENSG00000101448,ENSG00000175646,ENSG00000163206,ENSG00000118245,ENSG00000132141,ENSG00000092345,ENSG00000255738,ENSG00000198765,ENSG00000137948,ENSG00000197210,ENSG00000129864,ENSG00000147081,ENSG00000042813,ENSG00000166796,ENSG00000255738,ENSG00000105679,ENSG00000170748,ENSG00000111254,ENSG00000255738,ENSG00000104755,ENSG00000165584,ENSG00000255738,ENSG00000155833…
Homeostasis	ENSG00000130649,ENSG00000198077,ENSG00000184117,ENSG00000116791,ENSG00000235017,ENSG00000066926,ENSG00000002726,ENSG00000132541,ENSG00000118137,ENSG00000109072,ENSG00000100003,ENSG00000145192,ENSG00000234906,ENSG00000136872,ENSG00000136872,ENSG00000178445,ENSG00000021826,ENSG00000105707,ENSG00000145321,ENSG00000151655,ENSG00000171564,ENSG00000169136,ENSG00000169136,ENSG00000229314,ENSG00000229314…
Muscle	ENSG00000047849,ENSG00000104812,ENSG00000106992,ENSG00000151729,ENSG00000018625,ENSG00000101400,ENSG00000160299,ENSG00000136842,ENSG00000077522,ENSG00000077522,ENSG00000077522,ENSG00000077522,ENSG00000143632,ENSG00000198125,ENSG00000137198,ENSG00000125744,ENSG00000108515,ENSG00000161281,ENSG00000171033,ENSG00000125414,ENSG00000197616,ENSG00000178053,ENSG00000104879,ENSG00000164879,ENSG00000185437…
Thyroid gland	ENSG00000127022,ENSG00000166598,ENSG00000166598,ENSG00000149428,ENSG00000163956,ENSG00000152767,ENSG00000152767,ENSG00000173486,ENSG00000104324,ENSG00000037042,ENSG00000076864,ENSG00000110721,ENSG00000088899,ENSG00000081377,ENSG00000182670,ENSG00000008952,ENSG00000182985,ENSG00000024862,ENSG00000186866,ENSG00000157637,ENSG00000131507,ENSG00000166681,ENSG00000006282,ENSG00000081803,ENSG00000133138…
Endometrium	ENSG00000049449,ENSG00000116001,ENSG00000116001,ENSG00000244754,ENSG00000145725,ENSG00000105928,ENSG00000099953,ENSG00000099953,ENSG00000106483,ENSG00000185686,ENSG00000139278,ENSG00000083642,ENSG00000251349,ENSG00000158164,ENSG00000139625,ENSG00000115523,ENSG00000101951,ENSG00000196639,ENSG00000105989,ENSG00000196208,ENSG00000124479,ENSG00000136040,ENSG00000066654,ENSG00000105750,ENSG00000122133…
Adipose tissue	ENSG00000113140,ENSG00000116016,ENSG00000148175,ENSG00000079819,ENSG00000125810,ENSG00000125810,ENSG00000105974,ENSG00000105971,ENSG00000169554,ENSG00000127920,ENSG00000100060,ENSG00000151702,ENSG00000221968,ENSG00000066056,ENSG00000170989,ENSG00000179776,ENSG00000108622,ENSG00000131471,ENSG00000101955,ENSG00000162733,ENSG00000238196,ENSG00000198844,ENSG00000131477,ENSG00000233323,ENSG00000233323…
Mucosa	ENSG00000161570,ENSG00000012223,ENSG00000125347,ENSG00000160255,ENSG00000163131,ENSG00000163131,ENSG00000180353,ENSG00000090104,ENSG00000168918,ENSG00000143119,ENSG00000147168,ENSG00000117091,ENSG00000104894,ENSG00000020633,ENSG00000204282,ENSG00000104783,ENSG00000161570,ENSG00000169442,ENSG00000172183,ENSG00000126860,ENSG00000182866,ENSG00000105369,ENSG00000100368,ENSG00000110777,ENSG00000168685…
Epithelium	ENSG00000186081,ENSG00000105388,ENSG00000137699,ENSG00000143320,ENSG00000237289,ENSG00000143546,ENSG00000150165,ENSG00000159166,ENSG00000118898,ENSG00000142627,ENSG00000163220,ENSG00000147394,ENSG00000124102,ENSG00000165272,ENSG00000175634,ENSG00000149573,ENSG00000085117,ENSG00000172819,ENSG00000196754,ENSG00000151914,ENSG00000167880,ENSG00000197632,ENSG00000065618,ENSG00000137203,ENSG00000137203…
