# Supplementary material for: Mining SOM expression portraits: feature selection and integrating concepts of molecular function
Source: BioData Min. 2012 Oct 8;5:18. doi: 10.1186/1756-0381-5-18 (PMC3599960; doi:10.1186/1756-0381-5-18)
Supplement: Additional file 5 — Special gene sets of highly and weakly expressed and of housekeeping genes. [file 1756-0381-5-18-S5.xlsx]

## Sheet: Highly expressed (a)
Gene List - mask a						HG Overrepresentation List - mask a
Rank	AffyID	Symbol	Description	<delta e>		Rank	Geneset	Category	p.value
1	AFFX-r2-P1-cre-3_at			-0.072066		1	CATION_HOMEOSTASIS	BP	< 1e-16
2	AFFX-hum_alu_at			-0.0613455		2	CHEMICAL_HOMEOSTASIS	BP	< 1e-16
3	203872_at	ACTA1	actin, alpha 1, skeletal muscle [Source:HGNC Symbol;Acc:129]	0.498647		3	MULTICELLULAR_ORGANISMAL_DEVELOPMENT	BP	< 1e-16
4	204737_s_at	MYH6	myosin, heavy chain 6, cardiac muscle, alpha [Source:HGNC Symbol;Acc:7576]	0.454283		4	NEGATIVE_REGULATION_OF_APOPTOSIS	BP	< 1e-16
5	204865_at	CA3	carbonic anhydrase III, muscle specific [Source:HGNC Symbol;Acc:1374]	0.347004		5	NEGATIVE_REGULATION_OF_PROGRAMMED_CELL_DEATH	BP	< 1e-16
6	204919_at	PRR4	proline rich 4 (lacrimal) [Source:HGNC Symbol;Acc:18020]	0.127446		6	REGULATION_OF_BIOLOGICAL_QUALITY	BP	< 1e-16
7	205261_at	PGC	progastricsin (pepsinogen C) [Source:HGNC Symbol;Acc:8890]	0.250229		7	REGULATION_OF_PROGRAMMED_CELL_DEATH	BP	< 1e-16
8	205272_s_at	PRH1	proline-rich protein HaeIII subfamily 1 [Source:HGNC Symbol;Acc:9366]	0.34292		8	ENZYME_INHIBITOR_ACTIVITY	MF	< 1e-16
9	205402_x_at			0.156833		9	OXIDOREDUCTASE_ACTIVITY	MF	< 1e-16
10	206697_s_at	HP	haptoglobin [Source:HGNC Symbol;Acc:5141]	0.250448		10	STRUCTURAL_CONSTITUENT_OF_RIBOSOME	MF	< 1e-16
11	207935_s_at	KRT13	keratin 13 [Source:HGNC Symbol;Acc:6415]	0.418565		11	CELLULAR_MACROMOLECULE_METABOLIC_PROCESS	BP	1e-16
12	208068_x_at	GH1	growth hormone 1 [Source:HGNC Symbol;Acc:4261]	0.178215		12	CELLULAR_PROTEIN_METABOLIC_PROCESS	BP	1e-16
13	209072_at	MBP	myelin basic protein [Source:HGNC Symbol;Acc:6925]	0.919958		13	ESTABLISHMENT_OF_LOCALIZATION	BP	1e-16
14	211151_x_at	GH2	growth hormone 2 [Source:HGNC Symbol;Acc:4262]	0.11864		14	ION_HOMEOSTASIS	BP	1e-16
15	211357_s_at	ALDOB	aldolase B, fructose-bisphosphate [Source:HGNC Symbol;Acc:417]	0.341972		15	NEGATIVE_REGULATION_OF_BIOLOGICAL_PROCESS	BP	1e-16
16	211430_s_at	IGHG2	immunoglobulin heavy constant gamma 2 (G2m marker) [Source:HGNC Symbol;Acc:5526]	0.216094		16	NEGATIVE_REGULATION_OF_DEVELOPMENTAL_PROCESS	BP	1e-16
17	211745_x_at	HBA2	hemoglobin, alpha 2 [Source:HGNC Symbol;Acc:4824]	-0.0423745		17	REGULATION_OF_DEVELOPMENTAL_PROCESS	BP	1e-16
18	213265_at	PGA3	pepsinogen 3, group I (pepsinogen A) [Source:HGNC Symbol;Acc:8885]	0.22182		18	CATION_BINDING	MF	1e-16
19	214468_at	MYH6	myosin, heavy chain 6, cardiac muscle, alpha [Source:HGNC Symbol;Acc:7576]	0.327858		19	CYTOSKELETAL_PROTEIN_BINDING	MF	1e-16
20	215121_x_at	IGLC2	immunoglobulin lambda constant 2 (Kern-Oz- marker) [Source:HGNC Symbol;Acc:5856]	0.230834		20	LIPID_BINDING	MF	1e-16
21	217022_s_at	IGHA2	immunoglobulin heavy constant alpha 2 (A2m marker) [Source:HGNC Symbol;Acc:5479]	0.436747		21	STRUCTURAL_CONSTITUENT_OF_CYTOSKELETON	MF	1e-16
22	AFFX-CreX-5_at			-0.0570344		22	STRUCTURAL_CONSTITUENT_OF_MUSCLE	MF	1e-16
23	AFFX-r2-P1-cre-5_at			-0.0503709		23	STRUCTURAL_MOLECULE_ACTIVITY	MF	1e-16
24	200741_s_at	RP11-761N21.2		-0.0176261		24	CELLULAR_CATION_HOMEOSTASIS	BP	2e-16
25	200909_s_at	RPLP2	ribosomal protein, large, P2 [Source:HGNC Symbol;Acc:10377]	0.00664893		25	CELLULAR_HOMEOSTASIS	BP	2e-16
26	201525_at	APOD	apolipoprotein D [Source:HGNC Symbol;Acc:612]	-0.249344		26	REGULATION_OF_MULTICELLULAR_ORGANISMAL_PROCESS	BP	2e-16
27	201841_s_at	HSPB1	heat shock 27kDa protein 1 [Source:HGNC Symbol;Acc:5246]	0.0337758		27	REGULATION_OF_NEUROGENESIS	BP	2e-16
28	201891_s_at	B2M	beta-2-microglobulin [Source:HGNC Symbol;Acc:914]	-0.0284114		28	RESPONSE_TO_CHEMICAL_STIMULUS	BP	2e-16
29	202222_s_at	DES	desmin [Source:HGNC Symbol;Acc:2770]	0.463424		29	RESPONSE_TO_STEROID_HORMONE_STIMULUS	BP	2e-16
30	202274_at	ACTG2	actin, gamma 2, smooth muscle, enteric [Source:HGNC Symbol;Acc:145]	0.335765		30	TRANSLATION	BP	2e-16
31	202917_s_at	S100A8	S100 calcium binding protein A8 [Source:HGNC Symbol;Acc:10498]	0.531813		31	ION_BINDING	MF	2e-16
32	203673_at	TG	thyroglobulin [Source:HGNC Symbol;Acc:11764]	0.106415		32	CELL_SUBSTRATE_ADHERENS_JUNCTION	CC	2e-16
33	206131_at	CLPS	colipase, pancreatic [Source:HGNC Symbol;Acc:2085]	0.0671586		33	CYTOPLASMIC_PART	CC	2e-16
34	206559_x_at	EEF1AL3	eukaryotic translation elongation factor 1 alpha 1 pseudogene 5 [Source:HGNC Symbol;Acc:3200]	-0.0266006		34	CYTOSKELETON	CC	2e-16
35	206886_x_at	GH1	growth hormone 1 [Source:HGNC Symbol;Acc:4261]	0.169514		35	FOCAL_ADHESION	CC	2e-16
36	206994_at	CST4	cystatin S [Source:HGNC Symbol;Acc:2476]	0.122204		36	INTRACELLULAR_NON_MEMBRANE_BOUND_ORGANELLE	CC	2e-16
37	206998_x_at	PRB3	proline-rich protein BstNI subfamily 3 [Source:HGNC Symbol;Acc:9339]	0.254393		37	NON_MEMBRANE_BOUND_ORGANELLE	CC	2e-16
38	207323_s_at	MBP	myelin basic protein [Source:HGNC Symbol;Acc:6925]	0.938268		38	ANATOMICAL_STRUCTURE_DEVELOPMENT	BP	3e-16
39	207430_s_at	MSMB	microseminoprotein, beta- [Source:HGNC Symbol;Acc:7372]	0.276751		39	CELLULAR_BIOSYNTHETIC_PROCESS	BP	3e-16
40	207783_x_at	TPT1	tumor protein, translationally-controlled 1 [Source:HGNC Symbol;Acc:12022]	-0.0198313		40	LIPID_HOMEOSTASIS	BP	3e-16
41	207930_at	LCN1	lipocalin 1 (tear prealbumin) [Source:HGNC Symbol;Acc:6525]	0.125612		41	MACROMOLECULE_BIOSYNTHETIC_PROCESS	BP	3e-16
42	208498_s_at	AMYP1	amylase, alpha pseudogene 1 [Source:HGNC Symbol;Acc:479]	-0.00338803		42	PROGRAMMED_CELL_DEATH	BP	3e-16
43	209116_x_at	HBB	hemoglobin, beta [Source:HGNC Symbol;Acc:4827]	-0.0353143		43	SYSTEM_DEVELOPMENT	BP	3e-16
44	209138_x_at	IGLC2	immunoglobulin lambda constant 2 (Kern-Oz- marker) [Source:HGNC Symbol;Acc:5856]	0.1819		44	CALCIUM_ION_BINDING	MF	3e-16
45	209351_at	KRT14	keratin 14 [Source:HGNC Symbol;Acc:6416]	0.503115		45	ACTIN_CYTOSKELETON	CC	3e-16
46	209458_x_at	HBA2	hemoglobin, alpha 2 [Source:HGNC Symbol;Acc:4824]	-0.0376108		46	CONTRACTILE_FIBER	CC	3e-16
47	210122_at	PRM2	protamine 2 [Source:HGNC Symbol;Acc:9448]	0.0737205		47	CYTOSKELETAL_PART	CC	3e-16
48	210646_x_at	SNORD33	Small nucleolar RNA Z195/SNORD33/SNORD32 family [Source:RFAM;Acc:RF00133]	0.0133736		48	INTRACELLULAR_ORGANELLE_PART	CC	3e-16
49	212284_x_at	SNORA31	Small nucleolar RNA SNORA31 [Source:RFAM;Acc:RF00322]	-0.00377836		49	ANTI_APOPTOSIS	BP	4e-16
50	213287_s_at	KRT10	keratin 10 [Source:HGNC Symbol;Acc:6413]	0.0493126		50	APOPTOSIS_GO	BP	4e-16
51	213477_x_at	EEF1AL3	eukaryotic translation elongation factor 1 alpha 1 pseudogene 5 [Source:HGNC Symbol;Acc:3200]	-0.00991484		51	BIOSYNTHETIC_PROCESS	BP	4e-16
52	213867_x_at	ACTB	actin, beta [Source:HGNC Symbol;Acc:132]	-0.068687		52	HOMEOSTATIC_PROCESS	BP	4e-16
53	218990_s_at	SPRR3	small proline-rich protein 3 [Source:HGNC Symbol;Acc:11268]	0.368597		53	SYSTEM_PROCESS	BP	4e-16
54	219465_at	APOA2	apolipoprotein A-II [Source:HGNC Symbol;Acc:601]	0.0776042		54	TRANSPORT	BP	4e-16
55	219942_at	MYL7	myosin, light chain 7, regulatory [Source:HGNC Symbol;Acc:21719]	0.109139		55	RNA_BINDING	MF	4e-16
56	221805_at	NEFL	neurofilament, light polypeptide [Source:HGNC Symbol;Acc:7739]	0.645798		56	CONTRACTILE_FIBER_PART	CC	4e-16
57	AFFX-CreX-3_at			-0.0234387		57	CYTOPLASM	CC	4e-16
58	AFFX-r2-Ec-bioD-3_at			-0.014002		58	EXTRACELLULAR_REGION	CC	4e-16
59	AFFX-HUMRGE/M10098_5_at			-0.0216778		59	EXTRACELLULAR_REGION_PART	CC	4e-16
60	200032_s_at	RPL9	ribosomal protein L9 [Source:HGNC Symbol;Acc:10369]	0.0195893		60	MYOFIBRIL	CC	4e-16
61	200651_at	GNB2L1	guanine nucleotide binding protein (G protein), beta polypeptide 2-like 1 [Source:HGNC Symbol;Acc:4399]	-0.000256329		61	PROTEIN_COMPLEX	CC	4e-16
62	200801_x_at	ACTB	actin, beta [Source:HGNC Symbol;Acc:132]	-0.0718255		62	ANATOMICAL_STRUCTURE_MORPHOGENESIS	BP	6e-16
63	203540_at	GFAP	glial fibrillary acidic protein [Source:HGNC Symbol;Acc:4235]	1.01791		63	KERATINOCYTE_DIFFERENTIATION	BP	6e-16
64	203980_at	FABP4	fatty acid binding protein 4, adipocyte [Source:HGNC Symbol;Acc:3559]	0.757827		64	ORGAN_DEVELOPMENT	BP	6e-16
65	204018_x_at	HBA2	hemoglobin, alpha 2 [Source:HGNC Symbol;Acc:4824]	-0.0371879		65	PROTEIN_METABOLIC_PROCESS	BP	6e-16
66	204582_s_at	KLK3	kallikrein-related peptidase 3 [Source:HGNC Symbol;Acc:6364]	0.0770033		66	REGULATION_OF_APOPTOSIS	BP	6e-16
67	204631_at	MYH2	myosin, heavy chain 2, skeletal muscle, adult [Source:HGNC Symbol;Acc:7572]	0.339906		67	REGULATION_OF_AXONOGENESIS	BP	6e-16
68	206358_at	PRM1	protamine 1 [Source:HGNC Symbol;Acc:9447]	0.0902187		68	ANCHORED_TO_MEMBRANE	CC	6e-16
69	206400_at	LGALS7	lectin, galactoside-binding, soluble, 7 [Source:HGNC Symbol;Acc:6568]	0.300697		69	ANCHORED_TO_PLASMA_MEMBRANE	CC	6e-16
70	206568_at	TNP1	transition protein 1 (during histone to protamine replacement) [Source:HGNC Symbol;Acc:11951]	0.0938324		70	CELL_MATRIX_JUNCTION	CC	6e-16
71	208834_x_at	RP11-3P17.3		-0.0026266		71	MACROMOLECULAR_COMPLEX	CC	6e-16
72	209904_at	TNNC1	troponin C type 1 (slow) [Source:HGNC Symbol;Acc:11943]	0.44137		72	SARCOMERE	CC	6e-16
73	212869_x_at	TPT1	tumor protein, translationally-controlled 1 [Source:HGNC Symbol;Acc:12022]	-0.00316834		73	IMMUNE_SYSTEM_PROCESS	BP	7e-16
74	214677_x_at	IGLC1	immunoglobulin lambda constant 1 (Mcg marker) [Source:HGNC Symbol;Acc:5855]	0.0777475		74	CYTOCHROME_C_OXIDASE_ACTIVITY	MF	7e-16
75	215076_s_at	COL3A1	collagen, type III, alpha 1 [Source:HGNC Symbol;Acc:2201]	-0.425011		75	RECEPTOR_BINDING	MF	7e-16
76	216438_s_at	TMSL6	thymosin-like 6 (pseudogene) [Source:HGNC Symbol;Acc:11888]	-0.0713656		76	MYOSIN_COMPLEX	CC	7e-16
77	216470_x_at	U66061.38		0.221634		77	ORGANELLE_PART	CC	7e-16
78	221651_x_at	IGKC	immunoglobulin kappa constant [Source:HGNC Symbol;Acc:5716]	-0.0367697		78	CELL_DEVELOPMENT	BP	8e-16
79	200099_s_at	AC093799.2		-0.00262444		79	RESPONSE_TO_STRESS	BP	8e-16
80	200795_at	SPARCL1	SPARC-like 1 (hevin) [Source:HGNC Symbol;Acc:11220]	-0.222672		80	ENZYME_REGULATOR_ACTIVITY	MF	9e-16
81	200800_s_at	HSPA1A	Heat shock 70 kDa protein 1A/1B (Heat shock 70 kDa protein 1/2)(HSP70.1/HSP70.2)(HSP70-1/HSP70-2) [Source:UniProtKB/Swiss-Prot;Acc:P08107]	-0.00921584		81	EXTRACELLULAR_SPACE	CC	1e-15
82	201492_s_at	RPL41P1	ribosomal protein L41 pseudogene 1 [Source:HGNC Symbol;Acc:10356]	-0.0157458		82	CELL_PROLIFERATION_GO_0008283	BP	1e-15
83	203535_at	S100A9	S100 calcium binding protein A9 [Source:HGNC Symbol;Acc:10499]	0.652365		83	NEGATIVE_REGULATION_OF_CELLULAR_PROCESS	BP	1e-15
84	204892_x_at	EEF1AL3	eukaryotic translation elongation factor 1 alpha 1 pseudogene 5 [Source:HGNC Symbol;Acc:3200]	-0.0258428		84	OXYGEN_BINDING	MF	1e-15
85	205547_s_at	TAGLN	transgelin [Source:HGNC Symbol;Acc:11553]	0.00460481		85	IDENTICAL_PROTEIN_BINDING	MF	2e-15
86	205840_x_at	GH1	growth hormone 1 [Source:HGNC Symbol;Acc:4261]	0.169859		86	MEMBRANE	CC	4e-15
87	205900_at	KRT1	keratin 1 [Source:HGNC Symbol;Acc:6412]	0.216978		87	ORGANELLE_MEMBRANE	CC	8e-15
88	206151_x_at	CELA3B	chymotrypsin-like elastase family, member 3B [Source:HGNC Symbol;Acc:15945]	0.0890881		88	DEFENSE_RESPONSE	BP	1e-14
89	206260_at	TGM4	transglutaminase 4 (prostate) [Source:HGNC Symbol;Acc:11780]	0.0656281		89	MITOCHONDRION	CC	2e-14
90	206334_at	LIPF	lipase, gastric [Source:HGNC Symbol;Acc:6622]	0.164139		90	REGULATION_OF_MOLECULAR_FUNCTION	BP	2e-14
91	206885_x_at	GH1	growth hormone 1 [Source:HGNC Symbol;Acc:4261]	0.169572		91	ECTODERM_DEVELOPMENT	BP	3e-14
92	208069_x_at	GH1	growth hormone 1 [Source:HGNC Symbol;Acc:4261]	0.165877		92	HYDROGEN_ION_TRANSMEMBRANE_TRANSPORTER_ACTIVITY	MF	4e-14
93	208138_at	GAST	gastrin [Source:HGNC Symbol;Acc:4164]	0.0820131		93	MULTI_ORGANISM_PROCESS	BP	6e-14
94	208195_at	TTN	titin [Source:HGNC Symbol;Acc:12403]	0.471198		94	ORGANELLE_ORGANIZATION_AND_BIOGENESIS	BP	9e-14
95	208470_s_at	HP	haptoglobin [Source:HGNC Symbol;Acc:5141]	0.230444		95	IMMUNE_RESPONSE	BP	9e-14
96	208646_at	RPS14	ribosomal protein S14 [Source:HGNC Symbol;Acc:10387]	-0.0242991		96	POSITIVE_REGULATION_OF_BIOLOGICAL_PROCESS	BP	9e-14
97	208825_x_at	RP11-3P17.3		0.00134813		97	SIGNAL_TRANSDUCTION	BP	9e-14
98	209957_s_at	NPPA	natriuretic peptide precursor A [Source:HGNC Symbol;Acc:7939]	0.10518		98	ACTIN_BINDING	MF	1e-13
99	210198_s_at	PLP1	proteolipid protein 1 [Source:HGNC Symbol;Acc:9086]	0.475605		99	NEGATIVE_REGULATION_OF_MULTICELLULAR_ORGANISMAL_PROCESS	BP	1e-13
100	211298_s_at	ALB	albumin [Source:HGNC Symbol;Acc:399]	0.190582		100	LIPID_METABOLIC_PROCESS	BP	2e-13
101	211699_x_at	HBA2	hemoglobin, alpha 2 [Source:HGNC Symbol;Acc:4824]	-0.0437598		101	EPIDERMIS_DEVELOPMENT	BP	2e-13
102	211921_x_at	PTMAP5	prothymosin, alpha pseudogene 5 [Source:HGNC Symbol;Acc:9628]	-0.0574596		102	REGULATION_OF_CATALYTIC_ACTIVITY	BP	5e-13
103	212790_x_at	RP11-365K22.1		0.0102037		103	ENDOPLASMIC_RETICULUM	CC	5e-13
104	214549_x_at	SPRR1A	small proline-rich protein 1A [Source:HGNC Symbol;Acc:11259]	0.325184		104	ATPASE_ACTIVITY__COUPLED_TO_TRANSMEMBRANE_MOVEMENT_OF_IONS	MF	6e-13
105	215379_x_at	IGLC2	immunoglobulin lambda constant 2 (Kern-Oz- marker) [Source:HGNC Symbol;Acc:5856]	0.391769		105	NERVOUS_SYSTEM_DEVELOPMENT	BP	9e-13
106	217414_x_at	HBA2	hemoglobin, alpha 2 [Source:HGNC Symbol;Acc:4824]	-0.0282347		106	TISSUE_DEVELOPMENT	BP	1e-12
107	221891_x_at	SNORD14	Small nucleolar RNA SNORD14 [Source:RFAM;Acc:RF00016]	0.0539934		107	CELL_MIGRATION	BP	1e-12
108	38691_s_at	SFTPC	surfactant protein C [Source:HGNC Symbol;Acc:10802]	0.136719		108	NEURON_PROJECTION	CC	1e-12
109	AFFX-HSAC07/X00351_3_at	ACTB	actin, beta [Source:HGNC Symbol;Acc:132]	-0.0793172		109	MITOCHONDRIAL_ENVELOPE	CC	1e-12
110	201242_s_at	ATP1B1	ATPase, Na+/K+ transporting, beta 1 polypeptide [Source:HGNC Symbol;Acc:804]	-0.166727		110	ATPASE_ACTIVITY__COUPLED_TO_TRANSMEMBRANE_MOVEMENT_OF_IONS__PHOSPHORYLATIVE_MECHANISM	MF	3e-12
111	204583_x_at	KLK3	kallikrein-related peptidase 3 [Source:HGNC Symbol;Acc:6364]	0.0581651		111	ENVELOPE	CC	3e-12
112	204810_s_at	CKM	creatine kinase, muscle [Source:HGNC Symbol;Acc:1994]	0.431144		112	ORGANELLE_ENVELOPE	CC	3e-12
113	205041_s_at	ORM1	orosomucoid 1 [Source:HGNC Symbol;Acc:8498]	0.170879		113	PYROPHOSPHATASE_ACTIVITY	MF	3e-12
114	205113_at	NEFM	neurofilament, medium polypeptide [Source:HGNC Symbol;Acc:7734]	0.633475		114	CELLULAR_COMPONENT_ASSEMBLY	BP	4e-12
115	205615_at	CPA1	carboxypeptidase A1 (pancreatic) [Source:HGNC Symbol;Acc:2296]	0.0745477		115	INTERMEDIATE_FILAMENT	CC	5e-12
116	207023_x_at	KRT10	keratin 10 [Source:HGNC Symbol;Acc:6413]	0.0485355		116	INTERMEDIATE_FILAMENT_CYTOSKELETON	CC	5e-12
117	207441_at	SMR3B	submaxillary gland androgen regulated protein 3B [Source:HGNC Symbol;Acc:17326]	0.115149		117	RIBOSOME	CC	5e-12
118	207529_at	DEFA5	defensin, alpha 5, Paneth cell-specific [Source:HGNC Symbol;Acc:2764]	0.056306		118	CELLULAR_LOCALIZATION	BP	5e-12
119	207546_at	ATP4B	ATPase, H+/K+ exchanging, beta polypeptide [Source:HGNC Symbol;Acc:820]	0.134504		119	HYDROLASE_ACTIVITY__ACTING_ON_ACID_ANHYDRIDES	MF	5e-12
120	208792_s_at	CLU	clusterin [Source:HGNC Symbol;Acc:2095]	-0.124937		120	CYTOSKELETON_ORGANIZATION_AND_BIOGENESIS	BP	1e-11
121	209118_s_at	TUBA1A	tubulin, alpha 1a [Source:HGNC Symbol;Acc:20766]	0.198518		121	MONOVALENT_INORGANIC_CATION_TRANSMEMBRANE_TRANSPORTER_ACTIVITY	MF	1e-11
122	209742_s_at	MYL2	myosin, light chain 2, regulatory, cardiac, slow [Source:HGNC Symbol;Acc:7583]	0.385129		122	NUCLEOSIDE_TRIPHOSPHATASE_ACTIVITY	MF	1e-11
123	211696_x_at	HBB	hemoglobin, beta [Source:HGNC Symbol;Acc:4827]	-0.0529872		123	BASOLATERAL_PLASMA_MEMBRANE	CC	1e-11
124	211985_s_at	CALM1	calmodulin 1 (phosphorylase kinase, delta) [Source:HGNC Symbol;Acc:1442]	0.175525		124	ESTABLISHMENT_OF_CELLULAR_LOCALIZATION	BP	2e-11
125	212639_x_at	TUBA1B	tubulin, alpha 1b [Source:HGNC Symbol;Acc:18809]	0.108029		125	INORGANIC_CATION_TRANSMEMBRANE_TRANSPORTER_ACTIVITY	MF	2e-11
126	214003_x_at	snoU54	Small nucleolar RNA U54 [Source:RFAM;Acc:RF01277]	-0.0131484		126	MEMBRANE_PART	CC	2e-11
127	214087_s_at	MYBPC1	myosin binding protein C, slow type [Source:HGNC Symbol;Acc:7549]	0.428034		127	PROTEASE_INHIBITOR_ACTIVITY	MF	2e-11
128	214387_x_at	SFTPC	surfactant protein C [Source:HGNC Symbol;Acc:10802]	0.0611197		128	CELLULAR_LIPID_METABOLIC_PROCESS	BP	2e-11
129	215389_s_at	TNNT2	troponin T type 2 (cardiac) [Source:HGNC Symbol;Acc:11949]	0.223463		129	REGULATION_OF_MUSCLE_CONTRACTION	BP	2e-11
130	219466_s_at	APOA2	apolipoprotein A-II [Source:HGNC Symbol;Acc:601]	0.0801972		130	MITOCHONDRIAL_MEMBRANE	CC	3e-11
131	221671_x_at	IGKC	immunoglobulin kappa constant [Source:HGNC Symbol;Acc:5716]	-0.00963882		131	RESPONSE_TO_BIOTIC_STIMULUS	BP	3e-11
132	AFFX-r2-Ec-bioD-5_at			0.00407059		132	CELL_FRACTION	CC	3e-11
133	AFFX-HUMGAPDH/M33197_3_at	GAPDH	glyceraldehyde-3-phosphate dehydrogenase [Source:HGNC Symbol;Acc:4141]	0.0119659		133	RESPONSE_TO_HYPOXIA	BP	3e-11
134	204083_s_at	TPM2	tropomyosin 2 (beta) [Source:HGNC Symbol;Acc:12011]	0.0660715		134	POSITIVE_REGULATION_OF_CATALYTIC_ACTIVITY	BP	4e-11
135	205388_at	TNNC2	troponin C type 2 (fast) [Source:HGNC Symbol;Acc:11944]	0.336011		135	REGULATION_OF_CELLULAR_COMPONENT_ORGANIZATION_AND_BIOGENESIS	BP	4e-11
136	205742_at	TNNI3	troponin I type 3 (cardiac) [Source:HGNC Symbol;Acc:11947]	0.193049		136	RESPONSE_TO_WOUNDING	BP	4e-11
137	205951_at	MYH1	myosin, heavy chain 1, skeletal muscle, adult [Source:HGNC Symbol;Acc:7567]	0.192198		137	POSITIVE_REGULATION_OF_CELLULAR_PROCESS	BP	7e-11
138	206446_s_at	CELA2A	chymotrypsin-like elastase family, member 2A [Source:HGNC Symbol;Acc:24609]	0.0708002		138	PROTEIN_TETRAMERIZATION	BP	8e-11
139	206873_at	CA6	carbonic anhydrase VI [Source:HGNC Symbol;Acc:1380]	0.147593		139	STRIATED_MUSCLE_CONTRACTION_GO_0006941	BP	8e-11
140	207243_s_at	CALM2	calmodulin 2 (phosphorylase kinase, delta) [Source:HGNC Symbol;Acc:1445]	0.116469		140	BEHAVIOR	BP	9e-11
141	208539_x_at	SPRR2D	small proline-rich protein 2D [Source:HGNC Symbol;Acc:11264]	0.307308		141	FOCAL_ADHESION_FORMATION	BP	1e-10
142	211748_x_at	PTGDS	prostaglandin D2 synthase 21kDa (brain) [Source:HGNC Symbol;Acc:9592]	-0.089078		142	OXIDOREDUCTASE_ACTIVITY__ACTING_ON_PEROXIDE_AS_ACCEPTOR	MF	1e-10
143	213614_x_at	EEF1AL3	eukaryotic translation elongation factor 1 alpha 1 pseudogene 5 [Source:HGNC Symbol;Acc:3200]	-0.014918		143	RESPONSE_TO_EXTERNAL_STIMULUS	BP	1e-10
144	214063_s_at	TF	transferrin [Source:HGNC Symbol;Acc:11740]	0.368511		144	PRIMARY_ACTIVE_TRANSMEMBRANE_TRANSPORTER_ACTIVITY	MF	1e-10
145	214091_s_at	GPX3	glutathione peroxidase 3 (plasma) [Source:HGNC Symbol;Acc:4555]	-0.0639088		145	REPRODUCTIVE_PROCESS	BP	2e-10
146	217232_x_at	HBB	hemoglobin, beta [Source:HGNC Symbol;Acc:4827]	-0.0286177		146	SERINE_TYPE_ENDOPEPTIDASE_ACTIVITY	MF	2e-10
147	200653_s_at	CALM1	calmodulin 1 (phosphorylase kinase, delta) [Source:HGNC Symbol;Acc:1442]	0.106212		147	ADHERENS_JUNCTION	CC	2e-10
148	200716_x_at	RPL13AP5	ribosomal protein L13a pseudogene 5 [Source:HGNC Symbol;Acc:23736]	-0.00544726		148	RESPONSE_TO_OTHER_ORGANISM	BP	2e-10
149	204179_at	MB	myoglobin [Source:HGNC Symbol;Acc:6915]	0.510131		149	CELL_SURFACE	CC	2e-10
150	204412_s_at	NEFH	neurofilament, heavy polypeptide [Source:HGNC Symbol;Acc:7737]	0.556392		150	MACROMOLECULE_LOCALIZATION	BP	2e-10
151	204971_at	CSTA	cystatin A (stefin A) [Source:HGNC Symbol;Acc:2481]	0.4485		151	CYTOKINE_ACTIVITY	MF	3e-10
152	205033_s_at	DEFA1	defensin, alpha 1 [Source:HGNC Symbol;Acc:2761]	0.373033		152	MACROMOLECULAR_COMPLEX_ASSEMBLY	BP	3e-10
153	205971_s_at	CTRB2	chymotrypsinogen B2 [Source:HGNC Symbol;Acc:2522]	0.0830736		153	LYASE_ACTIVITY	MF	3e-10
154	206116_s_at	TPM1	tropomyosin 1 (alpha) [Source:HGNC Symbol;Acc:12010]	0.0533517		154	MITOCHONDRIAL_PART	CC	3e-10
155	206716_at	UMOD	uromodulin [Source:HGNC Symbol;Acc:12559]	0.115507		155	SKELETAL_MUSCLE_DEVELOPMENT	BP	4e-10
156	206786_at	HTN3	histatin 3 [Source:HGNC Symbol;Acc:5284]	0.102358		156	EXTRACELLULAR_MATRIX	CC	4e-10
157	211296_x_at	UBC	ubiquitin C [Source:HGNC Symbol;Acc:12468]	-0.00183515		157	INFLAMMATORY_RESPONSE	BP	4e-10
158	212187_x_at	PTGDS	prostaglandin D2 synthase 21kDa (brain) [Source:HGNC Symbol;Acc:9592]	-0.0992932		158	ACTIN_FILAMENT_BASED_PROCESS	BP	5e-10
159	212581_x_at	GAPDH	glyceraldehyde-3-phosphate dehydrogenase [Source:HGNC Symbol;Acc:4141]	0.0162104		159	AXONOGENESIS	BP	5e-10
160	213084_x_at	RP11-3P17.3		0.00339577		160	PHOSPHOLIPID_BINDING	MF	5e-10
161	213453_x_at	GAPDH	glyceraldehyde-3-phosphate dehydrogenase [Source:HGNC Symbol;Acc:4141]	0.0217017		161	ESTABLISHMENT_OF_PROTEIN_LOCALIZATION	BP	5e-10
162	221611_s_at	PHF7	PHD finger protein 7 [Source:HGNC Symbol;Acc:18458]	0.0702049		162	PROTEIN_LOCALIZATION	BP	6e-10
163	39248_at	AQP3	aquaporin 3 (Gill blood group) [Source:HGNC Symbol;Acc:636]	0.252733		163	HYDROLASE_ACTIVITY__ACTING_ON_ACID_ANHYDRIDES__CATALYZING_TRANSMEMBRANE_MOVEMENT_OF_SUBSTANCES	MF	6e-10
164	200665_s_at	SPARC	secreted protein, acidic, cysteine-rich (osteonectin) [Source:HGNC Symbol;Acc:11219]	-0.183224		164	REPRODUCTION	BP	7e-10
165	200772_x_at	PTMAP5	prothymosin, alpha pseudogene 5 [Source:HGNC Symbol;Acc:9628]	-0.0555559		165	CORNIFIED_ENVELOPE	CC	7e-10
166	201201_at	CSTB	cystatin B (stefin B) [Source:HGNC Symbol;Acc:2482]	0.103905		166	REGULATION_OF_TRANSFERASE_ACTIVITY	BP	1e-09
167	202493_x_at	CSH2	chorionic somatomammotropin hormone 2 [Source:HGNC Symbol;Acc:2441]	0.0687948		167	CELLULAR_MORPHOGENESIS_DURING_DIFFERENTIATION	BP	1e-09
168	202508_s_at	SNAP25	synaptosomal-associated protein, 25kDa [Source:HGNC Symbol;Acc:11132]	0.686831		168	ATPASE_ACTIVITY__COUPLED_TO_MOVEMENT_OF_SUBSTANCES	MF	1e-09
169	203021_at	SLPI	secretory leukocyte peptidase inhibitor [Source:HGNC Symbol;Acc:11092]	0.485899		169	AXON	CC	1e-09
170	203485_at	RTN1	reticulon 1 [Source:HGNC Symbol;Acc:10467]	0.558548		170	REGULATION_OF_METABOLIC_PROCESS	BP	1e-09
171	205720_at	POMC	proopiomelanocortin [Source:HGNC Symbol;Acc:9201]	0.123499		171	STEROID_METABOLIC_PROCESS	BP	1e-09
172	206224_at	CST1	cystatin SN [Source:HGNC Symbol;Acc:2473]	0.0837679		172	MYOBLAST_DIFFERENTIATION	BP	1e-09
173	209126_x_at	KRT6B	keratin 6B [Source:HGNC Symbol;Acc:6444]	0.361886		173	CYTOSOL	CC	1e-09
174	210297_s_at	MSMB	microseminoprotein, beta- [Source:HGNC Symbol;Acc:7372]	0.304929		174	ORGAN_MORPHOGENESIS	BP	1e-09
175	212788_x_at	FTLP3	ferritin, light polypeptide pseudogene 3 [Source:HGNC Symbol;Acc:4000]	-0.0495486		175	ANATOMICAL_STRUCTURE_FORMATION	BP	1e-09
176	214328_s_at	HSP90AA1	heat shock protein 90kDa alpha (cytosolic), class A member 2 [Source:HGNC Symbol;Acc:5256]	0.00952563		176	CYTOPLASMIC_VESICLE	CC	2e-09
177	215395_x_at	PRSS1	protease, serine, 2 (trypsin 2) [Source:HGNC Symbol;Acc:9483]	0.0566096		177	REGULATION_OF_CELLULAR_METABOLIC_PROCESS	BP	2e-09
178	200780_x_at	GNAS	GNAS complex locus [Source:HGNC Symbol;Acc:4392]	0.0227391		178	ANGIOGENESIS	BP	2e-09
179	201163_s_at	IGFBP7	insulin-like growth factor binding protein 7 [Source:HGNC Symbol;Acc:5476]	-0.0787343		179	SERINE_TYPE_PEPTIDASE_ACTIVITY	MF	2e-09
180	201257_x_at	AC093799.2		-0.0128141		180	REGULATION_OF_PROTEIN_KINASE_ACTIVITY	BP	2e-09
181	201429_s_at	RPL37A	ribosomal protein L37a [Source:HGNC Symbol;Acc:10348]	-0.00583856		181	GENERATION_OF_NEURONS	BP	2e-09
182	205869_at	PRSS1	protease, serine, 2 (trypsin 2) [Source:HGNC Symbol;Acc:9483]	0.108022		182	CYTOPLASMIC_MEMBRANE_BOUND_VESICLE	CC	2e-09
183	205982_x_at	SFTPC	surfactant protein C [Source:HGNC Symbol;Acc:10802]	0.0558635		183	NEUROGENESIS	BP	2e-09
184	208341_x_at	CSH2	chorionic somatomammotropin hormone 2 [Source:HGNC Symbol;Acc:2441]	0.0963166		184	MITOCHONDRIAL_MEMBRANE_PART	CC	3e-09
185	208628_s_at	AL391261.2		-0.0773185		185	PLASMA_MEMBRANE	CC	3e-09
186	210299_s_at	FHL1	four and a half LIM domains 1 [Source:HGNC Symbol;Acc:3702]	0.00100349		186	PROTEIN_OLIGOMERIZATION	BP	3e-09
187	211509_s_at	RTN4	reticulon 4 [Source:HGNC Symbol;Acc:14085]	0.0911016		187	REGULATION_OF_KINASE_ACTIVITY	BP	3e-09
188	212233_at	MAP1B	microtubule-associated protein 1B [Source:HGNC Symbol;Acc:6836]	0.0374859		188	SERINE_HYDROLASE_ACTIVITY	MF	3e-09
189	214414_x_at	HBA2	hemoglobin, alpha 2 [Source:HGNC Symbol;Acc:4824]	-0.0691014		189	MUSCLE_DEVELOPMENT	BP	3e-09
190	217059_at	MUC7	mucin 7, secreted [Source:HGNC Symbol;Acc:7518]	0.201457		190	ENDOPEPTIDASE_ACTIVITY	MF	4e-09
191	200031_s_at	AC010619.1	40S ribosomal protein S11 [Source:UniProtKB/Swiss-Prot;Acc:P62280]	0.000821084		191	MEMBRANE_BOUND_VESICLE	CC	4e-09
192	201497_x_at	MYH11	myosin, heavy chain 11, smooth muscle [Source:HGNC Symbol;Acc:7569]	-0.0182871		192	REGULATION_OF_ANATOMICAL_STRUCTURE_MORPHOGENESIS	BP	4e-09
193	201539_s_at	FHL1	four and a half LIM domains 1 [Source:HGNC Symbol;Acc:3702]	0.00439706		193	PROTEINACEOUS_EXTRACELLULAR_MATRIX	CC	4e-09
194	203400_s_at	TF	transferrin [Source:HGNC Symbol;Acc:11740]	0.474531		194	NEURITE_DEVELOPMENT	BP	5e-09
195	204141_at	TUBB2A	tubulin, beta 2A [Source:HGNC Symbol;Acc:12412]	0.053325		195	MICROSOME	CC	5e-09
196	205445_at	PRL	prolactin [Source:HGNC Symbol;Acc:9445]	0.165939		196	VESICULAR_FRACTION	CC	5e-09
197	205589_at	MYL3	myosin, light chain 3, alkali; ventricular, skeletal, slow [Source:HGNC Symbol;Acc:7584]	0.316263		197	VESICLE	CC	6e-09
198	205820_s_at	APOC3	apolipoprotein C-III [Source:HGNC Symbol;Acc:610]	0.121185		198	PHOSPHOINOSITIDE_BINDING	MF	6e-09
199	206117_at	TPM1	tropomyosin 1 (alpha) [Source:HGNC Symbol;Acc:12010]	0.170543		199	LIPID_TRANSPORT	BP	6e-09
200	207659_s_at	MOBP	myelin-associated oligodendrocyte basic protein [Source:HGNC Symbol;Acc:7189]	0.915215		200	HYDRO_LYASE_ACTIVITY	MF	6e-09
201	208980_s_at	UBC	ubiquitin C [Source:HGNC Symbol;Acc:12468]	-0.00527215		201	MEMBRANE_FRACTION	CC	7e-09
202	210080_x_at	CELA3A	chymotrypsin-like elastase family, member 3A [Source:HGNC Symbol;Acc:15944]	0.125714		202	PROTEIN_HOMODIMERIZATION_ACTIVITY	MF	7e-09
203	211983_x_at	ACTG1	actin, gamma 1 [Source:HGNC Symbol;Acc:144]	-0.0561118		203	SERINE_TYPE_ENDOPEPTIDASE_INHIBITOR_ACTIVITY	MF	8e-09
204	214580_x_at	KRT6A	keratin 6A [Source:HGNC Symbol;Acc:6443]	0.340969		204	LIPID_RAFT	CC	8e-09
205	215001_s_at	GLUL	glutamate-ammonia ligase [Source:HGNC Symbol;Acc:4341]	-0.0521227		205	RESPONSE_TO_OXIDATIVE_STRESS	BP	9e-09
206	216187_x_at			-0.0294009		206	NUCLEUS	CC	9e-09
207	216881_x_at	PRB4	proline-rich protein BstNI subfamily 4 [Source:HGNC Symbol;Acc:9340]	0.162974		207	PROTON_TRANSPORTING_TWO_SECTOR_ATPASE_COMPLEX	CC	1e-08
208	217728_at	S100A6	S100 calcium binding protein A6 [Source:HGNC Symbol;Acc:10496]	0.04923		208	MAINTENANCE_OF_LOCALIZATION	BP	1e-08
209	200869_at	RPL18A	ribosomal protein L18a [Source:HGNC Symbol;Acc:10311]	-0.0342325		209	EMBRYO_IMPLANTATION	BP	1e-08
210	201058_s_at	MYL9	myosin, light chain 9, regulatory [Source:HGNC Symbol;Acc:15754]	-0.0175591		210	KINASE_ACTIVATOR_ACTIVITY	MF	1e-08
211	201348_at	GPX3	glutathione peroxidase 3 (plasma) [Source:HGNC Symbol;Acc:4555]	-0.092114		211	ADENYLATE_CYCLASE_ACTIVATION	BP	1e-08
212	201820_at	KRT5	keratin 5 [Source:HGNC Symbol;Acc:6442]	0.48947		212	STEROID_BINDING	MF	1e-08
213	204103_at	CCL4	chemokine (C-C motif) ligand 4 [Source:HGNC Symbol;Acc:10630]	0.229811		213	REGULATION_OF_RESPONSE_TO_STIMULUS	BP	1e-08
214	204416_x_at	APOC1	apolipoprotein C-I [Source:HGNC Symbol;Acc:607]	0.170322		214	CHEMOKINE_ACTIVITY	MF	1e-08
215	204450_x_at	APOA1	apolipoprotein A-I [Source:HGNC Symbol;Acc:600]	0.165136		215	PEPTIDASE_ACTIVITY	MF	1e-08
216	205054_at	NEB	nebulin [Source:HGNC Symbol;Acc:7720]	0.333922		216	ALCOHOL_METABOLIC_PROCESS	BP	1e-08
217	206294_at	HSD3B2	hydroxy-delta-5-steroid dehydrogenase, 3 beta- and steroid delta-isomerase 2 [Source:HGNC Symbol;Acc:5218]	0.104025		217	REGULATION_OF_TRANSLATIONAL_INITIATION	BP	2e-08
218	207770_x_at	CSH2	chorionic somatomammotropin hormone 2 [Source:HGNC Symbol;Acc:2441]	0.103875		218	REGULATION_OF_CELL_PROLIFERATION	BP	2e-08
219	207961_x_at	MYH11	myosin, heavy chain 11, smooth muscle [Source:HGNC Symbol;Acc:7569]	0.0683547		219	ORGANELLE_INNER_MEMBRANE	CC	2e-08
220	208357_x_at	CSH2	chorionic somatomammotropin hormone 2 [Source:HGNC Symbol;Acc:2441]	0.0891134		220	DIGESTION	BP	2e-08
221	208791_at	CLU	clusterin [Source:HGNC Symbol;Acc:2095]	-0.205091		221	TRANSLATIONAL_INITIATION	BP	2e-08
222	209134_s_at	RP11-771F20.1		-0.0330322		222	CHEMOKINE_RECEPTOR_BINDING	MF	2e-08
223	209563_x_at	CALM1	calmodulin 1 (phosphorylase kinase, delta) [Source:HGNC Symbol;Acc:1442]	0.0901806		223	NEURON_DIFFERENTIATION	BP	2e-08
224	210968_s_at	RTN4	reticulon 4 [Source:HGNC Symbol;Acc:14085]	0.071576		224	VASCULATURE_DEVELOPMENT	BP	3e-08
225	211738_x_at	CELA3A	chymotrypsin-like elastase family, member 3A [Source:HGNC Symbol;Acc:15944]	0.0769048		225	PROTEIN_HOMOOLIGOMERIZATION	BP	3e-08
226	211858_x_at	GNAS	GNAS complex locus [Source:HGNC Symbol;Acc:4392]	-0.0172813		226	POSITIVE_REGULATION_OF_MULTICELLULAR_ORGANISMAL_PROCESS	BP	3e-08
227	211943_x_at	TPT1	tumor protein, translationally-controlled 1 [Source:HGNC Symbol;Acc:12022]	-0.0121827		227	PROTEIN_RNA_COMPLEX_ASSEMBLY	BP	3e-08
228	212734_x_at	RPL13	ribosomal protein L13 [Source:HGNC Symbol;Acc:10303]	-0.0339778		228	ENZYME_BINDING	MF	3e-08
229	214476_at	TFF2	trefoil factor 2 [Source:HGNC Symbol;Acc:11756]	0.129724		229	INTRACELLULAR_SIGNALING_CASCADE	BP	4e-08
230	215946_x_at	CTA-246H3.7		0.279993		230	CELL_JUNCTION	CC	4e-08
231	216265_x_at	MYH7	myosin, heavy chain 7, cardiac muscle, beta [Source:HGNC Symbol;Acc:7577]	0.334635		231	INTEGRIN_BINDING	MF	4e-08
232	33767_at	NEFH	neurofilament, heavy polypeptide [Source:HGNC Symbol;Acc:7737]	0.78911		232	STRIATED_MUSCLE_DEVELOPMENT	BP	4e-08
233	AFFX-HUMGAPDH/M33197_5_at	GAPDHP1	glyceraldehyde-3-phosphate dehydrogenase pseudogene 1 [Source:HGNC Symbol;Acc:4159]	-0.0555241		233	PROTEIN_KINASE_REGULATOR_ACTIVITY	MF	4e-08
234	200748_s_at	FTHL16	ferritin, heavy polypeptide-like 16 [Source:HGNC Symbol;Acc:3986]	0.0598565		234	ACTIN_CYTOSKELETON_ORGANIZATION_AND_BIOGENESIS	BP	4e-08
235	200763_s_at	KIF23	kinesin family member 23 [Source:HGNC Symbol;Acc:6392]	-0.0307742		235	GLUCOSE_CATABOLIC_PROCESS	BP	5e-08
236	201217_x_at	RPL3	small nucleolar RNA, C/D box 43 [Source:HGNC Symbol;Acc:10182]	-0.0312019		236	SMOOTH_MUSCLE_CONTRACTION_GO_0006939	BP	5e-08
237	204705_x_at	ALDOB	aldolase B, fructose-bisphosphate [Source:HGNC Symbol;Acc:417]	0.201582		237	MITOCHONDRIAL_INNER_MEMBRANE	CC	5e-08
238	205549_at	PCP4	Purkinje cell protein 4 [Source:HGNC Symbol;Acc:8742]	0.412283		238	G_PROTEIN_COUPLED_RECEPTOR_BINDING	MF	6e-08
239	206681_x_at	GP2	glycoprotein 2 (zymogen granule membrane) [Source:HGNC Symbol;Acc:4441]	0.197727		239	OXIDOREDUCTASE_ACTIVITY_GO_0016616	MF	6e-08
240	206835_at	STATH	statherin [Source:HGNC Symbol;Acc:11369]	0.275296		240	INTRACELLULAR_TRANSPORT	BP	6e-08
241	208294_x_at	CSH2	chorionic somatomammotropin hormone 2 [Source:HGNC Symbol;Acc:2441]	0.0827298		241	HEPARIN_BINDING	MF	6e-08
242	209619_at	CD74	CD74 molecule, major histocompatibility complex, class II invariant chain [Source:HGNC Symbol;Acc:1697]	0.00226981		242	REGULATION_OF_TRANSPORT	BP	7e-08
243	211796_s_at	TRBC2	T cell receptor beta constant 2 [Source:HGNC Symbol;Acc:12157]	0.279066		243	OXIDOREDUCTASE_ACTIVITY__ACTING_ON_CH_OH_GROUP_OF_DONORS	MF	7e-08
244	211969_at	HSP90AA1	heat shock protein 90kDa alpha (cytosolic), class A member 2 [Source:HGNC Symbol;Acc:5256]	0.0448474		244	CARBON_OXYGEN_LYASE_ACTIVITY	MF	7e-08
245	213583_x_at	EEF1AL3	eukaryotic translation elongation factor 1 alpha 1 pseudogene 5 [Source:HGNC Symbol;Acc:3200]	-0.0265187		245	NEGATIVE_REGULATION_OF_HYDROLASE_ACTIVITY	BP	7e-08
246	214327_x_at	TPT1	tumor protein, translationally-controlled 1 [Source:HGNC Symbol;Acc:12022]	-0.00287916		246	ANTIOXIDANT_ACTIVITY	MF	7e-08
247	214565_s_at	SMR3A	submaxillary gland androgen regulated protein 3A [Source:HGNC Symbol;Acc:19216]	0.0780499		247	DENDRITE	CC	7e-08
248	217073_x_at	APOA1	apolipoprotein A-I [Source:HGNC Symbol;Acc:600]	0.176492		248	EXTERNAL_SIDE_OF_PLASMA_MEMBRANE	CC	7e-08
249	217398_x_at	GAPDH	glyceraldehyde-3-phosphate dehydrogenase [Source:HGNC Symbol;Acc:4141]	0.00711025		249	CARBOHYDRATE_TRANSPORT	BP	8e-08
250	200633_at	UBB	ubiquitin B [Source:HGNC Symbol;Acc:12463]	0.0125104		250	SECRETORY_GRANULE	CC	8e-08
251	200799_at	HSPA1A	Heat shock 70 kDa protein 1A/1B (Heat shock 70 kDa protein 1/2)(HSP70.1/HSP70.2)(HSP70-1/HSP70-2) [Source:UniProtKB/Swiss-Prot;Acc:P08107]	-0.0237336		251	PROTEIN_DIMERIZATION_ACTIVITY	MF	8e-08
252	200981_x_at	GNAS	GNAS complex locus [Source:HGNC Symbol;Acc:4392]	0.0227783		252	EXTRINSIC_TO_PLASMA_MEMBRANE	CC	9e-08
253	201012_at	ANXA1	annexin A1 [Source:HGNC Symbol;Acc:533]	-0.155521		253	CARBOHYDRATE_BINDING	MF	1e-07
254	204268_at	S100A2	S100 calcium binding protein A2 [Source:HGNC Symbol;Acc:10492]	0.510882		254	KINASE_REGULATOR_ACTIVITY	MF	1e-07
255	205216_s_at	APOH	apolipoprotein H (beta-2-glycoprotein I) [Source:HGNC Symbol;Acc:616]	0.14331		255	UNFOLDED_PROTEIN_BINDING	MF	1e-07
256	209167_at	GPM6B	glycoprotein M6B [Source:HGNC Symbol;Acc:4461]	0.210359		256	REGULATION_OF_SYNAPSE_STRUCTURE_AND_ACTIVITY	BP	1e-07
257	209752_at	REG1A	regenerating islet-derived 1 alpha [Source:HGNC Symbol;Acc:9951]	0.22437		257	XENOBIOTIC_METABOLIC_PROCESS	BP	1e-07
258	210633_x_at	KRT10	keratin 10 [Source:HGNC Symbol;Acc:6413]	0.0587568		258	POLYSACCHARIDE_BINDING	MF	1e-07
259	211739_x_at	CSH2	chorionic somatomammotropin hormone 2 [Source:HGNC Symbol;Acc:2441]	0.0754695		259	MUSCLE_CELL_DIFFERENTIATION	BP	1e-07
260	212042_x_at	CTA-481E9.1		0.0104452		260	CELL_ACTIVATION	BP	1e-07
261	212654_at	TPM2	tropomyosin 2 (beta) [Source:HGNC Symbol;Acc:12011]	0.298614		261	NEURON_DEVELOPMENT	BP	2e-07
262	217679_x_at			-0.0294136		262	POSITIVE_REGULATION_OF_T_CELL_PROLIFERATION	BP	2e-07
263	219554_at	RHCG	Rh family, C glycoprotein [Source:HGNC Symbol;Acc:18140]	0.35006		263	LATE_ENDOSOME	CC	2e-07
264	203001_s_at	STMN2	stathmin-like 2 [Source:HGNC Symbol;Acc:10577]	0.596562		264	ENZYME_ACTIVATOR_ACTIVITY	MF	2e-07
265	205132_at	ACTC1	actin, alpha, cardiac muscle 1 [Source:HGNC Symbol;Acc:143]	0.302603		265	OXIDOREDUCTASE_ACTIVITY_GO_0016705	MF	3e-07
266	205766_at	TCAP	titin-cap (telethonin) [Source:HGNC Symbol;Acc:11610]	0.367778		266	GLYCOSAMINOGLYCAN_BINDING	MF	3e-07
267	206311_s_at	PLA2G1B	phospholipase A2, group IB (pancreas) [Source:HGNC Symbol;Acc:9030]	0.0743311		267	VITAMIN_BINDING	MF	4e-07
268	206373_at	ZIC1	Zic family member 1 (odd-paired homolog, Drosophila) [Source:HGNC Symbol;Acc:12872]	0.609373		268	ATPASE_ACTIVITY__COUPLED	MF	4e-07
269	206834_at	HBD	hemoglobin, delta [Source:HGNC Symbol;Acc:4829]	0.154685		269	ATPASE_ACTIVITY	MF	4e-07
270	207033_at	GIF	gastric intrinsic factor (vitamin B synthesis) [Source:HGNC Symbol;Acc:4268]	0.12484		270	T_CELL_ACTIVATION	BP	4e-07
271	207752_x_at	AC010176.1	basic salivary proline-rich protein 1 isoform 2 preproprotein [Source:RefSeq peptide;Acc:NP_955385]	0.191195		271	CELL_PROJECTION	CC	5e-07
272	208246_x_at	Y_RNA	Y RNA [Source:RFAM;Acc:RF00019]	-0.0266793		272	CARBON_CARBON_LYASE_ACTIVITY	MF	5e-07
273	208342_x_at	CSH2	chorionic somatomammotropin hormone 2 [Source:HGNC Symbol;Acc:2441]	0.0867345		273	ACTIN_FILAMENT	CC	5e-07
274	209066_x_at	UQCRB	ubiquinol-cytochrome c reductase binding protein [Source:HGNC Symbol;Acc:12582]	0.0121347		274	ACTIVATION_OF_IMMUNE_RESPONSE	BP	5e-07
275	211735_x_at	SFTPC	surfactant protein C [Source:HGNC Symbol;Acc:10802]	0.0563933		275	CARBONATE_DEHYDRATASE_ACTIVITY	MF	5e-07
276	211978_x_at	PPIAL3	peptidylprolyl isomerase A (cyclophilin A)-like 3 [Source:HGNC Symbol;Acc:17236]	-0.0175913		276	GLUCOSE_METABOLIC_PROCESS	BP	6e-07
277	212273_x_at	GNAS	GNAS complex locus [Source:HGNC Symbol;Acc:4392]	0.024833		277	NEGATIVE_REGULATION_OF_TRANSFERASE_ACTIVITY	BP	6e-07
278	212433_x_at	SNORA64	Small nucleolar RNA SNORA64/SNORA10 family [Source:RFAM;Acc:RF00264]	-0.0342365		278	ENDOMEMBRANE_SYSTEM	CC	6e-07
279	212774_at	ZNF238	zinc finger protein 238 [Source:HGNC Symbol;Acc:13030]	0.01695		279	LEUKOCYTE_ACTIVATION	BP	6e-07
280	213347_x_at	RPS4X	ribosomal protein S4, X-linked [Source:HGNC Symbol;Acc:10424]	-0.011606		280	POSITIVE_REGULATION_OF_T_CELL_ACTIVATION	BP	8e-07
281	221798_x_at	SNORA64	Small nucleolar RNA SNORA64/SNORA10 family [Source:RFAM;Acc:RF00264]	-0.0964295		281	VIRAL_GENOME_REPLICATION	BP	8e-07
282	201426_s_at	VIM	vimentin [Source:HGNC Symbol;Acc:12692]	-0.0740001		282	MRNA_BINDING	MF	8e-07
283	203012_x_at	RP11-3P17.3		-0.0220119		283	CDC42_PROTEIN_SIGNAL_TRANSDUCTION	BP	8e-07
284	204051_s_at	SFRP4	secreted frizzled-related protein 4 [Source:HGNC Symbol;Acc:10778]	0.26208		284	RESPONSE_TO_XENOBIOTIC_STIMULUS	BP	8e-07
285	204988_at	FGB	fibrinogen beta chain [Source:HGNC Symbol;Acc:3662]	0.112641		285	SPERM_MOTILITY	BP	8e-07
286	205502_at	CYP17A1	cytochrome P450, family 17, subfamily A, polypeptide 1 [Source:HGNC Symbol;Acc:2593]	0.160247		286	GROWTH_CONE	CC	8e-07
287	206509_at	PIP	prolactin-induced protein [Source:HGNC Symbol;Acc:8993]	0.287762		287	POSITIVE_REGULATION_OF_TRANSFERASE_ACTIVITY	BP	8e-07
288	208864_s_at	TXN	thioredoxin [Source:HGNC Symbol;Acc:12435]	0.0573691		288	G_PROTEIN_SIGNALING__ADENYLATE_CYCLASE_ACTIVATING_PATHWAY	BP	9e-07
289	213421_x_at	PRSS3	protease, serine, 3 [Source:HGNC Symbol;Acc:9486]	0.317437		289	REGULATION_OF_HEART_CONTRACTION	BP	9e-07
290	213588_x_at	RP11-848D3.1		-0.0279653		290	PROTEIN_TRANSPORT	BP	9e-07
291	213975_s_at	LYZ	lysozyme [Source:HGNC Symbol;Acc:6740]	0.0307492		291	HORMONE_METABOLIC_PROCESS	BP	1e-06
292	214594_x_at	ATP8B1	ATPase, aminophospholipid transporter, class I, type 8B, member 1 [Source:HGNC Symbol;Acc:3706]	-0.0427127		292	T_CELL_PROLIFERATION	BP	1e-06
293	216231_s_at	B2M	beta-2-microglobulin [Source:HGNC Symbol;Acc:914]	-0.0510081		293	TRANSITION_METAL_ION_BINDING	MF	1e-06
294	219728_at	MYOT	myotilin [Source:HGNC Symbol;Acc:12399]	0.355542		294	CYTOKINE_PRODUCTION	BP	1e-06
295	220542_s_at	PLUNC	palate, lung and nasal epithelium associated [Source:HGNC Symbol;Acc:15749]	0.158366		295	NEGATIVE_REGULATION_OF_CATALYTIC_ACTIVITY	BP	1e-06
296	221482_s_at	ARPP19	cAMP-regulated phosphoprotein, 19kDa [Source:HGNC Symbol;Acc:16967]	0.17069		296	APOPTOTIC_PROGRAM	BP	1e-06
297	33322_i_at	SFN	stratifin [Source:HGNC Symbol;Acc:10773]	0.239214		297	REGULATION_OF_MAP_KINASE_ACTIVITY	BP	1e-06
298	AFFX-HSAC07/X00351_M_at	ACTB	actin, beta [Source:HGNC Symbol;Acc:132]	-0.00807009		298	GTPASE_ACTIVITY	MF	1e-06
299	200021_at	CFL1	cofilin 1 (non-muscle) [Source:HGNC Symbol;Acc:1874]	-0.00670785		299	ENDOTHELIAL_CELL_MIGRATION	BP	1e-06
300	201597_at	COX7A2	cytochrome c oxidase subunit VIIa polypeptide 2 (liver) [Source:HGNC Symbol;Acc:2288]	0.0150319		300	STEROL_BINDING	MF	1e-06
301	203807_x_at	CSH2	chorionic somatomammotropin hormone 2 [Source:HGNC Symbol;Acc:2441]	0.0760968		301	REGULATION_OF_CYTOKINE_SECRETION	BP	1e-06
302	204548_at	STAR	steroidogenic acute regulatory protein [Source:HGNC Symbol;Acc:11359]	0.225243		302	REGULATION_OF_T_CELL_PROLIFERATION	BP	1e-06
303	205040_at	ORM1	orosomucoid 1 [Source:HGNC Symbol;Acc:8498]	0.136201		303	ELECTRON_CARRIER_ACTIVITY	MF	1e-06
304	205916_at	S100A7A	S100 calcium binding protein A7A [Source:HGNC Symbol;Acc:21657]	0.229648		304	IMMUNE_EFFECTOR_PROCESS	BP	1e-06
305	208356_x_at	CSH2	chorionic somatomammotropin hormone 2 [Source:HGNC Symbol;Acc:2441]	0.0902593		305	CELL_SURFACE_RECEPTOR_LINKED_SIGNAL_TRANSDUCTION_GO_0007166	BP	1e-06
306	209125_at	KRT6A	keratin 6A [Source:HGNC Symbol;Acc:6443]	0.331827		306	CELLULAR_LIPID_CATABOLIC_PROCESS	BP	2e-06
307	211600_at	MT-ND5	mitochondrially encoded NADH dehydrogenase 5 [Source:HGNC Symbol;Acc:7461]	-0.0103901		307	REGULATION_OF_T_CELL_ACTIVATION	BP	2e-06
308	213240_s_at	KRT4	keratin 4 [Source:HGNC Symbol;Acc:6441]	0.300367		308	ACTIVE_TRANSMEMBRANE_TRANSPORTER_ACTIVITY	MF	2e-06
309	213791_at	PENK	proenkephalin [Source:HGNC Symbol;Acc:8831]	0.21286		309	RIBONUCLEOPROTEIN_COMPLEX_BIOGENESIS_AND_ASSEMBLY	BP	2e-06
310	219106_s_at	BBS5	Bardet-Biedl syndrome 5 [Source:HGNC Symbol;Acc:970]	0.388296		310	POSITIVE_REGULATION_OF_RESPONSE_TO_STIMULUS	BP	2e-06
311	200933_x_at	RPS4X	ribosomal protein S4, X-linked [Source:HGNC Symbol;Acc:10424]	-0.00132607		311	LOCOMOTORY_BEHAVIOR	BP	2e-06
312	201318_s_at	MYL12A	myosin, light chain 12A, regulatory, non-sarcomeric [Source:HGNC Symbol;Acc:16701]	-0.0717745		312	INTRAMOLECULAR_OXIDOREDUCTASE_ACTIVITY	MF	2e-06
313	203178_at	GATM	glycine amidinotransferase (L-arginine:glycine amidinotransferase) [Source:HGNC Symbol;Acc:4175]	-0.150984		313	PROTEIN_COMPLEX_BINDING	MF	2e-06
314	205650_s_at	FGA	fibrinogen alpha chain [Source:HGNC Symbol;Acc:3661]	0.0788199		314	CARBOXYLESTERASE_ACTIVITY	MF	3e-06
315	205849_s_at	UQCRB	ubiquinol-cytochrome c reductase binding protein [Source:HGNC Symbol;Acc:12582]	0.00229044		315	PATTERN_BINDING	MF	3e-06
316	209173_at	AGR2	anterior gradient homolog 2 (Xenopus laevis) [Source:HGNC Symbol;Acc:328]	0.559566		316	STEROID_BIOSYNTHETIC_PROCESS	BP	3e-06
317	209888_s_at	MYL1	myosin, light chain 1, alkali; skeletal, fast [Source:HGNC Symbol;Acc:7582]	0.278893		317	NEGATIVE_REGULATION_OF_CELLULAR_COMPONENT_ORGANIZATION_AND_BIOGENESIS	BP	3e-06
318	211058_x_at	TUBA1B	tubulin, alpha 1b [Source:HGNC Symbol;Acc:18809]	0.0725485		318	EXTRACELLULAR_MATRIX_PART	CC	3e-06
319	211072_x_at	TUBA1B	tubulin, alpha 1b [Source:HGNC Symbol;Acc:18809]	0.0721663		319	CYTOKINE_SECRETION	BP	3e-06
320	211073_x_at	RPL3	small nucleolar RNA, C/D box 43 [Source:HGNC Symbol;Acc:10182]	-0.0527825		320	REGULATION_OF_GENE_EXPRESSION	BP	3e-06
321	213796_at	SPRR1A	small proline-rich protein 1A [Source:HGNC Symbol;Acc:11259]	0.314673		321	REGULATION_OF_SIGNAL_TRANSDUCTION	BP	3e-06
322	214610_at	CYP11B1	cytochrome P450, family 11, subfamily B, polypeptide 1 [Source:HGNC Symbol;Acc:2591]	0.087188		322	SITE_OF_POLARIZED_GROWTH	CC	3e-06
323	216054_x_at	MYL4	myosin, light chain 4, alkali; atrial, embryonic [Source:HGNC Symbol;Acc:7585]	0.187608		323	CATABOLIC_PROCESS	BP	3e-06
324	216520_s_at	TPT1	tumor protein, translationally-controlled 1 [Source:HGNC Symbol;Acc:12022]	-0.049523		324	PRODUCTION_OF_MOLECULAR_MEDIATOR_OF_IMMUNE_RESPONSE	BP	4e-06
325	217238_s_at	ALDOB	aldolase B, fructose-bisphosphate [Source:HGNC Symbol;Acc:417]	0.191317		325	CELLULAR_CATABOLIC_PROCESS	BP	4e-06
326	33323_r_at	SFN	stratifin [Source:HGNC Symbol;Acc:10773]	0.320202		326	RESPONSE_TO_VIRUS	BP	4e-06
327	200974_at	ACTA2	actin, alpha 2, smooth muscle, aorta [Source:HGNC Symbol;Acc:130]	-0.0564098		327	MICROTUBULE_ASSOCIATED_COMPLEX	CC	4e-06
328	208295_x_at	CSH2	chorionic somatomammotropin hormone 2 [Source:HGNC Symbol;Acc:2441]	0.0865489		328	REGULATION_OF_PROTEIN_SECRETION	BP	4e-06
329	209469_at	GPM6A	glycoprotein M6A [Source:HGNC Symbol;Acc:4460]	0.366208		329	ER_GOLGI_INTERMEDIATE_COMPARTMENT	CC	4e-06
330	210825_s_at	PEBP1	phosphatidylethanolamine binding protein 1 [Source:HGNC Symbol;Acc:8630]	0.0762938		330	POSITIVE_REGULATION_OF_LYMPHOCYTE_ACTIVATION	BP	5e-06
331	212039_x_at	snoU83B	Small nucleolar RNA U83B [Source:RFAM;Acc:RF00593]	-0.0379771		331	RIBONUCLEOPROTEIN_COMPLEX	CC	6e-06
332	212391_x_at	SNORD73	Small nucleolar RNA SNORD73 [Source:RFAM;Acc:RF00071]	-0.0181511		332	NUCLEAR_TRANSPORT	BP	6e-06
333	214027_x_at	DES	desmin [Source:HGNC Symbol;Acc:2770]	0.280571		333	NUCLEOCYTOPLASMIC_TRANSPORT	BP	6e-06
334	214411_x_at	CTRB2	chymotrypsinogen B2 [Source:HGNC Symbol;Acc:2522]	0.0894795		334	LIPID_CATABOLIC_PROCESS	BP	6e-06
335	219612_s_at	FGG	fibrinogen gamma chain [Source:HGNC Symbol;Acc:3694]	0.138764		335	NEGATIVE_REGULATION_OF_CELL_PROLIFERATION	BP	6e-06
336	200832_s_at	SCD	stearoyl-CoA desaturase (delta-9-desaturase) [Source:HGNC Symbol;Acc:10571]	0.0280123		336	MITOCHONDRIAL_OUTER_MEMBRANE	CC	6e-06
337	205910_s_at	CEL	carboxyl ester lipase (bile salt-stimulated lipase) [Source:HGNC Symbol;Acc:1848]	0.189137		337	PROTEIN_SECRETION	BP	7e-06
338	206639_x_at	HTN1	histatin 1 [Source:HGNC Symbol;Acc:5283]	0.101825		338	MONOOXYGENASE_ACTIVITY	MF	7e-06
339	208695_s_at	SNORA69	Small nucleolar RNA SNORA69 [Source:RFAM;Acc:RF00265]	-0.038672		339	COFACTOR_BINDING	MF	8e-06
340	210211_s_at	HSP90AA1	heat shock protein 90kDa alpha (cytosolic), class A member 2 [Source:HGNC Symbol;Acc:5256]	0.0194688		340	EXTRINSIC_TO_MEMBRANE	CC	8e-06
341	210395_x_at	MYL4	myosin, light chain 4, alkali; atrial, embryonic [Source:HGNC Symbol;Acc:7585]	0.233876		341	FEMALE_PREGNANCY	BP	8e-06
342	210597_x_at	AC010176.1	basic salivary proline-rich protein 1 isoform 2 preproprotein [Source:RefSeq peptide;Acc:NP_955385]	0.147889		342	CARBOXYLIC_ACID_METABOLIC_PROCESS	BP	8e-06
343	219140_s_at	RBP4	retinol binding protein 4, plasma [Source:HGNC Symbol;Acc:9922]	0.135415		343	TRANSMISSION_OF_NERVE_IMPULSE	BP	9e-06
344	201094_at	RPS29	ribosomal protein S29 [Source:HGNC Symbol;Acc:10419]	-0.0100317		344	NEGATIVE_REGULATION_OF_SECRETION	BP	1e-05
345	201540_at	FHL1	four and a half LIM domains 1 [Source:HGNC Symbol;Acc:3702]	-0.0787421		345	REGULATION_OF_VIRAL_REPRODUCTION	BP	1e-05
346	203034_s_at	SNORA3	Small nucleolar RNA SNORA3/SNORA45 family [Source:RFAM;Acc:RF00334]	-0.0395588		346	NITROGEN_COMPOUND_METABOLIC_PROCESS	BP	1e-05
347	203107_x_at	SNORA64	Small nucleolar RNA SNORA64/SNORA10 family [Source:RFAM;Acc:RF00264]	-0.0673946		347	POSITIVE_REGULATION_OF_IMMUNE_SYSTEM_PROCESS	BP	1e-05
348	204777_s_at	MAL	mal, T-cell differentiation protein [Source:HGNC Symbol;Acc:6817]	0.0144856		348	RHO_PROTEIN_SIGNAL_TRANSDUCTION	BP	1e-05
349	206942_s_at	PMCH	pro-melanin-concentrating hormone [Source:HGNC Symbol;Acc:9109]	0.0478909		349	VIRAL_INFECTIOUS_CYCLE	BP	1e-05
350	208473_s_at	GP2	glycoprotein 2 (zymogen granule membrane) [Source:HGNC Symbol;Acc:4441]	0.185731		350	TRANSMEMBRANE_TRANSPORTER_ACTIVITY	MF	1e-05
351	208655_at	CCNI	cyclin I [Source:HGNC Symbol;Acc:1595]	0.00460862		351	ORGANIC_ACID_METABOLIC_PROCESS	BP	1e-05
352	208929_x_at	snoMBII-202	Small nucleolar RNA MBII-202 [Source:RFAM;Acc:RF00324]	-0.0594871		352	CELL_CELL_SIGNALING	BP	1e-05
353	209875_s_at	SPP1	secreted phosphoprotein 1 [Source:HGNC Symbol;Acc:11255]	0.0790922		353	NITROGEN_COMPOUND_BIOSYNTHETIC_PROCESS	BP	1e-05
354	210088_x_at	MYL4	myosin, light chain 4, alkali; atrial, embryonic [Source:HGNC Symbol;Acc:7585]	0.226307		354	RESPONSE_TO_HORMONE_STIMULUS	BP	1e-05
355	211531_x_at	AC010176.1	basic salivary proline-rich protein 1 isoform 2 preproprotein [Source:RefSeq peptide;Acc:NP_955385]	0.218314		355	REGULATION_OF_CYTOKINE_PRODUCTION	BP	1e-05
356	211959_at	IGFBP5	insulin-like growth factor binding protein 5 [Source:HGNC Symbol;Acc:5474]	-0.0348436		356	MONOCARBOXYLIC_ACID_METABOLIC_PROCESS	BP	1e-05
357	212661_x_at	PPIAL3	peptidylprolyl isomerase A (cyclophilin A)-like 3 [Source:HGNC Symbol;Acc:17236]	-0.0108616		357	LYMPHOCYTE_ACTIVATION	BP	1e-05
358	213371_at	LDB3	LIM domain binding 3 [Source:HGNC Symbol;Acc:15710]	-0.202687		358	NUCLEAR_ENVELOPE_ENDOPLASMIC_RETICULUM_NETWORK	CC	1e-05
359	214247_s_at	DKK3	dickkopf homolog 3 (Xenopus laevis) [Source:HGNC Symbol;Acc:2893]	-0.0932671		359	POSITIVE_REGULATION_OF_MAP_KINASE_ACTIVITY	BP	1e-05
360	AFFX-HUMGAPDH/M33197_M_at	GAPDHP1	glyceraldehyde-3-phosphate dehydrogenase pseudogene 1 [Source:HGNC Symbol;Acc:4159]	-0.00369926		360	MITOCHONDRION_ORGANIZATION_AND_BIOGENESIS	BP	1e-05
361	201852_x_at	COL3A1	collagen, type III, alpha 1 [Source:HGNC Symbol;Acc:2201]	-0.28486		361	REGULATION_OF_HYDROLASE_ACTIVITY	BP	2e-05
362	205163_at	MYLPF	myosin light chain, phosphorylatable, fast skeletal muscle [Source:HGNC Symbol;Acc:29824]	0.275104		362	SUBSTRATE_SPECIFIC_TRANSPORTER_ACTIVITY	MF	2e-05
363	206239_s_at	SPINK1	serine peptidase inhibitor, Kazal type 1 [Source:HGNC Symbol;Acc:11244]	0.331289		363	REGULATION_OF_SECRETION	BP	2e-05
364	206393_at	TNNI2	troponin I type 2 (skeletal, fast) [Source:HGNC Symbol;Acc:11946]	0.271563		364	POSITIVE_REGULATION_OF_METABOLIC_PROCESS	BP	2e-05
365	208912_s_at	CNP	2',3'-cyclic nucleotide 3' phosphodiesterase [Source:HGNC Symbol;Acc:2158]	0.260632		365	LIPID_BIOSYNTHETIC_PROCESS	BP	2e-05
366	210527_x_at	TUBA3C	tubulin, alpha 3c [Source:HGNC Symbol;Acc:12408]	0.0340269		366	RESPONSE_TO_BACTERIUM	BP	2e-05
367	212191_x_at	snoMBII-202	Small nucleolar RNA MBII-202 [Source:RFAM;Acc:RF00324]	-0.0590949		367	ORGANELLE_OUTER_MEMBRANE	CC	2e-05
368	214622_at	CYP21A2	steroid 21-hydroxylase isoform a [Source:RefSeq peptide;Acc:NP_000491]	0.131562		368	DEVELOPMENTAL_MATURATION	BP	2e-05
369	217168_s_at	HERPUD1	homocysteine-inducible, endoplasmic reticulum stress-inducible, ubiquitin-like domain member 1 [Source:HGNC Symbol;Acc:13744]	0.0203828		369	PROTEIN_KINASE_BINDING	MF	2e-05
370	202018_s_at	LTF	lactotransferrin [Source:HGNC Symbol;Acc:6720]	0.547527		370	PLASMA_MEMBRANE_PART	CC	2e-05
371	204081_at	NRGN	neurogranin (protein kinase C substrate, RC3) [Source:HGNC Symbol;Acc:8000]	0.618669		371	SYNAPTIC_TRANSMISSION	BP	2e-05
372	204393_s_at	ACPP	acid phosphatase, prostate [Source:HGNC Symbol;Acc:125]	0.22926		372	SUBSTRATE_SPECIFIC_TRANSMEMBRANE_TRANSPORTER_ACTIVITY	MF	2e-05
373	204637_at	CGA	glycoprotein hormones, alpha polypeptide [Source:HGNC Symbol;Acc:1885]	0.0662041		373	AGING	BP	2e-05
374	207463_x_at	PRSS3	protease, serine, 3 [Source:HGNC Symbol;Acc:9486]	0.212277		374	MALE_GONAD_DEVELOPMENT	BP	2e-05
375	207814_at	DEFA6	defensin, alpha 6, Paneth cell-specific [Source:HGNC Symbol;Acc:2765]	0.0357677		375	PROTEIN_IMPORT_INTO_NUCLEUS__TRANSLOCATION	BP	2e-05
376	209069_s_at	H3F3C	H3 histone, family 3C [Source:HGNC Symbol;Acc:33164]	-0.0126963		376	CATION_TRANSPORTING_ATPASE_ACTIVITY	MF	2e-05
377	211997_x_at	H3F3C	H3 histone, family 3C [Source:HGNC Symbol;Acc:33164]	0.00383609		377	REGULATION_OF_LYMPHOCYTE_ACTIVATION	BP	2e-05
378	213080_x_at	SNORA66	Small nucleolar RNA SNORA66 [Source:RFAM;Acc:RF00155]	0.00758175		378	ZINC_ION_BINDING	MF	3e-05
379	213214_x_at	ACTG1	actin, gamma 1 [Source:HGNC Symbol;Acc:144]	-0.0474181		379	KINASE_BINDING	MF	3e-05
380	213738_s_at	ATP5A1	ATP synthase, H+ transporting, mitochondrial F1 complex, alpha subunit 1, cardiac muscle [Source:HGNC Symbol;Acc:823]	0.0149427		380	POSITIVE_REGULATION_OF_DEVELOPMENTAL_PROCESS	BP	3e-05
381	214669_x_at			0.111706		381	HORMONE_ACTIVITY	MF	3e-05
382	220281_at	SLC12A1	solute carrier family 12 (sodium/potassium/chloride transporters), member 1 [Source:HGNC Symbol;Acc:10910]	0.097712		382	INTRINSIC_TO_MEMBRANE	CC	3e-05
383	200696_s_at	GSN	gelsolin [Source:HGNC Symbol;Acc:4620]	-0.120879		383	REGULATION_OF_IMMUNE_RESPONSE	BP	3e-05
384	200912_s_at	EIF4A2	microRNA 1248 [Source:HGNC Symbol;Acc:35314]	0.0283298		384	SIGNAL_SEQUENCE_BINDING	MF	4e-05
385	202336_s_at	PAM	peptidylglycine alpha-amidating monooxygenase [Source:HGNC Symbol;Acc:8596]	-0.0607774		385	POSITIVE_REGULATION_OF_IMMUNE_RESPONSE	BP	4e-05
386	204483_at	ENO3	enolase 3 (beta, muscle) [Source:HGNC Symbol;Acc:3354]	0.36829		386	COLLAGEN	CC	4e-05
387	205064_at	SPRR1B	small proline-rich protein 1B [Source:HGNC Symbol;Acc:11260]	0.297467		387	OUTER_MEMBRANE	CC	4e-05
388	205509_at	CPB1	carboxypeptidase B1 (tissue) [Source:HGNC Symbol;Acc:2299]	0.103676		388	CYTOKINE_AND_CHEMOKINE_MEDIATED_SIGNALING_PATHWAY	BP	4e-05
389	205725_at	SCGB1A1	secretoglobin, family 1A, member 1 (uteroglobin) [Source:HGNC Symbol;Acc:12523]	0.149964		389	ESTABLISHMENT_AND_OR_MAINTENANCE_OF_CELL_POLARITY	BP	4e-05
390	208581_x_at	MT1X	metallothionein 1X [Source:HGNC Symbol;Acc:7405]	-0.179294		390	REGULATION_OF_MAPKKK_CASCADE	BP	4e-05
391	210986_s_at	TPM1	tropomyosin 1 (alpha) [Source:HGNC Symbol;Acc:12010]	0.0194844		391	PROTEIN_COMPLEX_ASSEMBLY	BP	4e-05
392	211429_s_at	SERPINA1	serpin peptidase inhibitor, clade A (alpha-1 antiproteinase, antitrypsin), member 1 [Source:HGNC Symbol;Acc:8941]	0.114233		392	HYDROLASE_ACTIVITY__ACTING_ON_ESTER_BONDS	MF	4e-05
393	211458_s_at	GABARAPL1	GABA(A) receptor-associated protein like 1 [Source:HGNC Symbol;Acc:4068]	-0.060782		393	G_PROTEIN_COUPLED_RECEPTOR_PROTEIN_SIGNALING_PATHWAY	BP	5e-05
394	212592_at	IGJ	immunoglobulin J polypeptide, linker protein for immunoglobulin alpha and mu polypeptides [Source:HGNC Symbol;Acc:5713]	0.314156		394	VIRAL_REPRODUCTIVE_PROCESS	BP	5e-05
395	214365_at	TPM3	tropomyosin 3 [Source:HGNC Symbol;Acc:12012]	0.306283		395	MICROTUBULE_CYTOSKELETON	CC	5e-05
396	214629_x_at	RTN4	reticulon 4 [Source:HGNC Symbol;Acc:14085]	0.0458707		396	NEGATIVE_REGULATION_OF_ANGIOGENESIS	BP	5e-05
397	216379_x_at			0.208753		397	REGULATION_OF_RESPONSE_TO_EXTERNAL_STIMULUS	BP	5e-05
398	218677_at	S100A14	S100 calcium binding protein A14 [Source:HGNC Symbol;Acc:18901]	0.5075		398	SENSORY_PERCEPTION_OF_CHEMICAL_STIMULUS	BP	5e-05
399	201293_x_at	PPIAL3	peptidylprolyl isomerase A (cyclophilin A)-like 3 [Source:HGNC Symbol;Acc:17236]	-0.0071998		399	CARBOXYPEPTIDASE_ACTIVITY	MF	5e-05
400	201300_s_at	PRNP	prion protein [Source:HGNC Symbol;Acc:9449]	0.0820619		400	REGULATION_OF_ANGIOGENESIS	BP	6e-05
401	202992_at	C7	complement component 7 [Source:HGNC Symbol;Acc:1346]	0.241757		401	CYTOSOLIC_PART	CC	6e-05
402	204745_x_at	MT1G	metallothionein 1G [Source:HGNC Symbol;Acc:7399]	-0.133227		402	INTRACELLULAR_PROTEIN_TRANSPORT	BP	6e-05
403	205912_at	PNLIP	pancreatic lipase [Source:HGNC Symbol;Acc:9155]	0.0508329		403	CELL_MATURATION	BP	7e-05
404	208555_x_at	CST2	cystatin SA [Source:HGNC Symbol;Acc:2474]	0.13317		404	REGULATION_OF_ACTION_POTENTIAL	BP	7e-05
405	209170_s_at	GPM6B	glycoprotein M6B [Source:HGNC Symbol;Acc:4461]	0.169486		405	OXIDOREDUCTASE_ACTIVITY__ACTING_ON_THE_ALDEHYDE_OR_OXO_GROUP_OF_DONORS__NAD_OR_NADP_AS_ACCEPTOR	MF	7e-05
406	209309_at	AZGP1	alpha-2-glycoprotein 1, zinc-binding [Source:HGNC Symbol;Acc:910]	0.45818		406	DNA_PACKAGING	BP	7e-05
407	209374_s_at	IGHM	immunoglobulin heavy constant mu [Source:HGNC Symbol;Acc:5541]	0.439779		407	MAPKKK_CASCADE_GO_0000165	BP	7e-05
408	209975_at	CYP2E1	cytochrome P450, family 2, subfamily E, polypeptide 1 [Source:HGNC Symbol;Acc:2631]	0.114818		408	ACUTE_INFLAMMATORY_RESPONSE	BP	7e-05
409	210193_at	MOBP	myelin-associated oligodendrocyte basic protein [Source:HGNC Symbol;Acc:7189]	0.863348		409	NEGATIVE_REGULATION_OF_RESPONSE_TO_STIMULUS	BP	7e-05
410	214902_x_at			-0.00698702		410	ENDOPLASMIC_RETICULUM_PART	CC	7e-05
411	217982_s_at	MORF4L1	mortality factor 4 [Source:HGNC Symbol;Acc:15773]	0.0399582		411	ISOMERASE_ACTIVITY	MF	7e-05
412	200717_x_at	CTA-481E9.1		0.00878207		412	POSITIVE_REGULATION_OF_CELL_PROLIFERATION	BP	7e-05
413	201160_s_at	CSDA	cold shock domain protein A pseudogene 1 [Source:HGNC Symbol;Acc:2429]	-0.138953		413	ION_TRANSMEMBRANE_TRANSPORTER_ACTIVITY	MF	8e-05
414	202833_s_at	SERPINA1	serpin peptidase inhibitor, clade A (alpha-1 antiproteinase, antitrypsin), member 1 [Source:HGNC Symbol;Acc:8941]	0.394322		414	TRANSCRIPTION	BP	8e-05
415	209123_at	QDPR	quinoid dihydropteridine reductase [Source:HGNC Symbol;Acc:9752]	0.159949		415	ENDOPLASMIC_RETICULUM_MEMBRANE	CC	8e-05
416	209854_s_at	KLK2	kallikrein-related peptidase 2 [Source:HGNC Symbol;Acc:6363]	0.0638821		416	HETEROCYCLE_METABOLIC_PROCESS	BP	8e-05
417	214505_s_at	FHL1	four and a half LIM domains 1 [Source:HGNC Symbol;Acc:3702]	-0.0275791		417	CALMODULIN_BINDING	MF	8e-05
418	216526_x_at	HLA-C	Major histocompatibility complex, class I, C [Source:UniProtKB/TrEMBL;Acc:A2ABE5]	-0.0828453		418	REGULATION_OF_IMMUNE_SYSTEM_PROCESS	BP	9e-05
419	217718_s_at	YWHAB	tyrosine 3-monooxygenase/tryptophan 5-monooxygenase activation protein, beta polypeptide [Source:HGNC Symbol;Acc:12849]	0.0435888		419	CARBOHYDRATE_CATABOLIC_PROCESS	BP	0.0001
420	221607_x_at	ACTG1	actin, gamma 1 [Source:HGNC Symbol;Acc:144]	-0.0537311		420	CELLULAR_CARBOHYDRATE_CATABOLIC_PROCESS	BP	0.0001
421	205477_s_at	AMBP	alpha-1-microglobulin/bikunin precursor [Source:HGNC Symbol;Acc:453]	0.0746319		421	NEGATIVE_REGULATION_OF_IMMUNE_SYSTEM_PROCESS	BP	0.0001
422	206297_at	CTRC	chymotrypsin C (caldecrin) [Source:HGNC Symbol;Acc:2523]	0.117851		422	CELL_STRUCTURE_DISASSEMBLY_DURING_APOPTOSIS	BP	0.0001
423	209686_at	S100B	S100 calcium binding protein B [Source:HGNC Symbol;Acc:10500]	0.561003		423	ICOSANOID_METABOLIC_PROCESS	BP	0.0001
424	209771_x_at			0.190782		424	CYTOSKELETON_DEPENDENT_INTRACELLULAR_TRANSPORT	BP	0.0001
425	210397_at	DEFB1	defensin, beta 1 [Source:HGNC Symbol;Acc:2766]	0.467451		425	HEMATOPOIETIN_INTERFERON_CLASS__D200_DOMAIN__CYTOKINE_RECEPTOR_BINDING	MF	0.0001
426	211456_x_at	MT1H	metallothionein 1H [Source:HGNC Symbol;Acc:7400]	-0.265233		426	PROTEIN_KINASE_CASCADE	BP	0.0001
427	213414_s_at	RPS19	ribosomal protein S19 [Source:HGNC Symbol;Acc:10402]	-0.0026265		427	ENDOSOME	CC	0.0001
428	214548_x_at	GNAS	GNAS complex locus [Source:HGNC Symbol;Acc:4392]	0.00811151		428	REGULATION_OF_TRANSLATION	BP	0.0002
429	215600_x_at			-0.026339		429	NUCLEAR_IMPORT	BP	0.0002
430	200092_s_at	RPL37	ribosomal protein L37 [Source:HGNC Symbol;Acc:10347]	-0.0139869		430	ACTIN_FILAMENT_BASED_MOVEMENT	BP	0.0002
431	200095_x_at	RPS10	ribosomal protein S10 [Source:HGNC Symbol;Acc:10383]	-0.0121864		431	AMINO_ACID_DERIVATIVE_BIOSYNTHETIC_PROCESS	BP	0.0002
432	200602_at	APP	amyloid beta (A4) precursor protein [Source:HGNC Symbol;Acc:620]	-0.0466704		432	DEFENSE_RESPONSE_TO_VIRUS	BP	0.0002
433	201744_s_at	LUM	lumican [Source:HGNC Symbol;Acc:6724]	-0.2133		433	PROTEIN_TARGETING	BP	0.0002
434	202403_s_at	COL1A2	collagen, type I, alpha 2 [Source:HGNC Symbol;Acc:2198]	-0.185865		434	NUCLEOLUS	CC	0.0002
435	205863_at	S100A12	S100 calcium binding protein A12 [Source:HGNC Symbol;Acc:10489]	0.311952		435	OXYGEN_AND_REACTIVE_OXYGEN_SPECIES_METABOLIC_PROCESS	BP	0.0002
436	212185_x_at	MT2A	metallothionein 2A [Source:HGNC Symbol;Acc:7406]	-0.133671		436	BIOPOLYMER_BIOSYNTHETIC_PROCESS	BP	0.0002
437	213726_x_at	TUBB2C	tubulin, beta 2C [Source:HGNC Symbol;Acc:20771]	0.0426753		437	TRIACYLGLYCEROL_METABOLIC_PROCESS	BP	0.0002
438	217801_at	ATP5E	ATP synthase, H+ transporting, mitochondrial F1 complex, epsilon subunit [Source:HGNC Symbol;Acc:838]	0.0195885		438	FATTY_ACID_BIOSYNTHETIC_PROCESS	BP	0.0002
439	AFFX-HUMRGE/M10098_3_at	AL592188.6		0.0842778		439	RESPIRATORY_GASEOUS_EXCHANGE	BP	0.0002
440	200062_s_at	RPL30	ribosomal protein L30 [Source:HGNC Symbol;Acc:10333]	-0.0256968		440	T_CELL_DIFFERENTIATION	BP	0.0002
441	201106_at	GPX4	glutathione peroxidase 4 (phospholipid hydroperoxidase) [Source:HGNC Symbol;Acc:4556]	0.0180387		441	ENDOCYTIC_VESICLE	CC	0.0002
442	201162_at	IGFBP7	insulin-like growth factor binding protein 7 [Source:HGNC Symbol;Acc:5476]	-0.106629		442	REGULATION_OF_PROTEIN_METABOLIC_PROCESS	BP	0.0002
443	206442_at	SEMG1	semenogelin I [Source:HGNC Symbol;Acc:10742]	0.0209382		443	RAS_PROTEIN_SIGNAL_TRANSDUCTION	BP	0.0002
444	206447_at	CELA2A	chymotrypsin-like elastase family, member 2A [Source:HGNC Symbol;Acc:24609]	0.0640103		444	AMINO_ACID_AND_DERIVATIVE_METABOLIC_PROCESS	BP	0.0002
445	209660_at	TTR	transthyretin [Source:HGNC Symbol;Acc:12405]	0.245551		445	GTP_BINDING	MF	0.0002
446	211378_x_at	PPIAL3	peptidylprolyl isomerase A (cyclophilin A)-like 3 [Source:HGNC Symbol;Acc:17236]	-0.00199824		446	GUANYL_NUCLEOTIDE_BINDING	MF	0.0002
447	211765_x_at	PPIAL3	peptidylprolyl isomerase A (cyclophilin A)-like 3 [Source:HGNC Symbol;Acc:17236]	-0.00650091		447	PROTEIN_DOMAIN_SPECIFIC_BINDING	MF	0.0002
448	211896_s_at	DCN	decorin [Source:HGNC Symbol;Acc:2705]	-0.233974		448	AMINO_ACID_DERIVATIVE_METABOLIC_PROCESS	BP	0.0002
449	212361_s_at	ATP2A2	ATPase, Ca++ transporting, cardiac muscle, slow twitch 2 [Source:HGNC Symbol;Acc:812]	0.115214		449	SECONDARY_METABOLIC_PROCESS	BP	0.0002
450	213921_at	SST	somatostatin [Source:HGNC Symbol;Acc:11329]	0.566025		450	VIRAL_REPRODUCTION	BP	0.0002
451	220090_at	CRNN	cornulin [Source:HGNC Symbol;Acc:1230]	0.252573		451	BONE_REMODELING	BP	0.0003
452	200003_s_at	RPL28	ribosomal protein L28 [Source:HGNC Symbol;Acc:10330]	-0.00649709		452	FATTY_ACID_METABOLIC_PROCESS	BP	0.0003
453	200963_x_at	RPL31	ribosomal protein L31 [Source:HGNC Symbol;Acc:10334]	0.00548097		453	SKELETAL_DEVELOPMENT	BP	0.0003
454	201324_at	EMP1	epithelial membrane protein 1 [Source:HGNC Symbol;Acc:3333]	0.111857		454	LIPASE_ACTIVITY	MF	0.0003
455	201667_at	GJA1	gap junction protein, alpha 1, 43kDa [Source:HGNC Symbol;Acc:4274]	-0.157454		455	NUCLEAR_PART	CC	0.0003
456	204570_at	COX7A1	cytochrome c oxidase subunit VIIa polypeptide 1 (muscle) [Source:HGNC Symbol;Acc:2287]	-0.0198103		456	REGULATION_OF_CELLULAR_PROTEIN_METABOLIC_PROCESS	BP	0.0003
457	210139_s_at	PMP22	peripheral myelin protein 22 [Source:HGNC Symbol;Acc:9118]	-0.234669		457	CELLULAR_RESPIRATION	BP	0.0003
458	211710_x_at	RP11-110C15.4		-0.0181944		458	MITOCHONDRIAL_TRANSPORT	BP	0.0003
459	212768_s_at	OLFM4	olfactomedin 4 [Source:HGNC Symbol;Acc:17190]	0.285756		459	TRANS_GOLGI_NETWORK	CC	0.0003
460	212884_x_at	APOE	apolipoprotein E [Source:HGNC Symbol;Acc:613]	0.0919012		460	APOPTOTIC_MITOCHONDRIAL_CHANGES	BP	0.0003
461	213187_x_at	FTLP3	ferritin, light polypeptide pseudogene 3 [Source:HGNC Symbol;Acc:4000]	-0.0298066		461	REGULATION_OF_HOMEOSTATIC_PROCESS	BP	0.0003
462	213201_s_at	TNNT1	troponin T type 1 (skeletal, slow) [Source:HGNC Symbol;Acc:11948]	0.302529		462	PROTEIN_FOLDING	BP	0.0003
463	200077_s_at	OAZ1	ornithine decarboxylase antizyme 1 [Source:HGNC Symbol;Acc:8095]	0.0119047		463	AEROBIC_RESPIRATION	BP	0.0003
464	200762_at	DPYSL2	dihydropyrimidinase-like 2 [Source:HGNC Symbol;Acc:3014]	0.147726		464	CELL_PROJECTION_PART	CC	0.0003
465	200878_at	EPAS1	endothelial PAS domain protein 1 [Source:HGNC Symbol;Acc:3374]	-0.102674		465	GENERATION_OF_PRECURSOR_METABOLITES_AND_ENERGY	BP	0.0003
466	208645_s_at	RPS14	ribosomal protein S14 [Source:HGNC Symbol;Acc:10387]	-0.0232781		466	TISSUE_REMODELING	BP	0.0004
467	211628_x_at	FTHL5	ferritin, heavy polypeptide-like 5 [Source:HGNC Symbol;Acc:3996]	0.0334277		467	CONDENSED_CHROMOSOME	CC	0.0004
468	211956_s_at	EIF1	eukaryotic translation initiation factor 1 [Source:HGNC Symbol;Acc:3249]	0.0162059		468	PROTEIN_IMPORT_INTO_NUCLEUS	BP	0.0004
469	211984_at	CALM1	calmodulin 1 (phosphorylase kinase, delta) [Source:HGNC Symbol;Acc:1442]	0.176061		469	NEUROLOGICAL_SYSTEM_PROCESS	BP	0.0004
470	212636_at	QKI	quaking homolog, KH domain RNA binding (mouse) [Source:HGNC Symbol;Acc:21100]	0.0937458		470	PROTEOLYSIS	BP	0.0004
471	214324_at	GP2	glycoprotein 2 (zymogen granule membrane) [Source:HGNC Symbol;Acc:4441]	0.197865		471	GOLGI_MEMBRANE	CC	0.0004
472	214715_x_at	ZNF160	zinc finger protein 160 [Source:HGNC Symbol;Acc:12948]	0.00410037		472	ACTIN_POLYMERIZATION_AND_OR_DEPOLYMERIZATION	BP	0.0004
473	216323_x_at	TUBA3E	tubulin, alpha 3e [Source:HGNC Symbol;Acc:20765]	-0.00484725		473	CELL_PROJECTION_BIOGENESIS	BP	0.0004
474	200026_at	RPL34	ribosomal protein L34 [Source:HGNC Symbol;Acc:10340]	-0.00795631		474	MEMBRANE_ENCLOSED_LUMEN	CC	0.0005
475	200654_at	P4HB	prolyl 4-hydroxylase, beta polypeptide [Source:HGNC Symbol;Acc:8548]	-0.00911167		475	ORGANELLE_LUMEN	CC	0.0005
476	202555_s_at	MYLK	myosin light chain kinase [Source:HGNC Symbol;Acc:7590]	-0.176919		476	RESPONSE_TO_TEMPERATURE_STIMULUS	BP	0.0005
477	203296_s_at	ATP1A2	ATPase, Na+/K+ transporting, alpha 2 polypeptide [Source:HGNC Symbol;Acc:800]	-0.118327		477	POSITIVE_REGULATION_OF_CELLULAR_METABOLIC_PROCESS	BP	0.0005
478	205353_s_at	PEBP1	phosphatidylethanolamine binding protein 1 [Source:HGNC Symbol;Acc:8630]	0.0780196		478	DNA_FRAGMENTATION_DURING_APOPTOSIS	BP	0.0006
479	207076_s_at	ASS1	argininosuccinate synthase 1 [Source:HGNC Symbol;Acc:758]	-0.0546364		479	POSITIVE_REGULATION_OF_SIGNAL_TRANSDUCTION	BP	0.0006
480	207269_at	DEFA4	defensin, alpha 4, corticostatin [Source:HGNC Symbol;Acc:2763]	0.170138		480	DOUBLE_STRANDED_DNA_BINDING	MF	0.0007
481	208904_s_at	RP11-742N3.1		-0.0196		481	REGULATION_OF_PHOSPHORYLATION	BP	0.0007
482	210298_x_at	FHL1	four and a half LIM domains 1 [Source:HGNC Symbol;Acc:3702]	0.0410454		482	ENERGY_DERIVATION_BY_OXIDATION_OF_ORGANIC_COMPOUNDS	BP	0.0008
483	213432_at	MUC5B	mucin 5B, oligomeric mucus/gel-forming [Source:HGNC Symbol;Acc:7516]	0.212826		483	SECRETION_BY_CELL	BP	0.0008
484	213646_x_at	TUBA1B	tubulin, alpha 1b [Source:HGNC Symbol;Acc:18809]	0.0878273		484	SECRETION	BP	0.0008
485	201049_s_at	RPS18	40S ribosomal protein S18 (Ke-3)(Ke3) [Source:UniProtKB/Swiss-Prot;Acc:P62269]	-0.0181735		485	APOPTOTIC_NUCLEAR_CHANGES	BP	0.0008
486	201859_at	SRGN	serglycin [Source:HGNC Symbol;Acc:9361]	0.0200516		486	PROTEIN_POLYMERIZATION	BP	0.0008
487	204260_at	CHGB	chromogranin B (secretogranin 1) [Source:HGNC Symbol;Acc:1930]	0.227381		487	PEPTIDE_METABOLIC_PROCESS	BP	0.0009
488	208692_at	RPS3	ribosomal protein S3 [Source:HGNC Symbol;Acc:10420]	-0.0525789		488	OXIDOREDUCTASE_ACTIVITY_GO_0016706	MF	0.0009
489	208812_x_at	HLA-C	HLA class I histocompatibility antigen, Cw-8 alpha chain Precursor (MHC class I antigen Cw*8) [Source:UniProtKB/Swiss-Prot;Acc:P30505]	-0.0622837		489	CELL_SOMA	CC	0.0009
490	211968_s_at	HSP90AA1	heat shock protein 90kDa alpha (cytosolic), class A member 2 [Source:HGNC Symbol;Acc:5256]	0.00183232		490	HETEROGENEOUS_NUCLEAR_RIBONUCLEOPROTEIN_COMPLEX	CC	0.0009
491	213680_at	KRT6B	keratin 6B [Source:HGNC Symbol;Acc:6444]	0.271908		491	ACTIN_FILAMENT_BINDING	MF	0.0009
492	200858_s_at	SNORD38	Small nucleolar RNA SNORD38 [Source:RFAM;Acc:RF00212]	-0.0375386		492	OXIDOREDUCTASE_ACTIVITY__ACTING_ON_THE_ALDEHYDE_OR_OXO_GROUP_OF_DONORS	MF	0.0009
493	200966_x_at	ALDOA	aldolase A, fructose-bisphosphate [Source:HGNC Symbol;Acc:414]	-0.030783		493	PROTEIN_KINASE_INHIBITOR_ACTIVITY	MF	0.0009
494	201893_x_at	DCN	decorin [Source:HGNC Symbol;Acc:2705]	-0.230205		494	NEGATIVE_REGULATION_OF_TRANSCRIPTION_FACTOR_ACTIVITY	BP	0.001
495	203355_s_at	PSD3	pleckstrin and Sec7 domain containing 3 [Source:HGNC Symbol;Acc:19093]	-0.0259415		495	REGULATION_OF_TRANSCRIPTION	BP	0.001
496	204712_at	WIF1	WNT inhibitory factor 1 [Source:HGNC Symbol;Acc:18081]	0.2487		496	REGULATION_OF_NUCLEOBASE__NUCLEOSIDE__NUCLEOTIDE_AND_NUCLEIC_ACID_METABOLIC_PROCESS	BP	0.001
497	205815_at	REG3A	regenerating islet-derived 3 alpha [Source:HGNC Symbol;Acc:8601]	0.158484		497	HEMOPOIESIS	BP	0.001
498	205826_at	MYOM2	myomesin (M-protein) 2, 165kDa [Source:HGNC Symbol;Acc:7614]	0.191702		498	BIOPOLYMER_METABOLIC_PROCESS	BP	0.001
499	208549_x_at			-0.0731766		499	RESPONSE_TO_EXTRACELLULAR_STIMULUS	BP	0.001
500	211720_x_at	CTB-63M22.1		-0.109198		500	NUCLEOBASE__NUCLEOSIDE__NUCLEOTIDE_AND_NUCLEIC_ACID_METABOLIC_PROCESS	BP	0.001
501	212082_s_at	MYL6	myosin, light chain 6, alkali, smooth muscle and non-muscle [Source:HGNC Symbol;Acc:7587]	-0.0275382		501	CALCIUM_ION_TRANSPORT	BP	0.001
502	213735_s_at	COX5B	cytochrome c oxidase subunit Vb [Source:HGNC Symbol;Acc:2269]	0.0498939		502	LYMPHOCYTE_DIFFERENTIATION	BP	0.001
503	214836_x_at			0.249779		503	NUCLEAR_ORGANIZATION_AND_BIOGENESIS	BP	0.001
504	200017_at	RP11-51O6.1		-0.00157637		504	REGULATION_OF_CELL_MIGRATION	BP	0.001
505	200080_s_at	AC018890.1		-0.00213406		505	ANTIGEN_BINDING	MF	0.001
506	200807_s_at	HSPD1P1	heat shock 60kDa protein 1 (chaperonin) pseudogene 1 [Source:HGNC Symbol;Acc:35133]	0.0406605		506	KINASE_INHIBITOR_ACTIVITY	MF	0.001
507	201105_at	LGALS1	lectin, galactoside-binding, soluble, 1 [Source:HGNC Symbol;Acc:6561]	-0.0123845		507	OXIDOREDUCTASE_ACTIVITY__ACTING_ON_THE_CH_CH_GROUP_OF_DONORS	MF	0.001
508	205177_at	TNNI1	troponin I type 1 (skeletal, slow) [Source:HGNC Symbol;Acc:11945]	0.258569		508	CELLULAR_DEFENSE_RESPONSE	BP	0.001
509	217767_at	C3	complement component 3 [Source:HGNC Symbol;Acc:1318]	-0.177008		509	LEUKOCYTE_DIFFERENTIATION	BP	0.001
510	AFFX-HSAC07/X00351_5_at	ACTB	actin, beta [Source:HGNC Symbol;Acc:132]	-0.0302347		510	LEARNING_AND_OR_MEMORY	BP	0.002
511	200859_x_at	FLNA	filamin A, alpha [Source:HGNC Symbol;Acc:3754]	-0.0776866		511	KINESIN_COMPLEX	CC	0.002
512	200926_at	RP11-320L13.2		-0.00619826		512	PROTEIN_IMPORT	BP	0.002
513	201041_s_at	DUSP1	dual specificity phosphatase 1 [Source:HGNC Symbol;Acc:3064]	-0.120463		513	GTPASE_ACTIVATOR_ACTIVITY	MF	0.002
514	205374_at	SLN	sarcolipin [Source:HGNC Symbol;Acc:11089]	0.364789		514	CELL_CELL_ADHESION	BP	0.002
515	206792_x_at	PDE4C	phosphodiesterase 4C, cAMP-specific [Source:HGNC Symbol;Acc:8782]	-0.0152045		515	HEMOPOIETIC_OR_LYMPHOID_ORGAN_DEVELOPMENT	BP	0.002
516	211996_s_at	RP11-368J21.1		-0.013583		516	ANION_TRANSPORT	BP	0.002
517	215622_x_at	PHF7	PHD finger protein 7 [Source:HGNC Symbol;Acc:18458]	0.077298		517	FATTY_ACID_BETA_OXIDATION	BP	0.002
518	215963_x_at	RPL3	small nucleolar RNA, C/D box 43 [Source:HGNC Symbol;Acc:10182]	-0.0351217		518	HEME_BIOSYNTHETIC_PROCESS	BP	0.002
519	221796_at	NTRK2	neurotrophic tyrosine kinase, receptor, type 2 [Source:HGNC Symbol;Acc:8032]	0.0288503		519	INTERCELLULAR_JUNCTION_ASSEMBLY	BP	0.002
520	201090_x_at	TUBA1B	tubulin, alpha 1b [Source:HGNC Symbol;Acc:18809]	0.0959746		520	ISOPRENOID_METABOLIC_PROCESS	BP	0.002
521	201360_at	CST3	cystatin C [Source:HGNC Symbol;Acc:2475]	-0.157374		521	NUCLEOSOME_ASSEMBLY	BP	0.002
522	201665_x_at	RPS17	ribosomal protein S17 [Source:HGNC Symbol;Acc:10397]	-0.0529857		522	ALDO_KETO_REDUCTASE_ACTIVITY	MF	0.002
523	206461_x_at	MT1H	metallothionein 1H [Source:HGNC Symbol;Acc:7400]	-0.28032		523	PHOSPHATASE_INHIBITOR_ACTIVITY	MF	0.002
524	209251_x_at	TUBA1C	tubulin, alpha 1c [Source:HGNC Symbol;Acc:20768]	0.0898914		524	LYSOSOMAL_MEMBRANE	CC	0.002
525	211161_s_at	COL3A1	collagen, type III, alpha 1 [Source:HGNC Symbol;Acc:2201]	-0.347668		525	PHOSPHOPROTEIN_PHOSPHATASE_ACTIVITY	MF	0.002
526	213377_x_at	RP11-864N7.2		-0.0278025		526	NUCLEAR_ENVELOPE	CC	0.002
527	214687_x_at	ALDOA	aldolase A, fructose-bisphosphate [Source:HGNC Symbol;Acc:414]	-0.024915		527	GENERATION_OF_A_SIGNAL_INVOLVED_IN_CELL_CELL_SIGNALING	BP	0.002
528	215823_x_at	PABPC1P3	poly(A) binding protein, cytoplasmic 1 pseudogene 3 [Source:HGNC Symbol;Acc:8560]	-0.00478188		528	AXON_GUIDANCE	BP	0.002
529	200660_at	S100A11	S100 calcium binding protein A11 [Source:HGNC Symbol;Acc:10488]	-0.0935425		529	CELL_MATRIX_ADHESION	BP	0.002
530	200888_s_at	SNORA21	Small nucleolar RNA SNORA21 [Source:RFAM;Acc:RF00412]	-0.0261898		530	PROTEIN_C_TERMINUS_BINDING	MF	0.002
531	204534_at	VTN	vitronectin [Source:HGNC Symbol;Acc:12724]	0.159396		531	INTEGRAL_TO_MEMBRANE	CC	0.002
532	204561_x_at	APOC2	apolipoprotein C-II [Source:HGNC Symbol;Acc:609]	0.427332		532	SOLUBLE_FRACTION	CC	0.002
533	211911_x_at	HLA-B	HLA class I histocompatibility antigen, B-49 alpha chain Precursor (MHC class I antigen B*49)(HLA class I histocompatibility antigen, B-21 alpha chain) [Source:UniProtKB/Swiss-Prot;Acc:P30487]	-0.0533523		533	REGULATION_OF_TRANSCRIPTION_FACTOR_ACTIVITY	BP	0.002
534	214143_x_at	RPL24P2	ribosomal protein L24 pseudogene 2 [Source:HGNC Symbol;Acc:16597]	0.0131408		534	PROTEIN_HETERODIMERIZATION_ACTIVITY	MF	0.002
535	215176_x_at	IGKV1-39	Ig kappa chain V-I region Walker Precursor [Source:UniProtKB/Swiss-Prot;Acc:P04431]	0.410566		535	AMINE_METABOLIC_PROCESS	BP	0.002
536	221994_at	PDLIM5	PDZ and LIM domain 5 [Source:HGNC Symbol;Acc:17468]	0.327706		536	CELL_SUBSTRATE_ADHESION	BP	0.002
537	200905_x_at	HLA-E	major histocompatibility complex, class I, E [Source:HGNC Symbol;Acc:4962]	-0.0736333		537	CYSTEINE_TYPE_ENDOPEPTIDASE_ACTIVITY	MF	0.002
538	201117_s_at	CPE	carboxypeptidase E [Source:HGNC Symbol;Acc:2303]	-0.104199		538	NEGATIVE_REGULATION_OF_DNA_BINDING	BP	0.002
539	201254_x_at	RPS6	ribosomal protein S6 [Source:HGNC Symbol;Acc:10429]	-0.0255448		539	VITAMIN_METABOLIC_PROCESS	BP	0.002
540	201272_at	AKR1B1	aldo-keto reductase family 1, member B1 (aldose reductase) [Source:HGNC Symbol;Acc:381]	-0.0303582		540	COPPER_ION_BINDING	MF	0.002
541	202429_s_at	PPP3CA	protein phosphatase 3, catalytic subunit, alpha isozyme [Source:HGNC Symbol;Acc:9314]	0.0949319		541	MACROMOLECULE_CATABOLIC_PROCESS	BP	0.002
542	207908_at	KRT2	keratin 2 [Source:HGNC Symbol;Acc:6439]	0.0956588		542	DEVELOPMENT_OF_PRIMARY_SEXUAL_CHARACTERISTICS	BP	0.002
543	208383_s_at	PCK1	phosphoenolpyruvate carboxykinase 1 (soluble) [Source:HGNC Symbol;Acc:8724]	0.397228		543	PHOSPHATASE_REGULATOR_ACTIVITY	MF	0.002
544	208856_x_at	CTB-63M22.1		-0.122472		544	POSITIVE_REGULATION_OF_I_KAPPAB_KINASE_NF_KAPPAB_CASCADE	BP	0.002
545	211750_x_at	TUBA1C	tubulin, alpha 1c [Source:HGNC Symbol;Acc:20768]	0.0876984		545	INTEGRAL_TO_ENDOPLASMIC_RETICULUM_MEMBRANE	CC	0.003
546	217731_s_at	ITM2B	integral membrane protein 2B [Source:HGNC Symbol;Acc:6174]	-0.0250693		546	INTRINSIC_TO_ENDOPLASMIC_RETICULUM_MEMBRANE	CC	0.003
547	217773_s_at	NDUFA4	NADH dehydrogenase (ubiquinone) 1 alpha subcomplex, 4, 9kDa [Source:HGNC Symbol;Acc:7687]	0.102985		547	CELLULAR_COMPONENT_DISASSEMBLY	BP	0.003
548	220630_s_at	CHIA	chitinase, acidic [Source:HGNC Symbol;Acc:17432]	0.124053		548	EXOPEPTIDASE_ACTIVITY	MF	0.003
549	203863_at	ACTN2	actinin, alpha 2 [Source:HGNC Symbol;Acc:164]	0.396137		549	CHROMATIN	CC	0.003
550	205009_at	TFF1	trefoil factor 1 [Source:HGNC Symbol;Acc:11755]	0.203655		550	MICROTUBULE	CC	0.003
551	206859_s_at	PAEP	progestagen-associated endometrial protein [Source:HGNC Symbol;Acc:8573]	0.0340746		551	HETEROPHILIC_CELL_ADHESION	BP	0.003
552	207139_at	ATP4A	ATPase, H+/K+ exchanging, alpha polypeptide [Source:HGNC Symbol;Acc:819]	0.119819		552	HEME_METABOLIC_PROCESS	BP	0.003
553	210929_s_at	AHSG	alpha-2-HS-glycoprotein [Source:HGNC Symbol;Acc:349]	0.103928		553	NEUROTRANSMITTER_SECRETION	BP	0.003
554	200061_s_at	RPS24	ribosomal protein S24 [Source:HGNC Symbol;Acc:10411]	-0.0102876		554	VITAMIN_TRANSPORT	BP	0.003
555	200788_s_at	PEA15	phosphoprotein enriched in astrocytes 15 [Source:HGNC Symbol;Acc:8822]	0.109101		555	CALCIUM_ION_TRANSMEMBRANE_TRANSPORTER_ACTIVITY	MF	0.003
556	201007_at	HADHB	hydroxyacyl-CoA dehydrogenase/3-ketoacyl-CoA thiolase/enoyl-CoA hydratase (trifunctional protein), beta subunit [Source:HGNC Symbol;Acc:4803]	0.0775749		556	COLLAGEN_BINDING	MF	0.003
557	203571_s_at	C10orf116	Adipose most abundant gene transcript 2 protein (apM-2) [Source:UniProtKB/Swiss-Prot;Acc:Q15847]	-0.0608742		557	VACUOLAR_MEMBRANE	CC	0.003
558	203797_at	VSNL1	visinin-like 1 [Source:HGNC Symbol;Acc:12722]	0.458164		558	REGULATION_OF_DNA_BINDING	BP	0.003
559	205913_at	PLIN1	perilipin 1 [Source:HGNC Symbol;Acc:9076]	0.272444		559	IMMUNE_SYSTEM_DEVELOPMENT	BP	0.003
560	209470_s_at	GPM6A	glycoprotein M6A [Source:HGNC Symbol;Acc:4460]	0.412518		560	CATION_TRANSMEMBRANE_TRANSPORTER_ACTIVITY	MF	0.003
561	212221_x_at	IDS	iduronate 2-sulfatase [Source:HGNC Symbol;Acc:5389]	0.174019		561	SEXUAL_REPRODUCTION	BP	0.003
562	213619_at			0.00275198		562	PROTEIN_BINDING__BRIDGING	MF	0.003
563	213746_s_at	FLNA	filamin A, alpha [Source:HGNC Symbol;Acc:3754]	-0.0595482		563	LYSOSOME	CC	0.003
564	201858_s_at	SRGN	serglycin [Source:HGNC Symbol;Acc:9361]	0.000527795		564	LYTIC_VACUOLE	CC	0.003
565	202507_s_at	SNAP25	synaptosomal-associated protein, 25kDa [Source:HGNC Symbol;Acc:11132]	0.621987		565	PHOSPHORIC_ESTER_HYDROLASE_ACTIVITY	MF	0.003
566	205626_s_at	CALB1	calbindin 1, 28kDa [Source:HGNC Symbol;Acc:1434]	0.524454		566	CHROMATIN_ASSEMBLY	BP	0.003
567	206871_at	ELANE	elastase, neutrophil expressed [Source:HGNC Symbol;Acc:3309]	0.120811		567	NEGATIVE_REGULATION_OF_BINDING	BP	0.003
568	208113_x_at	PABPC3	poly(A) binding protein, cytoplasmic 3 [Source:HGNC Symbol;Acc:8556]	0.0042516		568	GROWTH_FACTOR_BINDING	MF	0.003
569	209810_at	SFTPB	surfactant protein B [Source:HGNC Symbol;Acc:10801]	0.0857		569	CENTRAL_NERVOUS_SYSTEM_DEVELOPMENT	BP	0.003
570	213524_s_at	G0S2	G0/G1switch 2 [Source:HGNC Symbol;Acc:30229]	0.0793726		570	G_PROTEIN_SIGNALING__COUPLED_TO_CAMP_NUCLEOTIDE_SECOND_MESSENGER	BP	0.004
571	221008_s_at	AGXT2L1	alanine-glyoxylate aminotransferase 2-like 1 [Source:HGNC Symbol;Acc:14404]	0.571753		571	VACUOLE	CC	0.004
572	203566_s_at	AGL	amylo-alpha-1, 6-glucosidase, 4-alpha-glucanotransferase [Source:HGNC Symbol;Acc:321]	0.0539608		572	DI___TRI_VALENT_INORGANIC_CATION_TRANSPORT	BP	0.004
573	205591_at	OLFM1	olfactomedin 1 [Source:HGNC Symbol;Acc:17187]	0.433832		573	NUCLEOBASE__NUCLEOSIDE__NUCLEOTIDE_AND_NUCLEIC_ACID_TRANSPORT	BP	0.004
574	209283_at	CRYAB	crystallin, alpha B [Source:HGNC Symbol;Acc:2389]	-0.283022		574	PERINUCLEAR_REGION_OF_CYTOPLASM	CC	0.004
575	211663_x_at			-0.0687404		575	CAMP_MEDIATED_SIGNALING	BP	0.004
576	212988_x_at	ACTG1	actin, gamma 1 [Source:HGNC Symbol;Acc:144]	-0.0363902		576	HEART_DEVELOPMENT	BP	0.004
577	213553_x_at	APOC1	apolipoprotein C-I [Source:HGNC Symbol;Acc:607]	0.056533		577	PORE_COMPLEX	CC	0.004
578	214385_s_at	MUC5AC	mucin 5AC, oligomeric mucus/gel-forming [Source:HGNC Symbol;Acc:7515]	0.209455		578	ACTIN_FILAMENT_POLYMERIZATION	BP	0.005
579	215179_x_at			-0.0168734		579	INTERCELLULAR_JUNCTION_ASSEMBLY_AND_MAINTENANCE	BP	0.005
580	220359_s_at	ARPP21	cAMP-regulated phosphoprotein, 21kDa [Source:HGNC Symbol;Acc:16968]	0.42104		580	NLS_BEARING_SUBSTRATE_IMPORT_INTO_NUCLEUS	BP	0.005
581	AFFX-BioDn-3_at			-0.01276		581	PERIPHERAL_NERVOUS_SYSTEM_DEVELOPMENT	BP	0.005
582	201033_x_at	CTB-63M22.1		-0.128298		582	REGULATED_SECRETORY_PATHWAY	BP	0.005
583	201258_at	RPS16	ribosomal protein S16 [Source:HGNC Symbol;Acc:10396]	-0.0439711		583	CHAPERONE_BINDING	MF	0.005
584	204920_at	CPS1	carbamoyl-phosphate synthase 1, mitochondrial [Source:HGNC Symbol;Acc:2323]	0.149321		584	SINGLE_STRANDED_RNA_BINDING	MF	0.005
585	206394_at	MYBPC2	myosin binding protein C, fast type [Source:HGNC Symbol;Acc:7550]	0.198827		585	ENDOPLASMIC_RETICULUM_LUMEN	CC	0.005
586	206826_at	PMP2	peripheral myelin protein 2 [Source:HGNC Symbol;Acc:9117]	0.761286		586	VACUOLAR_PART	CC	0.005
587	207802_at	CRISP3	cysteine-rich secretory protein 3 [Source:HGNC Symbol;Acc:16904]	0.398581		587	REGULATION_OF_BLOOD_PRESSURE	BP	0.005
588	213655_at			0.053475		588	TRANSLATION_INITIATION_FACTOR_ACTIVITY	MF	0.005
589	215313_x_at	HLA-A	HLA class I histocompatibility antigen, A-32 alpha chain Precursor (MHC class I antigen A*32) [Source:UniProtKB/Swiss-Prot;Acc:P10314]	-0.0633693		589	REGULATION_OF_I_KAPPAB_KINASE_NF_KAPPAB_CASCADE	BP	0.005
590	213941_x_at	RP11-271B5.1		-0.0131846		590	GAMETE_GENERATION	BP	0.005
591	202237_at	NNMT	nicotinamide N-methyltransferase [Source:HGNC Symbol;Acc:7861]	0.121586		591	POSITIVE_REGULATION_OF_HYDROLASE_ACTIVITY	BP	0.005
592	205108_s_at	APOB	apolipoprotein B (including Ag(x) antigen) [Source:HGNC Symbol;Acc:603]	0.136916		592	CELLULAR_RESPONSE_TO_NUTRIENT_LEVELS	BP	0.005
593	205382_s_at	CFD	complement factor D (adipsin) [Source:HGNC Symbol;Acc:2771]	0.276343		593	CELLULAR_RESPONSE_TO_STRESS	BP	0.005
594	205444_at	ATP2A1	ATPase, Ca++ transporting, cardiac muscle, fast twitch 1 [Source:HGNC Symbol;Acc:811]	0.235818		594	CENTROSOME_CYCLE	BP	0.005
595	212363_x_at	ACTG1	actin, gamma 1 [Source:HGNC Symbol;Acc:144]	-0.0168612		595	CERAMIDE_METABOLIC_PROCESS	BP	0.005
596	213275_x_at	CTSB	cathepsin B [Source:HGNC Symbol;Acc:2527]	-0.0621019		596	CHROMOSOME_CONDENSATION	BP	0.005
597	221501_x_at	AC138969.5		0.0196525		597	PROTEIN_EXPORT_FROM_NUCLEUS	BP	0.005
598	AFFX-BioDn-5_at			0.0150272		598	SUPEROXIDE_METABOLIC_PROCESS	BP	0.005
599	201243_s_at	ATP1B1	ATPase, Na+/K+ transporting, beta 1 polypeptide [Source:HGNC Symbol;Acc:804]	-0.226429		599	INTERCALATED_DISC	CC	0.005
600	202029_x_at	AC100786.1	60S ribosomal protein L38 [Source:UniProtKB/Swiss-Prot;Acc:P63173]	-0.00992229		600	BLOOD_COAGULATION	BP	0.005
601	205693_at	TNNT3	troponin T type 3 (skeletal, fast) [Source:HGNC Symbol;Acc:11950]	0.288954		601	COAGULATION	BP	0.005
602	206350_at	APCS	amyloid P component, serum [Source:HGNC Symbol;Acc:584]	0.08374		602	TRANSFERASE_ACTIVITY__TRANSFERRING_ONE_CARBON_GROUPS	MF	0.005
603	207925_at	CST5	cystatin D [Source:HGNC Symbol;Acc:2477]	0.0809365		603	PURINE_RIBONUCLEOTIDE_BINDING	MF	0.006
604	209976_s_at	CYP2E1	cytochrome P450, family 2, subfamily E, polypeptide 1 [Source:HGNC Symbol;Acc:2631]	0.116546		604	STRUCTURE_SPECIFIC_DNA_BINDING	MF	0.006
605	211972_x_at	AC011247.2		-0.12701		605	REGULATION_OF_INTRACELLULAR_TRANSPORT	BP	0.006
606	220191_at	GKN1	gastrokine 1 [Source:HGNC Symbol;Acc:23217]	0.0996087		606	MITOCHONDRIAL_RESPIRATORY_CHAIN	CC	0.006
607	222287_at			0.202044		607	TUBULIN_BINDING	MF	0.006
608	200038_s_at	SNORD58	Small nucleolar RNA SNORD58 [Source:RFAM;Acc:RF00151]	-0.00639733		608	CHROMATIN_BINDING	MF	0.007
609	200849_s_at	AHCYL1	adenosylhomocysteinase-like 1 [Source:HGNC Symbol;Acc:344]	0.0565423		609	SUGAR_BINDING	MF	0.007
610	212667_at	SPARC	secreted protein, acidic, cysteine-rich (osteonectin) [Source:HGNC Symbol;Acc:11219]	-0.189777		610	REGULATION_OF_BODY_FLUID_LEVELS	BP	0.007
611	214459_x_at	HLA-C	HLA class I histocompatibility antigen, Cw-8 alpha chain Precursor (MHC class I antigen Cw*8) [Source:UniProtKB/Swiss-Prot;Acc:P30505]	-0.0582802		611	INTERCELLULAR_JUNCTION	CC	0.007
612	214567_s_at	XCL2	chemokine (C motif) ligand 2 [Source:HGNC Symbol;Acc:10646]	0.25454		612	POSITIVE_REGULATION_OF_TRANSPORT	BP	0.007
613	217776_at	RDH11	retinol dehydrogenase 11 (all-trans/9-cis/11-cis) [Source:HGNC Symbol;Acc:17964]	-0.00402463		613	POSITIVE_REGULATION_OF_CYTOKINE_PRODUCTION	BP	0.007
614	202457_s_at	PPP3CA	protein phosphatase 3, catalytic subunit, alpha isozyme [Source:HGNC Symbol;Acc:9314]	0.165936		614	S_PHASE	BP	0.007
615	205305_at	FGL1	fibrinogen-like 1 [Source:HGNC Symbol;Acc:3695]	0.184999		615	TISSUE_MORPHOGENESIS	BP	0.007
616	205886_at	REG1B	regenerating islet-derived 1 beta [Source:HGNC Symbol;Acc:9952]	0.057931		616	RHO_GTPASE_ACTIVATOR_ACTIVITY	MF	0.007
617	208687_x_at	SNORD14	Small nucleolar RNA SNORD14 [Source:RFAM;Acc:RF00016]	0.0303896		617	WOUND_HEALING	BP	0.007
618	209140_x_at	HLA-B	HLA class I histocompatibility antigen, B-49 alpha chain Precursor (MHC class I antigen B*49)(HLA class I histocompatibility antigen, B-21 alpha chain) [Source:UniProtKB/Swiss-Prot;Acc:P30487]	-0.0752569		618	SMALL_GTPASE_MEDIATED_SIGNAL_TRANSDUCTION	BP	0.007
619	209324_s_at	RGS16	regulator of G-protein signaling 16 [Source:HGNC Symbol;Acc:9997]	0.0970412		619	NUCLEAR_LUMEN	CC	0.008
620	209621_s_at	PDLIM3	PDZ and LIM domain 3 [Source:HGNC Symbol;Acc:20767]	0.296787		620	INTRINSIC_TO_PLASMA_MEMBRANE	CC	0.008
621	212099_at	RHOB	ras homolog gene family, member B [Source:HGNC Symbol;Acc:668]	-0.212076		621	PURINE_NUCLEOTIDE_BINDING	MF	0.008
622	214870_x_at	AC138969.5		0.0237417		622	INTEGRAL_TO_ORGANELLE_MEMBRANE	CC	0.008
623	217028_at	CXCR4	chemokine (C-X-C motif) receptor 4 [Source:HGNC Symbol;Acc:2561]	0.0246866		623	EXTRACELLULAR_STRUCTURE_ORGANIZATION_AND_BIOGENESIS	BP	0.008
624	200949_x_at	RPS20	small nucleolar RNA, C/D box 54 [Source:HGNC Symbol;Acc:10204]	-0.0448151		624	PHOSPHOLIPASE_ACTIVITY	MF	0.008
625	202949_s_at	FHL2	four and a half LIM domains 2 [Source:HGNC Symbol;Acc:3703]	-0.195141		625	LEADING_EDGE	CC	0.008
626	209392_at	ENPP2	ectonucleotide pyrophosphatase/phosphodiesterase 2 [Source:HGNC Symbol;Acc:3357]	-0.193197		626	TRANSCRIPTION__DNA_DEPENDENT	BP	0.009
627	209616_s_at	CES4	carboxylesterase 4, pseudogene [Source:HGNC Symbol;Acc:18546]	0.236742		627	BILE_ACID_METABOLIC_PROCESS	BP	0.009
628	211813_x_at	DCN	decorin [Source:HGNC Symbol;Acc:2705]	-0.222802		628	CELLULAR_RESPONSE_TO_EXTRACELLULAR_STIMULUS	BP	0.009
629	216238_s_at	FGB	fibrinogen beta chain [Source:HGNC Symbol;Acc:3662]	0.0632746		629	COFACTOR_TRANSPORT	BP	0.009
630	217566_s_at	TGM4	transglutaminase 4 (prostate) [Source:HGNC Symbol;Acc:11780]	0.0930833		630	INTERLEUKIN_8_PRODUCTION	BP	0.009
631	218309_at	CAMK2N1	calcium/calmodulin-dependent protein kinase II inhibitor 1 [Source:HGNC Symbol;Acc:24190]	0.142951		631	POSITIVE_REGULATION_OF_ANGIOGENESIS	BP	0.009
632	218835_at	SFTPA2	surfactant protein A2 [Source:HGNC Symbol;Acc:10799]	0.0982623		632	REGULATION_OF_CELLULAR_PH	BP	0.009
633	200012_x_at	SNORA27	Small nucleolar RNA SNORA27 [Source:RFAM;Acc:RF00443]	-0.00197545		633	SPHINGOID_METABOLIC_PROCESS	BP	0.009
634	200081_s_at	RP11-146N23.1		-0.0326237		634	BETA_TUBULIN_BINDING	MF	0.009
635	200606_at	DSP	desmoplakin [Source:HGNC Symbol;Acc:3052]	0.193084		635	STEROID_DEHYDROGENASE_ACTIVITY__ACTING_ON_THE_CH_OH_GROUP_OF_DONORS__NAD_OR_NADP_AS_ACCEPTOR	MF	0.009
636	201427_s_at	SEPP1	selenoprotein P, plasma, 1 [Source:HGNC Symbol;Acc:10751]	-0.208323		636	PROTEIN_SERINE_THREONINE_PHOSPHATASE_COMPLEX	CC	0.009
637	205103_at	C1orf61	Protein CROC-4 (Contingent replication of cDNA 4) [Source:UniProtKB/Swiss-Prot;Acc:Q13536]	0.923682		637	RNA_METABOLIC_PROCESS	BP	0.009
638	1431_at	CYP2E1	cytochrome P450, family 2, subfamily E, polypeptide 1 [Source:HGNC Symbol;Acc:2631]	0.119616		638	TRANSMEMBRANE_RECEPTOR_PROTEIN_PHOSPHATASE_ACTIVITY	MF	0.009
639	202345_s_at	RP11-381L18.2		0.0257765		639	RNA_BIOSYNTHETIC_PROCESS	BP	0.009
640	205674_x_at	FXYD2	FXYD domain containing ion transport regulator 2 [Source:HGNC Symbol;Acc:4026]	0.0985905		640	ESTABLISHMENT_AND_OR_MAINTENANCE_OF_CHROMATIN_ARCHITECTURE	BP	0.009
641	206112_at	ANKRD7	ankyrin repeat domain 7 [Source:HGNC Symbol;Acc:18588]	0.0744446		641	CYTOPLASM_ORGANIZATION_AND_BIOGENESIS	BP	0.01
642	209492_x_at	ATP5I	ATP synthase, H+ transporting, mitochondrial Fo complex, subunit E [Source:HGNC Symbol;Acc:846]	0.011353		642	EMBRYONIC_MORPHOGENESIS	BP	0.01
643	209560_s_at	DLK1	delta-like 1 homolog (Drosophila) [Source:HGNC Symbol;Acc:2907]	0.429361		643	NEGATIVE_REGULATION_OF_CELL_MIGRATION	BP	0.01
644	211487_x_at	RPS17	ribosomal protein S17 [Source:HGNC Symbol;Acc:10397]	-0.0543704		644	NEGATIVE_REGULATION_OF_MAP_KINASE_ACTIVITY	BP	0.01
645	214575_s_at	AZU1	azurocidin 1 [Source:HGNC Symbol;Acc:913]	0.0649646		645	REGULATION_OF_IMMUNE_EFFECTOR_PROCESS	BP	0.01
646	217733_s_at	TMSB10	thymosin beta 10 [Source:HGNC Symbol;Acc:11879]	-0.020151		646	REGULATION_OF_MEMBRANE_POTENTIAL	BP	0.01
647	219549_s_at	RTN3	reticulon 3 [Source:HGNC Symbol;Acc:10469]	0.135153		647	SENSORY_ORGAN_DEVELOPMENT	BP	0.01
648	221667_s_at	HSPB8	heat shock 22kDa protein 8 [Source:HGNC Symbol;Acc:30171]	-0.184359		648	INSOLUBLE_FRACTION	CC	0.01
649	201325_s_at	EMP1	epithelial membrane protein 1 [Source:HGNC Symbol;Acc:3333]	0.192939		649	RIBOSOMAL_SUBUNIT	CC	0.01
650	201963_at	ACSL1	acyl-CoA synthetase long-chain family member 1 [Source:HGNC Symbol;Acc:3569]	0.0657436		650	NEGATIVE_REGULATION_OF_SIGNAL_TRANSDUCTION	BP	0.01
651	203455_s_at	SAT1	spermidine/spermine N1-acetyltransferase 1 [Source:HGNC Symbol;Acc:10540]	0.00707635		651	REGULATION_OF_CELL_ADHESION	BP	0.01
652	206212_at	CPA2	carboxypeptidase A2 (pancreatic) [Source:HGNC Symbol;Acc:2297]	0.0920014		652	INTRINSIC_TO_ORGANELLE_MEMBRANE	CC	0.01
653	208306_x_at	HLA-DRB1	HLA class II histocompatibility antigen, DRB1-7 beta chain Precursor (MHC class II antigen DRB1*7)(DR-7)(DR7) [Source:UniProtKB/Swiss-Prot;Acc:P13761]	-0.0783596		653	FEEDING_BEHAVIOR	BP	0.01
654	215157_x_at	PABPC1	poly(A) binding protein, cytoplasmic 1 [Source:HGNC Symbol;Acc:8554]	-0.0168948		654	POSITIVE_REGULATION_OF_CELL_DIFFERENTIATION	BP	0.01
655	215704_at	FLG	filaggrin [Source:HGNC Symbol;Acc:3748]	0.148425		655	SINGLE_STRANDED_DNA_BINDING	MF	0.01
656	217732_s_at	ITM2B	integral membrane protein 2B [Source:HGNC Symbol;Acc:6174]	-0.0438835		656	RESPONSE_TO_NUTRIENT_LEVELS	BP	0.01
657	202310_s_at	COL1A1	collagen, type I, alpha 1 [Source:HGNC Symbol;Acc:2197]	-0.373605		657	LIPID_TRANSPORTER_ACTIVITY	MF	0.01
658	206226_at	HRG	histidine-rich glycoprotein [Source:HGNC Symbol;Acc:5181]	0.123468		658	TRANSPORT_VESICLE	CC	0.01
659	208107_s_at	AC004381.6	Putative RNA exonuclease NEF-sp (EC 3.1.-.-) [Source:UniProtKB/Swiss-Prot;Acc:Q96IC2]	0.076913		659	HEMOSTASIS	BP	0.01
660	208729_x_at	HLA-B	HLA class I histocompatibility antigen, B-49 alpha chain Precursor (MHC class I antigen B*49)(HLA class I histocompatibility antigen, B-21 alpha chain) [Source:UniProtKB/Swiss-Prot;Acc:P30487]	-0.0622805		660	TRANSCRIPTION_COREPRESSOR_ACTIVITY	MF	0.01
661	209685_s_at	PRKCB	protein kinase C, beta [Source:HGNC Symbol;Acc:9395]	-0.139252		661	AMINE_BIOSYNTHETIC_PROCESS	BP	0.01
662	210915_x_at			0.42591		662	MORPHOGENESIS_OF_AN_EPITHELIUM	BP	0.01
663	212218_s_at	FASN	fatty acid synthase [Source:HGNC Symbol;Acc:3594]	-0.0602612		663	NEURON_APOPTOSIS	BP	0.01
664	200599_s_at	HSP90B1	heat shock protein 90kDa beta (Grp94), member 1 [Source:HGNC Symbol;Acc:12028]	0.0126533		664	BODY_FLUID_SECRETION	BP	0.01
665	201161_s_at	CSDA	cold shock domain protein A pseudogene 1 [Source:HGNC Symbol;Acc:2429]	-0.174425		665	CELLULAR_MONOVALENT_INORGANIC_CATION_HOMEOSTASIS	BP	0.01
666	205577_at	PYGM	phosphorylase, glycogen, muscle [Source:HGNC Symbol;Acc:9726]	0.230835		666	ENDOTHELIAL_CELL_PROLIFERATION	BP	0.01
667	211743_s_at	PRG2	proteoglycan 2, bone marrow (natural killer cell activator, eosinophil granule major basic protein) [Source:HGNC Symbol;Acc:9362]	0.0711814		667	EPITHELIAL_CELL_DIFFERENTIATION	BP	0.01
668	211942_x_at	SNORD33	Small nucleolar RNA Z195/SNORD33/SNORD32 family [Source:RFAM;Acc:RF00133]	-0.030406		668	PROTEIN_MATURATION	BP	0.01
669	212730_at	SYNM	synemin, intermediate filament protein [Source:HGNC Symbol;Acc:24466]	-0.108107		669	RESPONSE_TO_HEAT	BP	0.01
670	214752_x_at	FLNA	filamin A, alpha [Source:HGNC Symbol;Acc:3754]	-0.0833083		670	NF_KAPPAB_BINDING	MF	0.01
671	200010_at	RPL11	ribosomal protein L11 [Source:HGNC Symbol;Acc:10301]	-0.0605036		671	STEROID_DEHYDROGENASE_ACTIVITY	MF	0.01
672	200831_s_at	SCD	stearoyl-CoA desaturase (delta-9-desaturase) [Source:HGNC Symbol;Acc:10571]	0.0981841		672	APICAL_PLASMA_MEMBRANE	CC	0.01
673	207730_x_at			-0.0349931		673	PROTEIN_TYROSINE_PHOSPHATASE_ACTIVITY	MF	0.01
674	211452_x_at	LRRFIP1	leucine rich repeat (in FLII) interacting protein 1 [Source:HGNC Symbol;Acc:6702]	-0.0275321		674	REGULATION_OF_RNA_METABOLIC_PROCESS	BP	0.01
675	211644_x_at	IGKV3-20	Ig kappa chain V-III region HAH Precursor [Source:UniProtKB/Swiss-Prot;Acc:P18135]	0.471681		675	SECOND_MESSENGER_MEDIATED_SIGNALING	BP	0.01
676	213828_x_at	RP11-393H6.2		0.00125322		676	I_KAPPAB_KINASE_NF_KAPPAB_CASCADE	BP	0.01
677	217757_at	A2M	alpha-2-macroglobulin [Source:HGNC Symbol;Acc:7]	-0.170615		677	ACTIVATION_OF_MAPK_ACTIVITY	BP	0.01
678	220491_at	HAMP	hepcidin antimicrobial peptide [Source:HGNC Symbol;Acc:15598]	0.0329845		678	TRANSLATION_FACTOR_ACTIVITY__NUCLEIC_ACID_BINDING	MF	0.01
679	200650_s_at	LDHA	lactate dehydrogenase A [Source:HGNC Symbol;Acc:6535]	0.0125682		679	DNA_CATABOLIC_PROCESS	BP	0.02
680	200718_s_at	SKP1P1	S-phase kinase-associated protein 1 pseudogene 1 [Source:HGNC Symbol;Acc:33696]	0.0313782		680	EXOCYTOSIS	BP	0.02
681	200781_s_at	RPS15AP1	ribosomal protein S15a pseudogene 1 [Source:HGNC Symbol;Acc:16598]	-0.0793961		681	DI___TRI_VALENT_INORGANIC_CATION_TRANSMEMBRANE_TRANSPORTER_ACTIVITY	MF	0.02
682	201065_s_at	RP11-396K3.1		-0.0173874		682	S_ADENOSYLMETHIONINE_DEPENDENT_METHYLTRANSFERASE_ACTIVITY	MF	0.02
683	211074_at			-0.0919002		683	CHROMOSOME	CC	0.02
684	211927_x_at	AC008038.1	cDNA FLJ59433, highly similar to Elongation factor 1-gamma [Source:UniProtKB/TrEMBL;Acc:B4DUP0]	-0.0529797		684	AMINO_ACID_METABOLIC_PROCESS	BP	0.02
685	212624_s_at	CHN1	chimerin (chimaerin) 1 [Source:HGNC Symbol;Acc:1943]	0.386863		685	NUCLEAR_EXPORT	BP	0.02
686	214465_at	ORM2	orosomucoid 2 [Source:HGNC Symbol;Acc:8499]	0.0571822		686	PHOSPHORIC_MONOESTER_HYDROLASE_ACTIVITY	MF	0.02
687	214933_at	CACNA1A	calcium channel, voltage-dependent, P/Q type, alpha 1A subunit [Source:HGNC Symbol;Acc:1388]	0.0936069		687	REGULATION_OF_TRANSCRIPTION__DNA_DEPENDENT	BP	0.02
688	201154_x_at	RP11-87M1.1		-0.0196456		688	NUCLEOTIDE_BINDING	MF	0.02
689	206552_s_at	TAC1	tachykinin, precursor 1 [Source:HGNC Symbol;Acc:11517]	0.610646		689	REGULATION_OF_BINDING	BP	0.02
690	208755_x_at	RP11-393H6.2		-0.0234139		690	GTPASE_REGULATOR_ACTIVITY	MF	0.02
691	210262_at	CRISP2	cysteine-rich secretory protein 2 [Source:HGNC Symbol;Acc:12024]	0.156488		691	BASE_EXCISION_REPAIR	BP	0.02
692	214303_x_at	MUC5AC	mucin 5AC, oligomeric mucus/gel-forming [Source:HGNC Symbol;Acc:7515]	0.217498		692	BIOGENIC_AMINE_METABOLIC_PROCESS	BP	0.02
693	215000_s_at	FEZ2	fasciculation and elongation protein zeta 2 (zygin II) [Source:HGNC Symbol;Acc:3660]	-0.0229145		693	CELL_RECOGNITION	BP	0.02
694	219236_at	PAQR6	progestin and adipoQ receptor family member VI [Source:HGNC Symbol;Acc:30132]	0.835819		694	DEFENSE_RESPONSE_TO_BACTERIUM	BP	0.02
695	200025_s_at	RPL27	ribosomal protein L27 [Source:HGNC Symbol;Acc:10328]	-0.00163884		695	FATTY_ACID_OXIDATION	BP	0.02
696	202554_s_at	GSTM3	glutathione S-transferase mu 3 (brain) [Source:HGNC Symbol;Acc:4635]	-0.0549748		696	MICROTUBULE_BASED_MOVEMENT	BP	0.02
697	206694_at	PNLIPRP1	pancreatic lipase-related protein 1 [Source:HGNC Symbol;Acc:9156]	0.0649208		697	CHROMATIN_REMODELING_COMPLEX	CC	0.02
698	208905_at	CYCS	cytochrome c, somatic [Source:HGNC Symbol;Acc:19986]	0.0202587		698	TRANSLATION_REGULATOR_ACTIVITY	MF	0.02
699	209612_s_at	ADH1B	alcohol dehydrogenase 1B (class I), beta polypeptide [Source:HGNC Symbol;Acc:250]	0.389753		699	BASEMENT_MEMBRANE	CC	0.02
700	210327_s_at	AGXT	alanine-glyoxylate aminotransferase [Source:HGNC Symbol;Acc:341]	0.139648		700	MEMBRANE_LIPID_METABOLIC_PROCESS	BP	0.02
701	216733_s_at	GATM	glycine amidinotransferase (L-arginine:glycine amidinotransferase) [Source:HGNC Symbol;Acc:4175]	-0.147385		701	MICROTUBULE_BINDING	MF	0.02
702	205428_s_at	CALB2	calbindin 2 [Source:HGNC Symbol;Acc:1435]	-0.0103108		702	MOTOR_ACTIVITY	MF	0.02
703	208845_at	VDAC3	voltage-dependent anion channel 3 [Source:HGNC Symbol;Acc:12674]	0.0619945		703	ADAPTIVE_IMMUNE_RESPONSE_GO_0002460	BP	0.02
704	208894_at	HLA-DRA	HLA class II histocompatibility antigen, DR alpha chain Precursor (MHC class II antigen DRA) [Source:UniProtKB/Swiss-Prot;Acc:P01903]	-0.0467654		704	REGULATION_OF_NEUROTRANSMITTER_LEVELS	BP	0.02
705	211941_s_at	PEBP1	phosphatidylethanolamine binding protein 1 [Source:HGNC Symbol;Acc:8630]	0.0524413		705	SPHINGOLIPID_METABOLIC_PROCESS	BP	0.02
706	212827_at			0.362134		706	ACETYLTRANSFERASE_ACTIVITY	MF	0.02
707	214351_x_at			-0.0701567		707	PROTEIN_PROCESSING	BP	0.02
708	37004_at	SFTPB	surfactant protein B [Source:HGNC Symbol;Acc:10801]	0.122445		708	LEUKOCYTE_CHEMOTAXIS	BP	0.02
709	200016_x_at	HNRPA1L3	heterogeneous nuclear ribonucleoprotein A1-like 3 [Source:HGNC Symbol;Acc:31015]	-0.00212643		709	MAINTENANCE_OF_CELLULAR_LOCALIZATION	BP	0.02
710	201968_s_at	PGM1	phosphoglucomutase 1 [Source:HGNC Symbol;Acc:8905]	0.0710724		710	POSITIVE_REGULATION_OF_PROTEIN_SECRETION	BP	0.02
711	202391_at	BASP1	brain abundant, membrane attached signal protein 1 [Source:HGNC Symbol;Acc:957]	-0.065255		711	PDZ_DOMAIN_BINDING	MF	0.02
712	205892_s_at	FABP1	fatty acid binding protein 1, liver [Source:HGNC Symbol;Acc:3555]	0.155683		712	PHOSPHOLIPASE_A2_ACTIVITY	MF	0.02
713	209800_at	KRT16	keratin 16 [Source:HGNC Symbol;Acc:6423]	0.141189		713	NUCLEAR_CHROMATIN	CC	0.02
714	210592_s_at	SAT1	spermidine/spermine N1-acetyltransferase 1 [Source:HGNC Symbol;Acc:10540]	-0.00520994		714	TRANSCRIPTION_FACTOR_BINDING	MF	0.02
715	211666_x_at	snoU83B	Small nucleolar RNA U83B [Source:RFAM;Acc:RF00593]	-0.00739514		715	PHOSPHORIC_DIESTER_HYDROLASE_ACTIVITY	MF	0.02
716	213801_x_at	RP11-569O4.5		-0.0128856		716	CELLULAR_MACROMOLECULE_CATABOLIC_PROCESS	BP	0.02
717	215241_at	ANO3	anoctamin 3 [Source:HGNC Symbol;Acc:14004]	0.345908		717	HUMORAL_IMMUNE_RESPONSE	BP	0.02
718	220071_x_at	HAUS2	HAUS augmin-like complex, subunit 2 [Source:HGNC Symbol;Acc:25530]	-0.0325129		718	REGULATION_OF_GROWTH	BP	0.02
719	221588_x_at	ALDH6A1	aldehyde dehydrogenase 6 family, member A1 [Source:HGNC Symbol;Acc:7179]	-0.070416		719	PHOSPHORYLATION	BP	0.02
720	200082_s_at	RPS7	ribosomal protein S7 [Source:HGNC Symbol;Acc:10440]	-0.0258681		720	B_CELL_ACTIVATION	BP	0.02
721	205553_s_at	CSRP3	cysteine and glycine-rich protein 3 (cardiac LIM protein) [Source:HGNC Symbol;Acc:2472]	0.322309		721	PIGMENT_BIOSYNTHETIC_PROCESS	BP	0.02
722	206475_x_at	CSH2	chorionic somatomammotropin hormone 2 [Source:HGNC Symbol;Acc:2441]	0.0605518		722	REGULATION_OF_PROTEIN_STABILITY	BP	0.02
723	211970_x_at	ACTG1	actin, gamma 1 [Source:HGNC Symbol;Acc:144]	-0.041554		723	L_AMINO_ACID_TRANSMEMBRANE_TRANSPORTER_ACTIVITY	MF	0.02
724	212732_at	MEG3	maternally expressed 3 (non-protein coding) [Source:HGNC Symbol;Acc:14575]	0.23023		724	LIPOPROTEIN_BINDING	MF	0.02
725	213684_s_at	PDLIM5	PDZ and LIM domain 5 [Source:HGNC Symbol;Acc:17468]	0.137957		725	ACTIVATION_OF_PROTEIN_KINASE_ACTIVITY	BP	0.02
726	217456_x_at	HLA-E	major histocompatibility complex, class I, E [Source:HGNC Symbol;Acc:4962]	-0.0680445		726	ADAPTIVE_IMMUNE_RESPONSE	BP	0.02
727	200018_at	RP11-159C21.4		-0.0318323		727	REGULATION_OF_G_PROTEIN_COUPLED_RECEPTOR_PROTEIN_SIGNALING_PATHWAY	BP	0.02
728	201022_s_at	DSTN	destrin (actin depolymerizing factor) [Source:HGNC Symbol;Acc:15750]	-0.102502		728	RAS_GTPASE_ACTIVATOR_ACTIVITY	MF	0.02
729	206422_at	GCG	glucagon [Source:HGNC Symbol;Acc:4191]	0.0605802		729	RUFFLE	CC	0.02
730	211682_x_at	UGT2B11	UDP glucuronosyltransferase 2 family, polypeptide B11 [Source:HGNC Symbol;Acc:12545]	0.222514		730	CYSTEINE_TYPE_PEPTIDASE_ACTIVITY	MF	0.03
731	211936_at	HSPA5	heat shock 70kDa protein 5 (glucose-regulated protein, 78kDa) [Source:HGNC Symbol;Acc:5238]	0.0152403		731	GROWTH_FACTOR_ACTIVITY	MF	0.03
732	212578_x_at	RPS17	ribosomal protein S17 [Source:HGNC Symbol;Acc:10397]	-0.0633624		732	DEVELOPMENTAL_GROWTH	BP	0.03
733	200022_at	RPL18	ribosomal protein L18 [Source:HGNC Symbol;Acc:10310]	-0.00850403		733	INTERLEUKIN_1_SECRETION	BP	0.03
734	203000_at	STMN2	stathmin-like 2 [Source:HGNC Symbol;Acc:10577]	0.615596		734	SPERMATID_DEVELOPMENT	BP	0.03
735	206054_at	KNG1	kininogen 1 [Source:HGNC Symbol;Acc:6383]	0.179791		735	NUCLEOBASE__NUCLEOSIDE__NUCLEOTIDE_AND_NUCLEIC_ACID_TRANSMEMBRANE_TRANSPORTER_ACTIVITY	MF	0.03
736	200834_s_at	RPS21	ribosomal protein S21 [Source:HGNC Symbol;Acc:10409]	-0.0318389		736	MICROVILLUS	CC	0.03
737	201590_x_at	ANXA2	annexin A2 [Source:HGNC Symbol;Acc:537]	-0.0994495		737	CALCIUM_MEDIATED_SIGNALING	BP	0.03
738	202649_x_at	RPS19	ribosomal protein S19 [Source:HGNC Symbol;Acc:10402]	0.000189678		738	CENTROSOME_ORGANIZATION_AND_BIOGENESIS	BP	0.03
739	203382_s_at	APOE	apolipoprotein E [Source:HGNC Symbol;Acc:613]	-0.171049		739	MAINTENANCE_OF_PROTEIN_LOCALIZATION	BP	0.03
740	204259_at	MMP7	matrix metallopeptidase 7 (matrilysin, uterine) [Source:HGNC Symbol;Acc:7174]	0.196821		740	REGULATION_OF_ACTIN_FILAMENT_LENGTH	BP	0.03
741	204378_at	BCAS1	breast carcinoma amplified sequence 1 [Source:HGNC Symbol;Acc:974]	0.610451		741	REGULATION_OF_CELLULAR_COMPONENT_SIZE	BP	0.03
742	206366_x_at	XCL2	chemokine (C motif) ligand 2 [Source:HGNC Symbol;Acc:10646]	0.233997		742	REGULATION_OF_HORMONE_SECRETION	BP	0.03
743	208977_x_at	TUBB2C	tubulin, beta 2C [Source:HGNC Symbol;Acc:20771]	0.0460491		743	REGULATION_OF_PH	BP	0.03
744	209312_x_at	HLA-DRB1	HLA class II histocompatibility antigen, DRB1-11 beta chain Precursor (MHC class II antigen DRB1*11)(DRw11)(DR-5)(DR5) [Source:UniProtKB/Swiss-Prot;Acc:P20039]	-0.0338356		744	RIBOSOME_BIOGENESIS_AND_ASSEMBLY	BP	0.03
745	216248_s_at	NR4A2	nuclear receptor subfamily 4, group A, member 2 [Source:HGNC Symbol;Acc:7981]	0.0397498		745	METALLOEXOPEPTIDASE_ACTIVITY	MF	0.03
746	218094_s_at	SYS1	SYS1 Golgi-localized integral membrane protein homolog (S. cerevisiae) [Source:HGNC Symbol;Acc:16162]	0.163566		746	SH3_DOMAIN_BINDING	MF	0.03
747	200850_s_at	AHCYL1	adenosylhomocysteinase-like 1 [Source:HGNC Symbol;Acc:344]	0.0682998		747	APICAL_PART_OF_CELL	CC	0.03
748	206598_at	INS	insulin [Source:HGNC Symbol;Acc:6081]	0.0480328		748	AMINE_TRANSPORT	BP	0.03
749	207739_s_at	GAGE10	G antigen 10 [Source:HGNC Symbol;Acc:30968]	0.0514711		749	CASPASE_ACTIVATION	BP	0.03
750	208949_s_at	LGALS3	lectin, galactoside-binding, soluble, 3 [Source:HGNC Symbol;Acc:6563]	0.0198719		750	NEGATIVE_REGULATION_OF_TRANSPORT	BP	0.03
751	211542_x_at	RPS10L		-0.00714173		751	PIGMENT_METABOLIC_PROCESS	BP	0.03
752	213356_x_at	HNRNPA1	heterogeneous nuclear ribonucleoprotein A1 [Source:HGNC Symbol;Acc:5031]	-0.0133473		752	RNA_EXPORT_FROM_NUCLEUS	BP	0.03
753	200089_s_at	RP11-87M1.1		-0.00305378		753	INORGANIC_ANION_TRANSMEMBRANE_TRANSPORTER_ACTIVITY	MF	0.03
754	200674_s_at	SNORA7	Small nucleolar RNA SNORA7 [Source:RFAM;Acc:RF00409]	0.0129216		754	ION_TRANSPORT	BP	0.03
755	201010_s_at	TXNIP	thioredoxin interacting protein [Source:HGNC Symbol;Acc:16952]	-0.11464		755	MICROTUBULE_BASED_PROCESS	BP	0.03
756	201387_s_at	UCHL1	ubiquitin carboxyl-terminal esterase L1 (ubiquitin thiolesterase) [Source:HGNC Symbol;Acc:12513]	0.112158		756	CELL_CYCLE_ARREST_GO_0007050	BP	0.03
757	202565_s_at	SVIL	supervillin [Source:HGNC Symbol;Acc:11480]	-0.139946		757	G_PROTEIN_SIGNALING__COUPLED_TO_CYCLIC_NUCLEOTIDE_SECOND_MESSENGER	BP	0.03
758	203562_at	FEZ1	fasciculation and elongation protein zeta 1 (zygin I) [Source:HGNC Symbol;Acc:3659]	0.177348		758	NUCLEAR_CHROMOSOME	CC	0.03
759	204606_at	CCL21	chemokine (C-C motif) ligand 21 [Source:HGNC Symbol;Acc:10620]	0.398907		759	NUCLEAR_MEMBRANE	CC	0.03
760	206004_at	TGM3	transglutaminase 3 (E polypeptide, protein-glutamine-gamma-glutamyltransferase) [Source:HGNC Symbol;Acc:11779]	0.25338		760	CHROMATIN_ASSEMBLY_OR_DISASSEMBLY	BP	0.03
761	207175_at	ADIPOQ	adiponectin, C1Q and collagen domain containing [Source:HGNC Symbol;Acc:13633]	0.38754		761	CIRCADIAN_RHYTHM	BP	0.04
762	207608_x_at	CYP1A2	cytochrome P450, family 1, subfamily A, polypeptide 2 [Source:HGNC Symbol;Acc:2596]	0.0873186		762	LEUKOCYTE_MIGRATION	BP	0.04
763	207861_at	CCL22	chemokine (C-C motif) ligand 22 [Source:HGNC Symbol;Acc:10621]	0.106536		763	MICROTUBULE_ORGANIZING_CENTER_ORGANIZATION_AND_BIOGENESIS	BP	0.04
764	209074_s_at	FAM107A	family with sequence similarity 107, member A [Source:HGNC Symbol;Acc:30827]	0.0620489		764	MONOVALENT_INORGANIC_CATION_HOMEOSTASIS	BP	0.04
765	200725_x_at	SNORA70	Small nucleolar RNA SNORA70 [Source:RFAM;Acc:RF00156]	-0.0957397		765	TUBE_MORPHOGENESIS	BP	0.04
766	205480_s_at	UGP2	UDP-glucose pyrophosphorylase 2 [Source:HGNC Symbol;Acc:12527]	0.0226909		766	CYCLIC_NUCLEOTIDE_PHOSPHODIESTERASE_ACTIVITY	MF	0.04
767	208627_s_at	AL391261.2		-0.009776		767	GROWTH	BP	0.04
768	209613_s_at	ADH1B	alcohol dehydrogenase 1B (class I), beta polypeptide [Source:HGNC Symbol;Acc:250]	0.366365		768	INNATE_IMMUNE_RESPONSE	BP	0.04
769	211940_x_at	RP11-349N19.2		-0.0318734		769	POSITIVE_REGULATION_OF_DNA_BINDING	BP	0.04
770	212386_at	TCF4	transcription factor 4 [Source:HGNC Symbol;Acc:11634]	-0.0972633		770	RESPONSE_TO_DRUG	BP	0.04
771	212390_at	RP11-94I2.1		0.0808143		771	SMALL_GTPASE_REGULATOR_ACTIVITY	MF	0.04
772	217165_x_at	MT1F	metallothionein 1F [Source:HGNC Symbol;Acc:7398]	-0.190691		772	INTEGRAL_TO_PLASMA_MEMBRANE	CC	0.04
773	200603_at	PRKAR1A	protein kinase, cAMP-dependent, regulatory, type I, alpha (tissue specific extinguisher 1) [Source:HGNC Symbol;Acc:9388]	0.0157141		773	MOLECULAR_ADAPTOR_ACTIVITY	MF	0.04
774	201550_x_at	ACTG1	actin, gamma 1 [Source:HGNC Symbol;Acc:144]	-0.0501992		774	REGULATION_OF_CELL_GROWTH	BP	0.04
775	207720_at	LOR	loricrin [Source:HGNC Symbol;Acc:6663]	0.0834049		775	NUCLEAR_MEMBRANE_PART	CC	0.04
776	209504_s_at	PLEKHB1	pleckstrin homology domain containing, family B (evectins) member 1 [Source:HGNC Symbol;Acc:19079]	0.509818		776	INTERLEUKIN_8_BIOSYNTHETIC_PROCESS	BP	0.04
777	219392_x_at			-0.0299256		777	REGULATION_OF_ENDOTHELIAL_CELL_PROLIFERATION	BP	0.04
778	200091_s_at	CTD-2287O16.1		-0.00698657		778	SPERMATID_DIFFERENTIATION	BP	0.04
779	200839_s_at	CTSB	cathepsin B [Source:HGNC Symbol;Acc:2527]	0.0110813		779	COFACTOR_TRANSPORTER_ACTIVITY	MF	0.04
780	202298_at	NDUFA1	NADH dehydrogenase (ubiquinone) 1 alpha subcomplex, 1, 7.5kDa [Source:HGNC Symbol;Acc:7683]	0.0258192		780	CYCLIC_NUCLEOTIDE_MEDIATED_SIGNALING	BP	0.04
781	203632_s_at	GPRC5B	G protein-coupled receptor, family C, group 5, member B [Source:HGNC Symbol;Acc:13308]	-0.0121671		781	MEMBRANE_ORGANIZATION_AND_BIOGENESIS	BP	0.04
782	204939_s_at	PLN	phospholamban [Source:HGNC Symbol;Acc:9080]	0.311342		782	NEGATIVE_REGULATION_OF_TRANSCRIPTION_FROM_RNA_POLYMERASE_II_PROMOTER	BP	0.04
783	207556_s_at	RP11-5G9.4		0.0865144		783	POSITIVE_REGULATION_OF_CELLULAR_PROTEIN_METABOLIC_PROCESS	BP	0.04
784	211995_x_at	ACTG1	actin, gamma 1 [Source:HGNC Symbol;Acc:144]	-0.0221369		784	GOLGI_APPARATUS_PART	CC	0.04
785	201340_s_at	ENC1	ectodermal-neural cortex 1 (with BTB-like domain) [Source:HGNC Symbol;Acc:3345]	0.14559		785	AMINO_ACID_TRANSPORT	BP	0.04
786	202291_s_at	MGP	matrix Gla protein [Source:HGNC Symbol;Acc:7060]	-0.307873		786	AROMATIC_COMPOUND_METABOLIC_PROCESS	BP	0.04
787	203381_s_at	APOE	apolipoprotein E [Source:HGNC Symbol;Acc:613]	-0.0856315		787	REGULATION_OF_CYTOSKELETON_ORGANIZATION_AND_BIOGENESIS	BP	0.04
788	205967_at	HIST1H4C	histone cluster 1, H4c [Source:HGNC Symbol;Acc:4787]	0.0927422		788	RNA_POLYMERASE_II_TRANSCRIPTION_FACTOR_ACTIVITY	MF	0.04
789	207412_x_at	CELP	carboxyl ester lipase pseudogene [Source:HGNC Symbol;Acc:1849]	0.0826317		789	METHYLTRANSFERASE_ACTIVITY	MF	0.04
790	208656_s_at	CCNI	cyclin I [Source:HGNC Symbol;Acc:1595]	0.0230862		790	PHOSPHOLIPID_METABOLIC_PROCESS	BP	0.04
791	210339_s_at	KLK2	kallikrein-related peptidase 2 [Source:HGNC Symbol;Acc:6363]	0.0764225		791	POSITIVE_REGULATION_OF_BINDING	BP	0.04
792	210427_x_at	ANXA2	annexin A2 [Source:HGNC Symbol;Acc:537]	-0.123081		792	N_ACETYLTRANSFERASE_ACTIVITY	MF	0.04
793	210982_s_at	HLA-DRA	HLA class II histocompatibility antigen, DR alpha chain Precursor (MHC class II antigen DRA) [Source:UniProtKB/Swiss-Prot;Acc:P01903]	-0.167151		793	NEGATIVE_REGULATION_OF_METABOLIC_PROCESS	BP	0.05
794	211345_x_at	AC008038.1	cDNA FLJ59433, highly similar to Elongation factor 1-gamma [Source:UniProtKB/TrEMBL;Acc:B4DUP0]	-0.0739747		794	GLUTAMINE_FAMILY_AMINO_ACID_METABOLIC_PROCESS	BP	0.05
795	212071_s_at	SPTBN1	spectrin, beta, non-erythrocytic 1 [Source:HGNC Symbol;Acc:11275]	-0.065055		795	HOMOPHILIC_CELL_ADHESION	BP	0.05
796	219509_at	MYOZ1	myozenin 1 [Source:HGNC Symbol;Acc:13752]	0.253492		796	HORMONE_SECRETION	BP	0.05
797	200965_s_at	ABLIM1	actin binding LIM protein 1 [Source:HGNC Symbol;Acc:78]	-0.0129626		797	REGULATION_OF_ENDOCYTOSIS	BP	0.05
798	204965_at	GC	group-specific component (vitamin D binding protein) [Source:HGNC Symbol;Acc:4187]	0.147274		798	COENZYME_BINDING	MF	0.05
799	205292_s_at	HNRNPA2B1	heterogeneous nuclear ribonucleoprotein A2/B1 [Source:HGNC Symbol;Acc:5033]	-0.000733157		799	DRUG_BINDING	MF	0.05
800	212958_x_at	PAM	peptidylglycine alpha-amidating monooxygenase [Source:HGNC Symbol;Acc:8596]	-0.0345928		800	TRANSCRIPTION_REPRESSOR_ACTIVITY	MF	0.05
801	214428_x_at	C4B	complement C4-B preproprotein [Source:RefSeq peptide;Acc:NP_001002029]	-0.00954811		801	RESPONSE_TO_ORGANIC_SUBSTANCE	BP	0.05
802	200088_x_at	RPL12P4	ribosomal protein L12 pseudogene 4 [Source:HGNC Symbol;Acc:16587]	-0.0680396		802	POST_TRANSLATIONAL_PROTEIN_MODIFICATION	BP	0.05
803	200937_s_at	RPL5	small nucleolar RNA, C/D box 21 [Source:HGNC Symbol;Acc:10144]	-0.0247173		803	POSITIVE_REGULATION_OF_PROTEIN_METABOLIC_PROCESS	BP	0.05
804	203753_at	TCF4	transcription factor 4 [Source:HGNC Symbol;Acc:11634]	-0.0969473		804	CARBOXYLIC_ACID_TRANSPORT	BP	0.05
805	203949_at	MPO	myeloperoxidase [Source:HGNC Symbol;Acc:7218]	0.109844		805	ORGANIC_ACID_TRANSPORT	BP	0.05
806	203999_at	SYT1	synaptotagmin I [Source:HGNC Symbol;Acc:11509]	0.542762		806	COFACTOR_BIOSYNTHETIC_PROCESS	BP	0.05
807	212097_at	CAV1	caveolin 1, caveolae protein, 22kDa [Source:HGNC Symbol;Acc:1527]	-0.0128135		807	POSITIVE_REGULATION_OF_CYTOKINE_BIOSYNTHETIC_PROCESS	BP	0.05
808	213476_x_at	TUBB3	melanocortin 1 receptor (alpha melanocyte stimulating hormone receptor) [Source:HGNC Symbol;Acc:6929]	0.0183902		808	POSITIVE_REGULATION_OF_PHOSPHORYLATION	BP	0.05
809	214577_at	MAP1B	microtubule-associated protein 1B [Source:HGNC Symbol;Acc:6836]	-0.0297119		809	N_ACYLTRANSFERASE_ACTIVITY	MF	0.05
810	214938_x_at	HMGB1	high-mobility group box 1 [Source:HGNC Symbol;Acc:4983]	-0.00687702		810	MRNA_SPLICE_SITE_SELECTION	BP	0.05
811	217378_x_at	AC016745.2		0.6247		811	POSITIVE_REGULATION_OF_CYTOKINE_SECRETION	BP	0.05
812	218353_at	RGS5	regulator of G-protein signaling 5 [Source:HGNC Symbol;Acc:10001]	-0.165752		812	POSITIVE_REGULATION_OF_CYTOSKELETON_ORGANIZATION_AND_BIOGENESIS	BP	0.05
813	200689_x_at	AC008038.1	cDNA FLJ59433, highly similar to Elongation factor 1-gamma [Source:UniProtKB/TrEMBL;Acc:B4DUP0]	-0.0843242		813	POSITIVE_REGULATION_OF_PEPTIDYL_TYROSINE_PHOSPHORYLATION	BP	0.05
814	201502_s_at	NFKBIA	nuclear factor of kappa light polypeptide gene enhancer in B-cells inhibitor, alpha [Source:HGNC Symbol;Acc:7797]	-0.0358807		814	PROTEIN_STABILIZATION	BP	0.05
815	201553_s_at	LAMP1	lysosomal-associated membrane protein 1 [Source:HGNC Symbol;Acc:6499]	-0.0211478		815	REGULATION_OF_GTPASE_ACTIVITY	BP	0.05
816	203129_s_at	KIF5C	kinesin family member 5C [Source:HGNC Symbol;Acc:6325]	0.702789		816	SPINDLE_ORGANIZATION_AND_BIOGENESIS	BP	0.05
817	204173_at	MYL6B	myosin, light chain 6B, alkali, smooth muscle and non-muscle [Source:HGNC Symbol;Acc:29823]	-0.0340663		817	PROTEIN_PHOSPHATASE_BINDING	MF	0.05
818	205950_s_at	CA1	carbonic anhydrase I [Source:HGNC Symbol;Acc:1368]	0.0824564		818	PROTEIN_SERINE_THREONINE_TYROSINE_KINASE_ACTIVITY	MF	0.05
819	209189_at	FOS	FBJ murine osteosarcoma viral oncogene homolog [Source:HGNC Symbol;Acc:3796]	-0.149604		819	EUKARYOTIC_TRANSLATION_INITIATION_FACTOR_3_COMPLEX	CC	0.05
820	210987_x_at	TPM1	tropomyosin 1 (alpha) [Source:HGNC Symbol;Acc:12010]	0.0464465		820	IMMUNOLOGICAL_SYNAPSE	CC	0.05
821	217724_at	SERBP1	SERPINE1 mRNA binding protein 1 [Source:HGNC Symbol;Acc:17860]	0.027833		821	CARBOHYDRATE_METABOLIC_PROCESS	BP	0.06
822	206488_s_at	CD36	CD36 molecule (thrombospondin receptor) [Source:HGNC Symbol;Acc:1663]	0.360926		822	POSITIVE_REGULATION_OF_CASPASE_ACTIVITY	BP	0.06
823	215978_x_at			-0.0394083		823	POSITIVE_REGULATION_OF_CELLULAR_COMPONENT_ORGANIZATION_AND_BIOGENESIS	BP	0.06
824	218380_at	NLRP1	NLR family, pyrin domain containing 1 [Source:HGNC Symbol;Acc:14374]	0.0368473		824	POSITIVE_REGULATION_OF_TRANSLATION	BP	0.06
825	219619_at	DIRAS2	DIRAS family, GTP-binding RAS-like 2 [Source:HGNC Symbol;Acc:19323]	0.65886		825	NUCLEAR_PORE	CC	0.06
826	200030_s_at	SLC25A3	solute carrier family 25 (mitochondrial carrier; phosphate carrier), member 3 [Source:HGNC Symbol;Acc:10989]	0.0190039		826	ACTIVATION_OF_NF_KAPPAB_TRANSCRIPTION_FACTOR	BP	0.06
827	200680_x_at	HMGB1	high-mobility group box 1 [Source:HGNC Symbol;Acc:4983]	-0.0401554		827	DNA_DAMAGE_RESPONSE__SIGNAL_TRANSDUCTION_RESULTING_IN_INDUCTION_OF_APOPTOSIS	BP	0.06
828	203862_s_at	ACTN2	actinin, alpha 2 [Source:HGNC Symbol;Acc:164]	0.344037		828	INTERACTION_WITH_HOST	BP	0.06
829	204102_s_at	EEF2	eukaryotic translation elongation factor 2 [Source:HGNC Symbol;Acc:3214]	-0.0139944		829	MITOTIC_SISTER_CHROMATID_SEGREGATION	BP	0.06
830	205454_at	HPCA	hippocalcin [Source:HGNC Symbol;Acc:5144]	0.405689		830	PHAGOCYTOSIS	BP	0.06
831	209071_s_at	RGS5	regulator of G-protein signaling 5 [Source:HGNC Symbol;Acc:10001]	-0.176009		831	REGULATION_OF_PROTEIN_IMPORT_INTO_NUCLEUS	BP	0.06
832	210244_at	CAMP	cathelicidin antimicrobial peptide [Source:HGNC Symbol;Acc:1472]	0.136759		832	TUBE_DEVELOPMENT	BP	0.06
833	210342_s_at	TPO	thyroid peroxidase [Source:HGNC Symbol;Acc:12015]	0.083997		833	ANION_CATION_SYMPORTER_ACTIVITY	MF	0.06
834	210682_at	LPO	lactoperoxidase [Source:HGNC Symbol;Acc:6678]	0.141326		834	NEGATIVE_REGULATION_OF_CELLULAR_METABOLIC_PROCESS	BP	0.06
835	210996_s_at	YWHAE	tyrosine 3-monooxygenase/tryptophan 5-monooxygenase activation protein, epsilon polypeptide [Source:HGNC Symbol;Acc:12851]	-0.00592701		835	ELECTRON_TRANSPORT_GO_0006118	BP	0.06
836	213890_x_at	RPS16	ribosomal protein S16 [Source:HGNC Symbol;Acc:10396]	-0.0180152		836	TRANSFERASE_ACTIVITY__TRANSFERRING_ACYL_GROUPS	MF	0.06
837	221916_at	NEFL	neurofilament, light polypeptide [Source:HGNC Symbol;Acc:7739]	0.637335		837	DNA_BINDING	MF	0.06
838	207077_at	CELA2B	chymotrypsin-like elastase family, member 2B [Source:HGNC Symbol;Acc:29995]	0.0479809		838	CHROMOSOME_ORGANIZATION_AND_BIOGENESIS	BP	0.06
839	209169_at	GPM6B	glycoprotein M6B [Source:HGNC Symbol;Acc:4461]	0.288749		839	TRANSCRIPTION_FROM_RNA_POLYMERASE_II_PROMOTER	BP	0.06
840	211719_x_at	FN1	fibronectin 1 [Source:HGNC Symbol;Acc:3778]	-0.0858005		840	GOLGI_APPARATUS	CC	0.06
841	200086_s_at	COX4I1	cytochrome c oxidase subunit IV isoform 1 [Source:HGNC Symbol;Acc:2265]	0.0215405		841	RESPONSE_TO_ENDOGENOUS_STIMULUS	BP	0.06
842	202825_at	SLC25A4	solute carrier family 25 (mitochondrial carrier; adenine nucleotide translocator), member 4 [Source:HGNC Symbol;Acc:10990]	-0.0664524		842	RHYTHMIC_PROCESS	BP	0.06
843	204621_s_at	NR4A2	nuclear receptor subfamily 4, group A, member 2 [Source:HGNC Symbol;Acc:7981]	0.0223374		843	RIBONUCLEASE_ACTIVITY	MF	0.06
844	205358_at	GRIA2	glutamate receptor, ionotropic, AMPA 2 [Source:HGNC Symbol;Acc:4572]	0.711407		844	CELLULAR_RESPONSE_TO_STIMULUS	BP	0.07
845	206262_at	ADH1C	alcohol dehydrogenase 1C (class I), gamma polypeptide [Source:HGNC Symbol;Acc:251]	0.350354		845	INORGANIC_ANION_TRANSPORT	BP	0.07
846	213587_s_at	ATP6V0E2	ATPase, H+ transporting V0 subunit e2 [Source:HGNC Symbol;Acc:21723]	0.159521		846	NEGATIVE_REGULATION_OF_CELL_ADHESION	BP	0.07
847	216699_s_at	KLK1	kallikrein 1 [Source:HGNC Symbol;Acc:6357]	0.201624		847	SISTER_CHROMATID_SEGREGATION	BP	0.07
848	217480_x_at	RP11-460N11.1		0.394764		848	MICROTUBULE_MOTOR_ACTIVITY	MF	0.07
849	217564_s_at	CPS1	carbamoyl-phosphate synthase 1, mitochondrial [Source:HGNC Symbol;Acc:2323]	0.127647		849	CELLULAR_CARBOHYDRATE_METABOLIC_PROCESS	BP	0.07
850	217753_s_at	RP11-151A6.3		0.00266272		850	INTRA_GOLGI_VESICLE_MEDIATED_TRANSPORT	BP	0.07
851	221493_at	TSPYL1	TSPY-like 1 [Source:HGNC Symbol;Acc:12382]	0.0558014		851	MITOCHONDRIAL_MEMBRANE_ORGANIZATION_AND_BIOGENESIS	BP	0.07
852	200804_at	TMBIM6	transmembrane BAX inhibitor motif containing 6 [Source:HGNC Symbol;Acc:11723]	0.0241335		852	MONOCARBOXYLIC_ACID_TRANSPORT	BP	0.07
853	200817_x_at	RPS10	ribosomal protein S10 [Source:HGNC Symbol;Acc:10383]	0.00627409		853	REGULATION_OF_NEURON_APOPTOSIS	BP	0.07
854	204151_x_at	AKR1C1	aldo-keto reductase family 1, member C1 (dihydrodiol dehydrogenase 1; 20-alpha (3-alpha)-hydroxysteroid dehydrogenase) [Source:HGNC Symbol;Acc:384]	-0.0543251		854	REGULATION_OF_PROTEIN_POLYMERIZATION	BP	0.07
855	210976_s_at	PFKM	phosphofructokinase, muscle [Source:HGNC Symbol;Acc:8877]	-0.0407486		855	RESPONSE_TO_CARBOHYDRATE_STIMULUS	BP	0.07
856	214271_x_at	SNORA65	Small nucleolar RNA SNORA65 [Source:RFAM;Acc:RF00302]	-0.0770431		856	MONOSACCHARIDE_TRANSMEMBRANE_TRANSPORTER_ACTIVITY	MF	0.07
857	219564_at	KCNJ16	potassium inwardly-rectifying channel, subfamily J, member 16 [Source:HGNC Symbol;Acc:6262]	0.50609		857	NEGATIVE_REGULATION_OF_TRANSCRIPTION	BP	0.07
858	220331_at	CYP46A1	cytochrome P450, family 46, subfamily A, polypeptide 1 [Source:HGNC Symbol;Acc:2641]	0.54284		858	INDUCTION_OF_APOPTOSIS_BY_INTRACELLULAR_SIGNALS	BP	0.08
859	220796_x_at	SLC35E1	solute carrier family 35, member E1 [Source:HGNC Symbol;Acc:20803]	-0.051804		859	LIPOPROTEIN_BIOSYNTHETIC_PROCESS	BP	0.08
860	204284_at	PPP1R3C	protein phosphatase 1, regulatory (inhibitor) subunit 3C [Source:HGNC Symbol;Acc:9293]	-0.149377		860	POSITIVE_REGULATION_OF_PHOSPHATE_METABOLIC_PROCESS	BP	0.08
861	205719_s_at	PAH	phenylalanine hydroxylase [Source:HGNC Symbol;Acc:8582]	0.195216		861	REGULATION_OF_PROTEIN_AMINO_ACID_PHOSPHORYLATION	BP	0.08
862	207508_at	ATP5G3	ATP synthase, H+ transporting, mitochondrial Fo complex, subunit C3 (subunit 9) [Source:HGNC Symbol;Acc:843]	-0.00554228		862	PROTEIN_SERINE_THREONINE_PHOSPHATASE_ACTIVITY	MF	0.08
863	208925_at	CLDND1	claudin domain containing 1 [Source:HGNC Symbol;Acc:1322]	0.197712		863	EMBRYONIC_DEVELOPMENT	BP	0.08
864	210095_s_at	IGFBP3	insulin-like growth factor binding protein 3 [Source:HGNC Symbol;Acc:5472]	-0.0725978		864	PROTEIN_DNA_COMPLEX_ASSEMBLY	BP	0.08
865	221232_s_at	ANKRD2	ankyrin repeat domain 2 (stretch responsive muscle) [Source:HGNC Symbol;Acc:495]	0.125282		865	POSITIVE_REGULATION_OF_TRANSCRIPTION_FACTOR_ACTIVITY	BP	0.08
866	200656_s_at	P4HB	prolyl 4-hydroxylase, beta polypeptide [Source:HGNC Symbol;Acc:8548]	0.0157732		866	RNA_DEPENDENT_ATPASE_ACTIVITY	MF	0.08
867	200872_at	S100A10	S100 calcium binding protein A10 [Source:HGNC Symbol;Acc:10487]	0.0153879		867	NEGATIVE_REGULATION_OF_NUCLEOBASE__NUCLEOSIDE__NUCLEOTIDE_AND_NUCLEIC_ACID_METABOLIC_PROCESS	BP	0.09
868	202376_at	SERPINA3	serpin peptidase inhibitor, clade A (alpha-1 antiproteinase, antitrypsin), member 3 [Source:HGNC Symbol;Acc:16]	0.388618		868	REGULATION_OF_TRANSCRIPTION_FROM_RNA_POLYMERASE_II_PROMOTER	BP	0.09
869	203861_s_at	ACTN2	actinin, alpha 2 [Source:HGNC Symbol;Acc:164]	0.558662		869	AMINO_ACID_CATABOLIC_PROCESS	BP	0.09
870	204734_at	KRT15	keratin 15 [Source:HGNC Symbol;Acc:6421]	0.471125		870	AUXILIARY_TRANSPORT_PROTEIN_ACTIVITY	MF	0.09
871	212554_at	CAP2	CAP, adenylate cyclase-associated protein, 2 (yeast) [Source:HGNC Symbol;Acc:20039]	-0.0531864		871	SYNAPSE	CC	0.09
872	216384_x_at	AC007537.1		-0.0100582		872	GLIOGENESIS	BP	0.09
873	216442_x_at	FN1	fibronectin 1 [Source:HGNC Symbol;Acc:3778]	-0.0956933		873	GLYCOSPHINGOLIPID_METABOLIC_PROCESS	BP	0.09
874	217491_x_at	COX7CP1	cytochrome c oxidase subunit VIIc pseudogene 1 [Source:HGNC Symbol;Acc:2293]	0.00656067		874	INACTIVATION_OF_MAPK_ACTIVITY	BP	0.09
875	200004_at	EIF4G2	eukaryotic translation initiation factor 4 gamma, 2 [Source:HGNC Symbol;Acc:3297]	0.00148727		875	MICROTUBULE_POLYMERIZATION_OR_DEPOLYMERIZATION	BP	0.09
876	200013_at	RPL24P4	ribosomal protein L24 pseudogene 4 [Source:HGNC Symbol;Acc:21371]	-0.00506083		876	NEGATIVE_REGULATION_OF_PHOSPHORYLATION	BP	0.09
877	201135_at	ECHS1	enoyl CoA hydratase, short chain, 1, mitochondrial [Source:HGNC Symbol;Acc:3151]	0.0316326		877	REGULATION_OF_ACTIN_POLYMERIZATION_AND_OR_DEPOLYMERIZATION	BP	0.09
878	203151_at	MAP1A	microtubule-associated protein 1A [Source:HGNC Symbol;Acc:6835]	0.317294		878	REGULATION_OF_LIPID_METABOLIC_PROCESS	BP	0.09
879	206276_at	LY6D	lymphocyte antigen 6 complex, locus D [Source:HGNC Symbol;Acc:13348]	0.306452		879	GABA_RECEPTOR_ACTIVITY	MF	0.09
880	208293_x_at	CSH1	chorionic somatomammotropin hormone 1 (placental lactogen) [Source:HGNC Symbol;Acc:2440]	0.0924535		880	NEUROPEPTIDE_HORMONE_ACTIVITY	MF	0.09
881	212531_at	LCN2	lipocalin 2 [Source:HGNC Symbol;Acc:6526]	0.376352		881	PROTEIN_TRANSPORTER_ACTIVITY	MF	0.09
882	215952_s_at	OAZ1	ornithine decarboxylase antizyme 1 [Source:HGNC Symbol;Acc:8095]	0.00305292		882	SUGAR_TRANSMEMBRANE_TRANSPORTER_ACTIVITY	MF	0.09
883	200034_s_at	CTD-2124B20.1		-0.0158741		883	SULFURIC_ESTER_HYDROLASE_ACTIVITY	MF	0.09
884	201425_at	ALDH2	aldehyde dehydrogenase 2 family (mitochondrial) [Source:HGNC Symbol;Acc:404]	-0.115691		884	TRANSCRIPTION_ELONGATION_REGULATOR_ACTIVITY	MF	0.09
885	206158_s_at	CNBP	CCHC-type zinc finger, nucleic acid binding protein [Source:HGNC Symbol;Acc:13164]	0.0208422		885	REGULATION_OF_CELL_DIFFERENTIATION	BP	0.1
886	206801_at	NPPB	natriuretic peptide precursor B [Source:HGNC Symbol;Acc:7940]	0.110275		886	INTERPHASE	BP	0.1
887	213135_at	TIAM1	T-cell lymphoma invasion and metastasis 1 [Source:HGNC Symbol;Acc:11805]	-0.0528284		887	POSITIVE_REGULATION_OF_SECRETION	BP	0.1
888	215193_x_at	HLA-DRB4	HLA class II histocompatibility antigen, DR beta 4 chain Precursor [Source:UniProtKB/Swiss-Prot;Acc:P13762]	-0.0678178		888	CYTOPLASMIC_VESICLE_MEMBRANE	CC	0.1
889	266_s_at			0.367671		889	CYTOPLASMIC_VESICLE_PART	CC	0.1
890	200735_x_at	NACA	nascent polypeptide-associated complex alpha subunit [Source:HGNC Symbol;Acc:7629]	-0.0287385		890	AMINE_TRANSMEMBRANE_TRANSPORTER_ACTIVITY	MF	0.1
891	207547_s_at	FAM107A	family with sequence similarity 107, member A [Source:HGNC Symbol;Acc:30827]	0.174474		891	METALLOPEPTIDASE_ACTIVITY	MF	0.1
892	208040_s_at	MYBPC3	myosin binding protein C, cardiac [Source:HGNC Symbol;Acc:7551]	0.132459		892	BIOPOLYMER_CATABOLIC_PROCESS	BP	0.1
893	212464_s_at	FN1	fibronectin 1 [Source:HGNC Symbol;Acc:3778]	-0.0591312		893	NEGATIVE_REGULATION_OF_CELL_CYCLE	BP	0.1
894	201134_x_at	COX7C	cytochrome c oxidase subunit VIIc [Source:HGNC Symbol;Acc:2292]	0.0146514		894	POSITIVE_REGULATION_OF_TRANSCRIPTION	BP	0.1
895	203752_s_at	JUND	jun D proto-oncogene [Source:HGNC Symbol;Acc:6206]	-0.026563		895	CELLULAR_POLYSACCHARIDE_METABOLIC_PROCESS	BP	0.1
896	205774_at	F12	coagulation factor XII (Hageman factor) [Source:HGNC Symbol;Acc:3530]	0.203803		896	NEGATIVE_REGULATION_OF_DNA_REPLICATION	BP	0.1
897	206759_at	FCER2	Fc fragment of IgE, low affinity II, receptor for (CD23) [Source:HGNC Symbol;Acc:3612]	0.105939		897	NEGATIVE_REGULATION_OF_PHOSPHATE_METABOLIC_PROCESS	BP	0.1
898	207317_s_at	CASQ2	calsequestrin 2 (cardiac muscle) [Source:HGNC Symbol;Acc:1513]	0.416446		898	POSITIVE_REGULATION_OF_CELL_ADHESION	BP	0.1
899	208808_s_at	HMGB2	high-mobility group box 2 [Source:HGNC Symbol;Acc:5000]	-0.0121612		899	REGULATION_OF_JNK_CASCADE	BP	0.1
900	209242_at	ZIM2	PEG3 antisense RNA (non-protein coding) [Source:HGNC Symbol;Acc:35127]	0.0552379		900	REGULATION_OF_TRANSFORMING_GROWTH_FACTOR_BETA_RECEPTOR_SIGNALING_PATHWAY	BP	0.1
901	211071_s_at	MLLT11	myeloid/lymphoid or mixed-lineage leukemia (trithorax homolog, Drosophila); translocated to, 11 [Source:HGNC Symbol;Acc:16997]	0.0908686		901	3__5__CYCLIC_NUCLEOTIDE_PHOSPHODIESTERASE_ACTIVITY	MF	0.1
902	204992_s_at	PFN2	profilin 2 [Source:HGNC Symbol;Acc:8882]	-0.118803		902	CASPASE_REGULATOR_ACTIVITY	MF	0.1
903	209260_at	SFN	stratifin [Source:HGNC Symbol;Acc:10773]	0.4029		903	PHOSPHATASE_BINDING	MF	0.1
904	210495_x_at	FN1	fibronectin 1 [Source:HGNC Symbol;Acc:3778]	-0.063276		904	PHOSPHATE_TRANSMEMBRANE_TRANSPORTER_ACTIVITY	MF	0.1
905	211445_x_at	NACAP1	nascent-polypeptide-associated complex alpha polypeptide pseudogene 1 [Source:HGNC Symbol;Acc:24688]	0.0641254		905	INTRINSIC_TO_GOLGI_MEMBRANE	CC	0.1
906	212587_s_at	PTPRC	protein tyrosine phosphatase, receptor type, C [Source:HGNC Symbol;Acc:9666]	0.0619253		906	SYNAPSE_PART	CC	0.1
907	214529_at	TSHB	thyroid stimulating hormone, beta [Source:HGNC Symbol;Acc:12372]	0.0524298		907	AMINE_CATABOLIC_PROCESS	BP	0.1
908	217466_x_at	SNORA64	Small nucleolar RNA SNORA64/SNORA10 family [Source:RFAM;Acc:RF00264]	-0.00358443		908	SPHINGOLIPID_BIOSYNTHETIC_PROCESS	BP	0.1
909	220948_s_at	ATP1A1	ATPase, Na+/K+ transporting, alpha 1 polypeptide [Source:HGNC Symbol;Acc:799]	-0.0259126		909	COFACTOR_METABOLIC_PROCESS	BP	0.1
910	221748_s_at	TNS1	tensin 1 [Source:HGNC Symbol;Acc:11973]	-0.162076		910	TRANSFERASE_ACTIVITY__TRANSFERRING_GROUPS_OTHER_THAN_AMINO_ACYL_GROUPS	MF	0.1
911	201251_at	PKM2	pyruvate kinase, muscle [Source:HGNC Symbol;Acc:9021]	-0.0424023		911	NUCLEASE_ACTIVITY	MF	0.1
912	201785_at	RNASE1	ribonuclease, RNase A family, 1 (pancreatic) [Source:HGNC Symbol;Acc:10044]	-0.149242		912	CELL_CYCLE_PROCESS	BP	0.1
913	203663_s_at	COX5A	cytochrome c oxidase subunit Va [Source:HGNC Symbol;Acc:2267]	0.00678528		913	RNA_SPLICING__VIA_TRANSESTERIFICATION_REACTIONS	BP	0.1
914	207957_s_at	PRKCB	protein kinase C, beta [Source:HGNC Symbol;Acc:9395]	0.0353474		914	VESICLE_MEMBRANE	CC	0.1
915	207988_s_at	ARPC2	actin related protein 2/3 complex, subunit 2, 34kDa [Source:HGNC Symbol;Acc:705]	0.0288441		915	TRANSCRIPTION_FACTOR_COMPLEX	CC	0.1
916	213151_s_at	2007-09-01	septin 7 [Source:HGNC Symbol;Acc:1717]	0.0758392		916	PROTEIN_MODIFICATION_PROCESS	BP	0.1
917	220620_at	CRCT1	cysteine-rich C-terminal 1 [Source:HGNC Symbol;Acc:29875]	0.217927		917	REGULATION_OF_ORGANELLE_ORGANIZATION_AND_BIOGENESIS	BP	0.1
918	202325_s_at	ATP5J	ATP synthase, H+ transporting, mitochondrial Fo complex, subunit F6 [Source:HGNC Symbol;Acc:847]	0.00792334		918	CELL_CORTEX	CC	0.1
919	202357_s_at	CFB	Complement factor B Precursor (EC 3.4.21.47)(C3/C5 convertase)(Properdin factor B)(Glycine-rich beta glycoprotein)(GBG)(PBF2) [Contains Complement factor B Ba fragment;Complement factor B Bb fragment] [Source:UniProtKB/Swiss-Prot;Acc:P00751]	0.322015		919	HOMEOSTASIS_OF_NUMBER_OF_CELLS	BP	0.1
920	203549_s_at	LPL	lipoprotein lipase [Source:HGNC Symbol;Acc:6677]	0.16671		920	REGULATION_OF_NUCLEOCYTOPLASMIC_TRANSPORT	BP	0.1
921	204670_x_at	HLA-DRB1	HLA class II histocompatibility antigen, DRB1-11 beta chain Precursor (MHC class II antigen DRB1*11)(DRw11)(DR-5)(DR5) [Source:UniProtKB/Swiss-Prot;Acc:P20039]	-0.0985793		921	RNA_CATABOLIC_PROCESS	BP	0.1
922	214321_at	NOV	nephroblastoma overexpressed gene [Source:HGNC Symbol;Acc:7885]	0.117105		922	CORTICAL_CYTOSKELETON	CC	0.1
923	217673_x_at			0.00750235		923	CELL_FATE_COMMITMENT	BP	0.1
924	218952_at	PCSK1N	proprotein convertase subtilisin/kexin type 1 inhibitor [Source:HGNC Symbol;Acc:17301]	0.423185		924	DETECTION_OF_CHEMICAL_STIMULUS	BP	0.1
925	202154_x_at	TUBB3	melanocortin 1 receptor (alpha melanocyte stimulating hormone receptor) [Source:HGNC Symbol;Acc:6929]	0.0130161		925	GLYCOLIPID_METABOLIC_PROCESS	BP	0.1
926	203295_s_at	ATP1A2	ATPase, Na+/K+ transporting, alpha 2 polypeptide [Source:HGNC Symbol;Acc:800]	-0.0019574		926	POST_GOLGI_VESICLE_MEDIATED_TRANSPORT	BP	0.1
927	204938_s_at	PLN	phospholamban [Source:HGNC Symbol;Acc:9080]	0.492286		927	REGULATION_OF_PEPTIDYL_TYROSINE_PHOSPHORYLATION	BP	0.1
928	208147_s_at	CYP2C8	cytochrome P450, family 2, subfamily C, polypeptide 8 [Source:HGNC Symbol;Acc:2622]	0.0929899		928	CARBOXY_LYASE_ACTIVITY	MF	0.1
929	211990_at	HLA-DPA1	HLA class II histocompatibility antigen, DP alpha 1 chain Precursor (HLA-SB alpha chain)(MHC class II DP3-alpha)(DP(W3))(DP(W4)) [Source:UniProtKB/Swiss-Prot;Acc:P20036]	-0.0538174		929	DEAMINASE_ACTIVITY	MF	0.1
930	212270_x_at	AC100778.1	60S ribosomal protein L17 (60S ribosomal protein L23)(PD-1) [Source:UniProtKB/Swiss-Prot;Acc:P18621]	-0.00230138		930	GLUTATHIONE_TRANSFERASE_ACTIVITY	MF	0.1
931	217973_at	DCXR	dicarbonyl/L-xylulose reductase [Source:HGNC Symbol;Acc:18985]	0.0034836		931	HORMONE_BINDING	MF	0.1
932	221646_s_at	ZDHHC11B	zinc finger, DHHC-type containing 11B [Source:HGNC Symbol;Acc:32962]	0.000622479		932	N_METHYLTRANSFERASE_ACTIVITY	MF	0.1
933	200819_s_at	AC007969.5		-0.000254795		933	PROTEIN_METHYLTRANSFERASE_ACTIVITY	MF	0.1
934	201496_x_at	MYH11	myosin, heavy chain 11, smooth muscle [Source:HGNC Symbol;Acc:7569]	0.145789		934	CORTICAL_ACTIN_CYTOSKELETON	CC	0.1
935	202388_at	RGS2	regulator of G-protein signaling 2, 24kDa [Source:HGNC Symbol;Acc:9998]	0.0992482		935	NITROGEN_COMPOUND_CATABOLIC_PROCESS	BP	0.1
936	208691_at	TFRC	transferrin receptor (p90, CD71) [Source:HGNC Symbol;Acc:11763]	0.0147005		936	TRANSFERASE_ACTIVITY__TRANSFERRING_ALKYL_OR_ARYL__OTHER_THAN_METHYL__GROUPS	MF	0.1
937	212537_x_at	AC100778.1	60S ribosomal protein L17 (60S ribosomal protein L23)(PD-1) [Source:UniProtKB/Swiss-Prot;Acc:P18621]	-0.00554439		937	VESICLE_MEDIATED_TRANSPORT	BP	0.1
938	213193_x_at			0.310919		938	NEGATIVE_REGULATION_OF_PROTEIN_METABOLIC_PROCESS	BP	0.2
939	214768_x_at	IGKV2-28		0.453533		939	REGULATION_OF_RHO_PROTEIN_SIGNAL_TRANSDUCTION	BP	0.2
940	218002_s_at	CXCL14	chemokine (C-X-C motif) ligand 14 [Source:HGNC Symbol;Acc:10640]	-0.271733		940	RIBONUCLEOPROTEIN_BINDING	MF	0.2
941	201819_at	SCARB1	scavenger receptor class B, member 1 [Source:HGNC Symbol;Acc:1664]	-0.0342727		941	SIALYLTRANSFERASE_ACTIVITY	MF	0.2
942	206119_at	BHMT	betaine--homocysteine S-methyltransferase [Source:HGNC Symbol;Acc:1047]	0.124068		942	OLIGOSACCHARYL_TRANSFERASE_COMPLEX	CC	0.2
943	207820_at	ADH1A	alcohol dehydrogenase 1A (class I), alpha polypeptide [Source:HGNC Symbol;Acc:249]	0.185991		943	BIOPOLYMER_MODIFICATION	BP	0.2
944	212077_at	CALD1	caldesmon 1 [Source:HGNC Symbol;Acc:1441]	-0.0476935		944	ACTIN_FILAMENT_ORGANIZATION	BP	0.2
945	215111_s_at	TSC22D1	TSC22 domain family, member 1 [Source:HGNC Symbol;Acc:16826]	-0.10429		945	CHROMATIN_REMODELING	BP	0.2
946	217963_s_at	NGFRAP1	nerve growth factor receptor (TNFRSF16) associated protein 1 [Source:HGNC Symbol;Acc:13388]	-0.115081		946	PEPTIDYL_TYROSINE_PHOSPHORYLATION	BP	0.2
947	219737_s_at	PCDH9	protocadherin 9 [Source:HGNC Symbol;Acc:8661]	0.077064		947	PEPTIDE_BINDING	MF	0.2
948	200094_s_at	EEF2	eukaryotic translation elongation factor 2 [Source:HGNC Symbol;Acc:3214]	-0.0314933		948	MYELOID_LEUKOCYTE_DIFFERENTIATION	BP	0.2
949	205651_x_at	RAPGEF4	Rap guanine nucleotide exchange factor (GEF) 4 [Source:HGNC Symbol;Acc:16626]	0.211776		949	POLYSACCHARIDE_METABOLIC_PROCESS	BP	0.2
950	208635_x_at	NACA	nascent polypeptide-associated complex alpha subunit [Source:HGNC Symbol;Acc:7629]	-0.0170166		950	RAS_GUANYL_NUCLEOTIDE_EXCHANGE_FACTOR_ACTIVITY	MF	0.2
951	208671_at	SERINC1	serine incorporator 1 [Source:HGNC Symbol;Acc:13464]	0.0841758		951	CONDENSED_NUCLEAR_CHROMOSOME	CC	0.2
952	217747_s_at	CTB-33G10.1		-0.0159545		952	MITOCHONDRIAL_RESPIRATORY_CHAIN_COMPLEX_I	CC	0.2
953	200655_s_at	CALM1	calmodulin 1 (phosphorylase kinase, delta) [Source:HGNC Symbol;Acc:1442]	0.0191993		953	NADH_DEHYDROGENASE_COMPLEX	CC	0.2
954	201522_x_at	SNRPN	small nuclear ribonucleoprotein polypeptide N [Source:HGNC Symbol;Acc:11164]	0.0643403		954	RESPIRATORY_CHAIN_COMPLEX_I	CC	0.2
955	202286_s_at	TACSTD2	tumor-associated calcium signal transducer 2 [Source:HGNC Symbol;Acc:11530]	0.694775		955	AMINO_ACID_TRANSMEMBRANE_TRANSPORTER_ACTIVITY	MF	0.2
956	203973_s_at	CEBPD	CCAAT/enhancer binding protein (C/EBP), delta [Source:HGNC Symbol;Acc:1835]	-0.0723848		956	DNA_RECOMBINATION	BP	0.2
957	208942_s_at	SEC62	SEC62 homolog (S. cerevisiae) [Source:HGNC Symbol;Acc:11846]	-0.0420807		957	ATP_BINDING	MF	0.2
958	209706_at	NKX3-1	NK3 homeobox 1 [Source:HGNC Symbol;Acc:7838]	0.21107		958	NEGATIVE_REGULATION_OF_RNA_METABOLIC_PROCESS	BP	0.2
959	212657_s_at	IL1RN	interleukin 1 receptor antagonist [Source:HGNC Symbol;Acc:6000]	0.492549		959	NEGATIVE_REGULATION_OF_TRANSCRIPTION__DNA_DEPENDENT	BP	0.2
960	200673_at	LAPTM4A	lysosomal protein transmembrane 4 alpha [Source:HGNC Symbol;Acc:6924]	-0.0459171		960	CHANNEL_REGULATOR_ACTIVITY	MF	0.2
961	200809_x_at	RPL12P1		-0.0393735		961	CELL_CORTEX_PART	CC	0.2
962	200871_s_at	PSAP	prosaposin [Source:HGNC Symbol;Acc:9498]	-0.0212864		962	SECRETORY_PATHWAY	BP	0.2
963	202110_at	COX7B	cytochrome c oxidase subunit VIIb [Source:HGNC Symbol;Acc:2291]	0.0278159		963	LIPOPROTEIN_METABOLIC_PROCESS	BP	0.2
964	202228_s_at	NPTN	neuroplastin [Source:HGNC Symbol;Acc:17867]	0.0397653		964	SYMPORTER_ACTIVITY	MF	0.2
965	203929_s_at	AC217779.2	microtubule-associated protein tau isoform 5 [Source:RefSeq peptide;Acc:NP_001116539]	0.00335437		965	RESPONSE_TO_ABIOTIC_STIMULUS	BP	0.2
966	213048_s_at			-0.0359235		966	POSITIVE_REGULATION_OF_NUCLEOBASE__NUCLEOSIDE__NUCLEOTIDE_AND_NUCLEIC_ACID_METABOLIC_PROCESS	BP	0.2
967	213881_x_at	SUMO2P	SMT3 suppressor of mif two 3 homolog 2 (S. cerevisiae) pseudogene 1 [Source:HGNC Symbol;Acc:13985]	-0.000442976		967	CELL_CYCLE_GO_0007049	BP	0.2
968	203798_s_at	VSNL1	visinin-like 1 [Source:HGNC Symbol;Acc:12722]	0.550638		968	ANION_TRANSMEMBRANE_TRANSPORTER_ACTIVITY	MF	0.2
969	204551_s_at	AHSG	alpha-2-HS-glycoprotein [Source:HGNC Symbol;Acc:349]	0.0584906		969	ENERGY_RESERVE_METABOLIC_PROCESS	BP	0.2
970	213503_x_at	ANXA2	annexin A2 [Source:HGNC Symbol;Acc:537]	-0.122561		970	FEMALE_GAMETE_GENERATION	BP	0.2
971	216576_x_at			0.574069		971	POSITIVE_REGULATION_OF_PROTEIN_AMINO_ACID_PHOSPHORYLATION	BP	0.2
972	200978_at	MDH1	malate dehydrogenase 1, NAD (soluble) [Source:HGNC Symbol;Acc:6970]	0.0845583		972	REGULATION_OF_CATABOLIC_PROCESS	BP	0.2
973	201009_s_at	TXNIP	thioredoxin interacting protein [Source:HGNC Symbol;Acc:16952]	-0.109884		973	REGULATION_OF_DEFENSE_RESPONSE	BP	0.2
974	202090_s_at	UQCR11	ubiquinol-cytochrome c reductase, complex III subunit XI [Source:HGNC Symbol;Acc:30862]	0.0218622		974	CARBOHYDRATE_TRANSMEMBRANE_TRANSPORTER_ACTIVITY	MF	0.2
975	205649_s_at	FGA	fibrinogen alpha chain [Source:HGNC Symbol;Acc:3661]	0.0566568		975	HYDROLASE_ACTIVITY__ACTING_ON_CARBON_NITROGEN__BUT_NOT_PEPTIDE__BONDS__IN_CYCLIC_AMIDINES	MF	0.2
976	212224_at	ALDH1A1	aldehyde dehydrogenase 1 family, member A1 [Source:HGNC Symbol;Acc:402]	-0.119778		976	MITOTIC_SPINDLE_ORGANIZATION_AND_BIOGENESIS	BP	0.2
977	217740_x_at	SNORD36	Small nucleolar RNA SNORD36 [Source:RFAM;Acc:RF00049]	-0.0602557		977	NUCLEOTIDE_SUGAR_METABOLIC_PROCESS	BP	0.2
978	221589_s_at			-0.0967814		978	OVULATION_CYCLE	BP	0.2
979	201231_s_at	ENO1	enolase 1, (alpha) [Source:HGNC Symbol;Acc:3350]	-0.00913876		979	RNA_3__END_PROCESSING	BP	0.2
980	201371_s_at	CUL3	cullin 3 [Source:HGNC Symbol;Acc:2553]	0.0356996		980	INSULIN_LIKE_GROWTH_FACTOR_RECEPTOR_BINDING	MF	0.2
981	208616_s_at	PTP4A2	protein tyrosine phosphatase type IVA, member 2 [Source:HGNC Symbol;Acc:9635]	0.0185653		981	OXIDOREDUCTASE_ACTIVITY__ACTING_ON_THE_CH_NH_GROUP_OF_DONORS	MF	0.2
982	212067_s_at	C1R	complement component 1, r subcomponent [Source:HGNC Symbol;Acc:1246]	-0.270598		982	PATTERN_RECOGNITION_RECEPTOR_ACTIVITY	MF	0.2
983	200738_s_at	PGK1	phosphoglycerate kinase 1 [Source:HGNC Symbol;Acc:8896]	0.0104444		983	PEPTIDYL_AMINO_ACID_MODIFICATION	BP	0.2
984	202859_x_at	IL8	interleukin 8 [Source:HGNC Symbol;Acc:6025]	0.329247		984	G_PROTEIN_SIGNALING__COUPLED_TO_IP3_SECOND_MESSENGER__PHOSPHOLIPASE_C_ACTIVATING	BP	0.2
985	205653_at	CTSG	cathepsin G [Source:HGNC Symbol;Acc:2532]	0.207334		985	HYDROLASE_ACTIVITY__ACTING_ON_CARBON_NITROGEN__BUT_NOT_PEPTIDE__BONDS	MF	0.2
986	205799_s_at	SLC3A1	solute carrier family 3 (cystine, dibasic and neutral amino acid transporters, activator of cystine, dibasic and neutral amino acid transport), member 1 [Source:HGNC Symbol;Acc:11025]	0.215482		986	MITOCHONDRIAL_LUMEN	CC	0.2
987	206177_s_at	ARG1	arginase, liver [Source:HGNC Symbol;Acc:663]	0.176581		987	MITOCHONDRIAL_MATRIX	CC	0.2
988	220275_at	CUZD1	CUB and zona pellucida-like domains 1 [Source:HGNC Symbol;Acc:17937]	0.0570876		988	ONE_CARBON_COMPOUND_METABOLIC_PROCESS	BP	0.2
989	221875_x_at	HLA-F	major histocompatibility complex, class I, F [Source:HGNC Symbol;Acc:4963]	-0.0111452		989	PEPTIDYL_TYROSINE_MODIFICATION	BP	0.2
990	AFFX-HUMRGE/M10098_M_at	AL592188.6		-0.0210273		990	INTERLEUKIN_BINDING	MF	0.2
991	201563_at	SORD	sorbitol dehydrogenase [Source:HGNC Symbol;Acc:11184]	0.0291112		991	RNA_HELICASE_ACTIVITY	MF	0.2
992	202704_at	TOB1	transducer of ERBB2, 1 [Source:HGNC Symbol;Acc:11979]	0.023999		992	MICROTUBULE_CYTOSKELETON_ORGANIZATION_AND_BIOGENESIS	BP	0.2
993	206453_s_at	NDRG2	NDRG family member 2 [Source:HGNC Symbol;Acc:14460]	-0.202267		993	REGULATION_OF_CYTOKINE_BIOSYNTHETIC_PROCESS	BP	0.2
994	211528_x_at	HLA-G	HLA class I histocompatibility antigen, alpha chain G Precursor (HLA G antigen) [Source:UniProtKB/Swiss-Prot;Acc:P17693]	-0.0401443		994	MICROTUBULE_ORGANIZING_CENTER	CC	0.2
995	214274_s_at	ACAA1	acetyl-CoA acyltransferase 1 [Source:HGNC Symbol;Acc:82]	0.00859759		995	RNA_SPLICING	BP	0.2
996	200033_at	DDX5	DEAD (Asp-Glu-Ala-Asp) box polypeptide 5 [Source:HGNC Symbol;Acc:2746]	-0.0298149		996	MEMBRANE_LIPID_BIOSYNTHETIC_PROCESS	BP	0.2
997	201119_s_at	COX8A	cytochrome c oxidase subunit VIIIA (ubiquitous) [Source:HGNC Symbol;Acc:2294]	0.0344884		997	CYTOKINESIS	BP	0.2
998	201310_s_at	C5orf13	Neuronal protein 3.1 (Protein p311) [Source:UniProtKB/Swiss-Prot;Acc:Q16612]	-0.0442952		998	INSULIN_RECEPTOR_SIGNALING_PATHWAY	BP	0.2
999	201322_at	ATP5B	ATP synthase, H+ transporting, mitochondrial F1 complex, beta polypeptide [Source:HGNC Symbol;Acc:830]	0.00396238		999	ATP_DEPENDENT_RNA_HELICASE_ACTIVITY	MF	0.2
1000	202768_at	FOSB	FBJ murine osteosarcoma viral oncogene homolog B [Source:HGNC Symbol;Acc:3797]	0.349815		1000	DOUBLE_STRANDED_RNA_BINDING	MF	0.2
1001	210013_at	HPX	hemopexin [Source:HGNC Symbol;Acc:5171]	0.0548763		1001	MICROTUBULE_ORGANIZING_CENTER_PART	CC	0.2
1002	214150_x_at	ATP6V0E1	ATPase, H+ transporting, lysosomal 9kDa, V0 subunit e1 [Source:HGNC Symbol;Acc:863]	-0.0195908		1002	SPINDLE_POLE	CC	0.2
1003	216207_x_at	IGKV1-13		0.325055		1003	SPECIFIC_RNA_POLYMERASE_II_TRANSCRIPTION_FACTOR_ACTIVITY	MF	0.2
1004	220378_at	TCP11	t-complex 11 homolog (mouse) [Source:HGNC Symbol;Acc:11658]	0.0453968		1004	PROTEIN_AMINO_ACID_AUTOPHOSPHORYLATION	BP	0.2
1005	202698_x_at	COX4I1	cytochrome c oxidase subunit IV isoform 1 [Source:HGNC Symbol;Acc:2265]	0.0208997		1005	PROTEIN_AUTOPROCESSING	BP	0.2
1006	207849_at	IL2	interleukin 2 [Source:HGNC Symbol;Acc:6001]	0.0925492		1006	ATP_DEPENDENT_HELICASE_ACTIVITY	MF	0.2
1007	210891_s_at	GTF2I	general transcription factor IIi [Source:HGNC Symbol;Acc:4659]	0.00846631		1007	ADENYL_RIBONUCLEOTIDE_BINDING	MF	0.2
1008	212223_at	IDS	iduronate 2-sulfatase [Source:HGNC Symbol;Acc:5389]	0.0862081		1008	DNA_MODIFICATION	BP	0.2
1009	213969_x_at	AC011816.4		-0.0394177		1009	EPITHELIAL_TO_MESENCHYMAL_TRANSITION	BP	0.2
1010	220414_at	CALML5	calmodulin-like 5 [Source:HGNC Symbol;Acc:18180]	0.203653		1010	LYSOSOMAL_TRANSPORT	BP	0.2
1011	202077_at	NDUFAB1	NADH dehydrogenase (ubiquinone) 1, alpha/beta subcomplex, 1, 8kDa [Source:HGNC Symbol;Acc:7694]	0.0243254		1011	POSITIVE_REGULATION_OF_DEFENSE_RESPONSE	BP	0.2
1012	208747_s_at	C1S	complement component 1, s subcomponent [Source:HGNC Symbol;Acc:1247]	-0.179386		1012	PROTEIN_TARGETING_TO_MITOCHONDRION	BP	0.2
1013	208836_at	ATP1B3	ATPase, Na+/K+ transporting, beta 3 polypeptide [Source:HGNC Symbol;Acc:806]	-0.0143688		1013	PURINE_RIBONUCLEOTIDE_METABOLIC_PROCESS	BP	0.2
1014	218205_s_at	MKNK2	MAP kinase interacting serine/threonine kinase 2 [Source:HGNC Symbol;Acc:7111]	-0.0625804		1014	RESPONSE_TO_TOXIN	BP	0.2
1015	200621_at	CSRP1	cysteine and glycine-rich protein 1 [Source:HGNC Symbol;Acc:2469]	-0.0857592		1015	RNA_ELONGATION	BP	0.2
1016	200642_at	SOD1	superoxide dismutase 1, soluble [Source:HGNC Symbol;Acc:11179]	0.00737977		1016	S_PHASE_OF_MITOTIC_CELL_CYCLE	BP	0.2
1017	201864_at	GDI1	GDP dissociation inhibitor 1 [Source:HGNC Symbol;Acc:4226]	0.108174		1017	TYROSINE_PHOSPHORYLATION_OF_STAT_PROTEIN	BP	0.2
1018	203130_s_at	KIF5C	kinesin family member 5C [Source:HGNC Symbol;Acc:6325]	0.55902		1018	RHO_GUANYL_NUCLEOTIDE_EXCHANGE_FACTOR_ACTIVITY	MF	0.2
1019	205319_at			0.341949		1019	STEROID_HORMONE_RECEPTOR_BINDING	MF	0.2
1020	206134_at	ADAMDEC1	ADAM-like, decysin 1 [Source:HGNC Symbol;Acc:16299]	0.179135		1020	TELOMERIC_DNA_BINDING	MF	0.2
1021	207285_x_at	CSH2	chorionic somatomammotropin hormone 2 [Source:HGNC Symbol;Acc:2441]	0.0920734		1021	TRANSITION_METAL_ION_TRANSMEMBRANE_TRANSPORTER_ACTIVITY	MF	0.2
1022	209168_at	GPM6B	glycoprotein M6B [Source:HGNC Symbol;Acc:4461]	0.326331		1022	TRANS_GOLGI_NETWORK_TRANSPORT_VESICLE	CC	0.2
1023	210078_s_at	KCNAB1	potassium voltage-gated channel, shaker-related subfamily, beta member 1 [Source:HGNC Symbol;Acc:6228]	0.088539		1023	NEGATIVE_REGULATION_OF_CELLULAR_PROTEIN_METABOLIC_PROCESS	BP	0.2
1024	216342_x_at	RP5-1068H6.3		-0.024006		1024	TRANSFORMING_GROWTH_FACTOR_BETA_RECEPTOR_SIGNALING_PATHWAY	BP	0.2
1025	39763_at	HPX	hemopexin [Source:HGNC Symbol;Acc:5171]	0.0788279		1025	CATION_TRANSPORT	BP	0.2
1026	200029_at	RP11-889L3.1		-0.0364676		1026	POSITIVE_REGULATION_OF_TRANSCRIPTION__DNA_DEPENDENT	BP	0.2
1027	201432_at	CAT	catalase [Source:HGNC Symbol;Acc:1516]	0.00144196		1027	GLUTAMATE_SIGNALING_PATHWAY	BP	0.2
1028	201568_at	UQCRQ	ubiquinol-cytochrome c reductase, complex III subunit VII, 9.5kDa [Source:HGNC Symbol;Acc:29594]	-0.0144884		1028	NEGATIVE_REGULATION_OF_DNA_METABOLIC_PROCESS	BP	0.2
1029	203548_s_at	LPL	lipoprotein lipase [Source:HGNC Symbol;Acc:6677]	0.293912		1029	SPLICEOSOME_ASSEMBLY	BP	0.2
1030	203675_at	NUCB2	nucleobindin 2 [Source:HGNC Symbol;Acc:8044]	0.0305815		1030	EXONUCLEASE_ACTIVITY	MF	0.2
1031	204607_at	HMGCS2	3-hydroxy-3-methylglutaryl-CoA synthase 2 (mitochondrial) [Source:HGNC Symbol;Acc:5008]	0.346404		1031	DNA_METABOLIC_PROCESS	BP	0.2
1032	212772_s_at	ABCA2	ATP-binding cassette, sub-family A (ABC1), member 2 [Source:HGNC Symbol;Acc:32]	0.07952		1032	PHOSPHOINOSITIDE_MEDIATED_SIGNALING	BP	0.2
1033	215116_s_at	DNM1	dynamin 1 [Source:HGNC Symbol;Acc:2972]	0.423218		1033	UBIQUITIN_CYCLE	BP	0.2
1034	200797_s_at	MCL1	myeloid cell leukemia sequence 1 (BCL2-related) [Source:HGNC Symbol;Acc:6943]	-0.00286894		1034	CHROMOSOMAL_PART	CC	0.2
1035	200925_at	COX6A1	cytochrome c oxidase subunit VIa polypeptide 1 [Source:HGNC Symbol;Acc:2277]	-0.00488212		1035	CYTOKINE_BIOSYNTHETIC_PROCESS	BP	0.3
1036	201008_s_at	TXNIP	thioredoxin interacting protein [Source:HGNC Symbol;Acc:16952]	-0.117403		1036	EXCRETION	BP	0.3
1037	201406_at	RPL36A	ribosomal protein L36a [Source:HGNC Symbol;Acc:10359]	0.00746055		1037	PROTEIN_AMINO_ACID_DEPHOSPHORYLATION	BP	0.3
1038	205255_x_at	TCF7	transcription factor 7 (T-cell specific, HMG-box) [Source:HGNC Symbol;Acc:11639]	0.0372476		1038	TRANSCRIPTION_FACTOR_ACTIVITY	MF	0.3
1039	208835_s_at	LUC7L3	LUC7-like 3 (S. cerevisiae) [Source:HGNC Symbol;Acc:24309]	0.00830883		1039	POSITIVE_REGULATION_OF_RNA_METABOLIC_PROCESS	BP	0.3
1040	218934_s_at	HSPB7	heat shock 27kDa protein family, member 7 (cardiovascular) [Source:HGNC Symbol;Acc:5249]	0.443909		1040	EXTRACELLULAR_MATRIX_STRUCTURAL_CONSTITUENT	MF	0.3
1041	201531_at	ZFP36	zinc finger protein 36, C3H type, homolog (mouse) [Source:HGNC Symbol;Acc:12862]	0.0186307		1041	METALLOENDOPEPTIDASE_ACTIVITY	MF	0.3
1042	205302_at	IGFBP1	insulin-like growth factor binding protein 1 [Source:HGNC Symbol;Acc:5469]	0.0605694		1042	ADENYL_NUCLEOTIDE_BINDING	MF	0.3
1043	208679_s_at	ARPC2	actin related protein 2/3 complex, subunit 2, 34kDa [Source:HGNC Symbol;Acc:705]	0.014234		1043	B_CELL_DIFFERENTIATION	BP	0.3
1044	208743_s_at	YWHAB	tyrosine 3-monooxygenase/tryptophan 5-monooxygenase activation protein, beta polypeptide [Source:HGNC Symbol;Acc:12849]	0.00533854		1044	GENE_SILENCING	BP	0.3
1045	209465_x_at	PTN	pleiotrophin [Source:HGNC Symbol;Acc:9630]	-0.213378		1045	GLUCAN_METABOLIC_PROCESS	BP	0.3
1046	213687_s_at	RPL35A	ribosomal protein L35a [Source:HGNC Symbol;Acc:10345]	-0.00828161		1046	MAINTENANCE_OF_CELLULAR_PROTEIN_LOCALIZATION	BP	0.3
1047	204540_at	EEF1A2	eukaryotic translation elongation factor 1 alpha 2 [Source:HGNC Symbol;Acc:3192]	0.00139146		1047	NEGATIVE_REGULATION_OF_CYTOSKELETON_ORGANIZATION_AND_BIOGENESIS	BP	0.3
1048	205999_x_at	CYP3A4	cytochrome P450, family 3, subfamily A, polypeptide 4 [Source:HGNC Symbol;Acc:2637]	0.117345		1048	NEGATIVE_REGULATION_OF_MYELOID_CELL_DIFFERENTIATION	BP	0.3
1049	207434_s_at	FXYD2	FXYD domain containing ion transport regulator 2 [Source:HGNC Symbol;Acc:4026]	0.227421		1049	NEUTRAL_AMINO_ACID_TRANSPORT	BP	0.3
1050	213564_x_at	LDHB	lactate dehydrogenase B [Source:HGNC Symbol;Acc:6541]	-0.0443554		1050	OLIGOSACCHARIDE_METABOLIC_PROCESS	BP	0.3
1051	217722_s_at	NGRN	neugrin, neurite outgrowth associated [Source:HGNC Symbol;Acc:18077]	0.0662538		1051	POSITIVE_REGULATION_OF_MAPKKK_CASCADE	BP	0.3
1052	217874_at	SUCLG1	succinate-CoA ligase, alpha subunit [Source:HGNC Symbol;Acc:11449]	0.0203741		1052	PROTEIN_POLYUBIQUITINATION	BP	0.3
1053	1494_f_at	CYP2A6	cytochrome P450, family 2, subfamily A, polypeptide 7 [Source:HGNC Symbol;Acc:2611]	0.0882066		1053	RRNA_PROCESSING	BP	0.3
1054	201227_s_at	NDUFB8	NADH dehydrogenase (ubiquinone) 1 beta subcomplex, 8, 19kDa [Source:HGNC Symbol;Acc:7703]	0.0366128		1054	SYNAPTOGENESIS	BP	0.3
1055	217781_s_at	ZFP106	zinc finger protein 106 homolog (mouse) [Source:HGNC Symbol;Acc:23240]	-0.0141149		1055	VACUOLAR_TRANSPORT	BP	0.3
1056	200087_s_at	TMED2	transmembrane emp24 domain trafficking protein 2 [Source:HGNC Symbol;Acc:16996]	0.0283255		1056	ATP_DEPENDENT_DNA_HELICASE_ACTIVITY	MF	0.3
1057	203963_at	CA12	carbonic anhydrase XII [Source:HGNC Symbol;Acc:1371]	0.295285		1057	IONOTROPIC_GLUTAMATE_RECEPTOR_ACTIVITY	MF	0.3
1058	213366_x_at	ATP5C1	ATP synthase, H+ transporting, mitochondrial F1 complex, gamma polypeptide 1 [Source:HGNC Symbol;Acc:833]	0.0240892		1058	METABOTROPIC_GLUTAMATE__GABA_B_LIKE_RECEPTOR_ACTIVITY	MF	0.3
1059	217807_s_at	GLTSCR2	glioma tumor suppressor candidate region gene 2 [Source:HGNC Symbol;Acc:4333]	-0.0187364		1059	SMALL_CONJUGATING_PROTEIN_SPECIFIC_PROTEASE_ACTIVITY	MF	0.3
1060	200838_at	CTSB	cathepsin B [Source:HGNC Symbol;Acc:2527]	-0.00747552		1060	SPECIFIC_TRANSCRIPTIONAL_REPRESSOR_ACTIVITY	MF	0.3
1061	200936_at	RPL8	ribosomal protein L8 [Source:HGNC Symbol;Acc:10368]	-0.0725197		1061	CELL_DIVISION	BP	0.3
1062	201005_at	CD9	CD9 molecule [Source:HGNC Symbol;Acc:1709]	-0.0475364		1062	REGULATION_OF_JNK_ACTIVITY	BP	0.3
1063	204697_s_at	CHGA	chromogranin A (parathyroid secretory protein 1) [Source:HGNC Symbol;Acc:1929]	0.400365		1063	INTERLEUKIN_RECEPTOR_ACTIVITY	MF	0.3
1064	205623_at	ALDH3A1	aldehyde dehydrogenase 3 family, member A1 [Source:HGNC Symbol;Acc:405]	0.353279		1064	MRNA_PROCESSING_GO_0006397	BP	0.3
1065	209443_at	SERPINA5	serpin peptidase inhibitor, clade A (alpha-1 antiproteinase, antitrypsin), member 5 [Source:HGNC Symbol;Acc:8723]	0.348914		1065	CELL_CYCLE_PHASE	BP	0.3
1066	212933_x_at	RPL13	ribosomal protein L13 [Source:HGNC Symbol;Acc:10303]	0.000838181		1066	CYTOKINE_METABOLIC_PROCESS	BP	0.3
1067	215388_s_at	CFH	complement factor H [Source:HGNC Symbol;Acc:4883]	0.0580959		1067	MYELOID_CELL_DIFFERENTIATION	BP	0.3
1068	200657_at	SLC25A5	solute carrier family 25 (mitochondrial carrier; adenine nucleotide translocator), member 5 [Source:HGNC Symbol;Acc:10991]	0.0132478		1068	PHOSPHOLIPID_BIOSYNTHETIC_PROCESS	BP	0.3
1069	219410_at	TMEM45A	transmembrane protein 45A [Source:HGNC Symbol;Acc:25480]	0.113266		1069	MRNA_METABOLIC_PROCESS	BP	0.3
1070	221419_s_at			-0.127293		1070	GLYCEROPHOSPHOLIPID_BIOSYNTHETIC_PROCESS	BP	0.3
1071	200632_s_at	NDRG1	N-myc downstream regulated 1 [Source:HGNC Symbol;Acc:7679]	-0.0219295		1071	REGULATION_OF_GENE_EXPRESSION__EPIGENETIC	BP	0.3
1072	201021_s_at	DSTN	destrin (actin depolymerizing factor) [Source:HGNC Symbol;Acc:15750]	-0.0557067		1072	APICAL_JUNCTION_COMPLEX	CC	0.3
1073	202260_s_at	STXBP1	syntaxin binding protein 1 [Source:HGNC Symbol;Acc:11444]	0.0603595		1073	APICOLATERAL_PLASMA_MEMBRANE	CC	0.3
1074	208718_at	DDX17	DEAD (Asp-Glu-Ala-Asp) box polypeptide 17 [Source:HGNC Symbol;Acc:2740]	-0.01597		1074	NUCLEAR_CHROMOSOME_PART	CC	0.3
1075	212094_at	PEG10	paternally expressed 10 [Source:HGNC Symbol;Acc:14005]	-0.0300702		1075	DETECTION_OF_STIMULUS	BP	0.3
1076	214133_at	MUC6	mucin 6, oligomeric mucus/gel-forming [Source:HGNC Symbol;Acc:7517]	0.16733		1076	PROTEIN_N_TERMINUS_BINDING	MF	0.3
1077	215604_x_at			-0.0516738		1077	REGULATION_OF_DNA_REPLICATION	BP	0.3
1078	216594_x_at	AKR1C1	aldo-keto reductase family 1, member C1 (dihydrodiol dehydrogenase 1; 20-alpha (3-alpha)-hydroxysteroid dehydrogenase) [Source:HGNC Symbol;Acc:384]	0.172047		1078	BASAL_LAMINA	CC	0.3
1079	200063_s_at	RP11-589O3.1		0.0230077		1079	ACTIN_FILAMENT_BUNDLE_FORMATION	BP	0.3
1080	209459_s_at	ABAT	4-aminobutyrate aminotransferase [Source:HGNC Symbol;Acc:23]	0.214495		1080	N_ACETYLGLUCOSAMINE_METABOLIC_PROCESS	BP	0.3
1081	210338_s_at	SNORD14	Small nucleolar RNA SNORD14 [Source:RFAM;Acc:RF00016]	0.020042		1081	NEGATIVE_REGULATION_OF_INTRACELLULAR_TRANSPORT	BP	0.3
1082	221475_s_at	RP11-570G20.1		-0.0291489		1082	PHOSPHOLIPASE_C_ACTIVATION	BP	0.3
1083	221795_at	NTRK2	neurotrophic tyrosine kinase, receptor, type 2 [Source:HGNC Symbol;Acc:8032]	0.0158825		1083	PURINE_NUCLEOTIDE_METABOLIC_PROCESS	BP	0.3
1084	201754_at	COX6C	cytochrome c oxidase subunit VIc [Source:HGNC Symbol;Acc:2285]	0.0189627		1084	REGULATION_OF_RAS_PROTEIN_SIGNAL_TRANSDUCTION	BP	0.3
1085	210222_s_at	RTN1	reticulon 1 [Source:HGNC Symbol;Acc:10467]	0.431567		1085	RRNA_METABOLIC_PROCESS	BP	0.3
1086	212761_at	TCF7L2	transcription factor 7-like 2 (T-cell specific, HMG-box) [Source:HGNC Symbol;Acc:11641]	-0.0308616		1086	TRANSITION_METAL_ION_TRANSPORT	BP	0.3
1087	214164_x_at	CA12	carbonic anhydrase XII [Source:HGNC Symbol;Acc:1371]	0.323233		1087	ADP_BINDING	MF	0.3
1088	219939_s_at	CSDE1	cold shock domain containing E1, RNA-binding [Source:HGNC Symbol;Acc:29905]	0.00609887		1088	UBIQUITIN_BINDING	MF	0.3
1089	201438_at	COL6A3	collagen, type VI, alpha 3 [Source:HGNC Symbol;Acc:2213]	-0.317171		1089	CHROMOSOME_SEGREGATION	BP	0.3
1090	201812_s_at	TOMM7	translocase of outer mitochondrial membrane 7 homolog (yeast) [Source:HGNC Symbol;Acc:21648]	0.00981703		1090	GLYCEROPHOSPHOLIPID_METABOLIC_PROCESS	BP	0.3
1091	202428_x_at	DBI	diazepam binding inhibitor (GABA receptor modulator, acyl-CoA binding protein) [Source:HGNC Symbol;Acc:2690]	0.0241075		1091	REGULATION_OF_PROTEIN_MODIFICATION_PROCESS	BP	0.3
1092	202575_at	CRABP2	cellular retinoic acid binding protein 2 [Source:HGNC Symbol;Acc:2339]	0.241227		1092	RNA_PROCESSING	BP	0.3
1093	209956_s_at	CAMK2B	calcium/calmodulin-dependent protein kinase II beta [Source:HGNC Symbol;Acc:1461]	0.393038		1093	ORGANELLE_LOCALIZATION	BP	0.3
1094	37020_at	CRP	C-reactive protein, pentraxin-related [Source:HGNC Symbol;Acc:2367]	0.0620848		1094	GLUTAMATE_RECEPTOR_ACTIVITY	MF	0.3
1095	206406_at	SMCP	sperm mitochondria-associated cysteine-rich protein [Source:HGNC Symbol;Acc:6962]	0.0440195		1095	RAS_GTPASE_BINDING	MF	0.3
1096	214620_x_at	PAM	peptidylglycine alpha-amidating monooxygenase [Source:HGNC Symbol;Acc:8596]	-0.0529648		1096	METAL_ION_TRANSPORT	BP	0.3
1097	218332_at	BEX1	brain expressed, X-linked 1 [Source:HGNC Symbol;Acc:1036]	0.367994		1097	G2_M_TRANSITION_OF_MITOTIC_CELL_CYCLE	BP	0.3
1098	200773_x_at	PTMAP5	prothymosin, alpha pseudogene 5 [Source:HGNC Symbol;Acc:9628]	-0.0389947		1098	GLUCOSAMINE_METABOLIC_PROCESS	BP	0.3
1099	200897_s_at	PALLD	palladin, cytoskeletal associated protein [Source:HGNC Symbol;Acc:17068]	-0.0515583		1099	ENDORIBONUCLEASE_ACTIVITY	MF	0.3
1100	201289_at	CYR61	cysteine-rich, angiogenic inducer, 61 [Source:HGNC Symbol;Acc:2654]	-0.0199354		1100	LIGASE_ACTIVITY__FORMING_CARBON_OXYGEN_BONDS	MF	0.3
1101	201565_s_at	ID2	inhibitor of DNA binding 2, dominant negative helix-loop-helix protein [Source:HGNC Symbol;Acc:5361]	-0.0907943		1101	NEUTRAL_AMINO_ACID_TRANSMEMBRANE_TRANSPORTER_ACTIVITY	MF	0.3
1102	205911_at	PTH1R	parathyroid hormone 1 receptor [Source:HGNC Symbol;Acc:9608]	-0.0053864		1102	PHOSPHOLIPID_TRANSPORTER_ACTIVITY	MF	0.3
1103	212509_s_at	MXRA7	matrix-remodelling associated 7 [Source:HGNC Symbol;Acc:7541]	-0.0566184		1103	SMALL_CONJUGATING_PROTEIN_BINDING	MF	0.3
1104	214290_s_at	HIST2H2AA3	histone cluster 2, H2aa3 [Source:HGNC Symbol;Acc:4736]	-0.014819		1104	SYNAPTIC_VESICLE	CC	0.3
1105	217744_s_at	PERP	PERP, TP53 apoptosis effector [Source:HGNC Symbol;Acc:17637]	0.342149		1105	TRANSCRIPTION_COFACTOR_ACTIVITY	MF	0.3
1106	220313_at	GPR88	G protein-coupled receptor 88 [Source:HGNC Symbol;Acc:4539]	0.224235		1106	DEPHOSPHORYLATION	BP	0.3
1107	200623_s_at	CALM3	calmodulin 3 (phosphorylase kinase, delta) [Source:HGNC Symbol;Acc:1449]	0.0946723		1107	DOUBLE_STRAND_BREAK_REPAIR	BP	0.4
1108	200884_at	CKB	creatine kinase, brain [Source:HGNC Symbol;Acc:1991]	-0.161153		1108	SPLICEOSOME	CC	0.4
1109	204784_s_at	MLF1	myeloid leukemia factor 1 [Source:HGNC Symbol;Acc:7125]	-0.0286839		1109	SENSORY_PERCEPTION	BP	0.4
1110	205185_at	SPINK5	serine peptidase inhibitor, Kazal type 5 [Source:HGNC Symbol;Acc:15464]	0.256892		1110	MICROBODY	CC	0.4
1111	205399_at	DCLK1	doublecortin-like kinase 1 [Source:HGNC Symbol;Acc:2700]	0.021263		1111	PEROXISOME	CC	0.4
1112	208250_s_at	DMBT1	deleted in malignant brain tumors 1 [Source:HGNC Symbol;Acc:2926]	0.265061		1112	RECEPTOR_MEDIATED_ENDOCYTOSIS	BP	0.4
1113	209462_at	APLP1	amyloid beta (A4) precursor-like protein 1 [Source:HGNC Symbol;Acc:597]	0.948322		1113	HYDROLASE_ACTIVITY__HYDROLYZING_O_GLYCOSYL_COMPOUNDS	MF	0.4
1114	210049_at	SERPINC1	serpin peptidase inhibitor, clade C (antithrombin), member 1 [Source:HGNC Symbol;Acc:775]	0.0569617		1114	CELLULAR_PROTEIN_COMPLEX_DISASSEMBLY	BP	0.4
1115	213629_x_at	MT1F	metallothionein 1F [Source:HGNC Symbol;Acc:7398]	-0.0556628		1115	RIBONUCLEOTIDE_METABOLIC_PROCESS	BP	0.4
1116	49452_at	ACACB	acetyl-CoA carboxylase beta [Source:HGNC Symbol;Acc:85]	0.00583563		1116	AMINOPEPTIDASE_ACTIVITY	MF	0.4
1117	201947_s_at	CCT2	chaperonin containing TCP1, subunit 2 (beta) [Source:HGNC Symbol;Acc:1615]	0.04133		1117	NUCLEOTIDE_KINASE_ACTIVITY	MF	0.4
1118	202233_s_at	UQCRH	ubiquinol-cytochrome c reductase hinge protein [Source:HGNC Symbol;Acc:12590]	-0.0162882		1118	POTASSIUM_CHANNEL_REGULATOR_ACTIVITY	MF	0.4
1119	204538_x_at	AC138969.5		0.00862485		1119	SH2_DOMAIN_BINDING	MF	0.4
1120	205380_at	PDZK1P1	PDZ domain containing 1 pseudogene 1 [Source:HGNC Symbol;Acc:31974]	0.168417		1120	SOLUTE_SODIUM_SYMPORTER_ACTIVITY	MF	0.4
1121	208082_x_at			0.00762502		1121	DYSTROPHIN_ASSOCIATED_GLYCOPROTEIN_COMPLEX	CC	0.4
1122	209598_at	PNMA2	paraneoplastic antigen MA2 [Source:HGNC Symbol;Acc:9159]	0.565974		1122	TRANSCRIPTION_FACTOR_TFIID_COMPLEX	CC	0.4
1123	210794_s_at	MEG3	maternally expressed 3 (non-protein coding) [Source:HGNC Symbol;Acc:14575]	0.089741		1123	RECEPTOR_SIGNALING_PROTEIN_ACTIVITY	MF	0.4
1124	214650_x_at			0.660408		1124	DNA_REPLICATION	BP	0.4
1125	200007_at	SRP14	signal recognition particle 14kDa (homologous Alu RNA binding protein) [Source:HGNC Symbol;Acc:11299]	0.00217967		1125	REGULATION_OF_DNA_METABOLIC_PROCESS	BP	0.4
1126	204763_s_at	GNAO1	guanine nucleotide binding protein (G protein), alpha activating activity polypeptide O [Source:HGNC Symbol;Acc:4389]	0.513507		1126	TRANSMEMBRANE_RECEPTOR_PROTEIN_SERINE_THREONINE_KINASE_SIGNALING_PATHWAY	BP	0.4
1127	207507_s_at	ATP5G3	ATP synthase, H+ transporting, mitochondrial Fo complex, subunit C3 (subunit 9) [Source:HGNC Symbol;Acc:843]	0.0158212		1127	CALCIUM_CHANNEL_ACTIVITY	MF	0.4
1128	202146_at	IFRD1	interferon-related developmental regulator 1 [Source:HGNC Symbol;Acc:5456]	0.00832841		1128	MITOSIS	BP	0.4
1129	202196_s_at	DKK3	dickkopf homolog 3 (Xenopus laevis) [Source:HGNC Symbol;Acc:2893]	-0.148313		1129	G1_S_TRANSITION_OF_MITOTIC_CELL_CYCLE	BP	0.4
1130	208451_s_at	C4B	complement C4-B preproprotein [Source:RefSeq peptide;Acc:NP_001002029]	0.00407969		1130	RESPONSE_TO_UV	BP	0.4
1131	211275_s_at	GYG1	glycogenin 1 [Source:HGNC Symbol;Acc:4699]	0.0338458		1131	ENDONUCLEASE_ACTIVITY	MF	0.4
1132	214471_x_at	LHB	luteinizing hormone beta polypeptide [Source:HGNC Symbol;Acc:6584]	0.0727697		1132	TIGHT_JUNCTION	CC	0.4
1133	201462_at	SCRN1	secernin 1 [Source:HGNC Symbol;Acc:22192]	0.0523701		1133	MACROMOLECULAR_COMPLEX_DISASSEMBLY	BP	0.4
1134	210305_at	WI2-1896O14.1		0.117232		1134	PROTEIN_COMPLEX_DISASSEMBLY	BP	0.4
1135	214320_x_at	CYP2A6	cytochrome P450, family 2, subfamily A, polypeptide 7 [Source:HGNC Symbol;Acc:2611]	0.106998		1135	REGULATION_OF_SMALL_GTPASE_MEDIATED_SIGNAL_TRANSDUCTION	BP	0.4
1136	216401_x_at	IGKV1-37		0.540903		1136	PHOSPHOLIPASE_C_ACTIVITY	MF	0.4
1137	217802_s_at	NUCKS1	nuclear casein kinase and cyclin-dependent kinase substrate 1 [Source:HGNC Symbol;Acc:29923]	-0.00651373		1137	RNA_POLYMERASE_II_TRANSCRIPTION_FACTOR_ACTIVITY__ENHANCER_BINDING	MF	0.4
1138	202191_s_at	GAS7	growth arrest-specific 7 [Source:HGNC Symbol;Acc:4169]	0.0423188		1138	PROTEIN_CATABOLIC_PROCESS	BP	0.4
1139	202283_at	SERPINF1	serpin peptidase inhibitor, clade F (alpha-2 antiplasmin, pigment epithelium derived factor), member 1 [Source:HGNC Symbol;Acc:8824]	-0.163507		1139	DNA_DAMAGE_RESPONSE__SIGNAL_TRANSDUCTION	BP	0.4
1140	208650_s_at	CD24L4	CD24 molecule [Source:HGNC Symbol;Acc:1645]	0.46283		1140	CYTOKINE_BINDING	MF	0.4
1141	209248_at	GHITM	growth hormone inducible transmembrane protein [Source:HGNC Symbol;Acc:17281]	0.0480345		1141	POSITIVE_REGULATION_OF_PROTEIN_MODIFICATION_PROCESS	BP	0.4
1142	212473_s_at	MICAL2	microtubule associated monoxygenase, calponin and LIM domain containing 2 [Source:HGNC Symbol;Acc:24693]	0.0444791		1142	M_PHASE_OF_MITOTIC_CELL_CYCLE	BP	0.4
1143	213164_at	SLC5A3	solute carrier family 5 (sodium/myo-inositol cotransporter), member 3 [Source:HGNC Symbol;Acc:11038]	0.0687607		1143	NUCLEOPLASM	CC	0.4
1144	221829_s_at	TNPO1	transportin 1 [Source:HGNC Symbol;Acc:6401]	-0.0153555		1144	PROTEIN_UBIQUITINATION	BP	0.5
1145	202425_x_at	PPP3CA	protein phosphatase 3, catalytic subunit, alpha isozyme [Source:HGNC Symbol;Acc:9314]	0.0876662		1145	AMINO_SUGAR_METABOLIC_PROCESS	BP	0.5
1146	202800_at	SLC1A3	solute carrier family 1 (glial high affinity glutamate transporter), member 3 [Source:HGNC Symbol;Acc:10941]	0.197462		1146	G1_PHASE	BP	0.5
1147	204501_at	NOV	nephroblastoma overexpressed gene [Source:HGNC Symbol;Acc:7885]	0.178746		1147	PEROXISOME_ORGANIZATION_AND_BIOGENESIS	BP	0.5
1148	210289_at	NAT8	N-acetyltransferase 8B (GCN5-related, putative, gene/pseudogene) [Source:HGNC Symbol;Acc:30235]	0.112363		1148	POSITIVE_REGULATION_OF_CELL_CYCLE	BP	0.5
1149	211755_s_at	ATP5F1	ATP synthase, H+ transporting, mitochondrial Fo complex, subunit B1 [Source:HGNC Symbol;Acc:840]	0.008805		1149	SYNAPSE_ORGANIZATION_AND_BIOGENESIS	BP	0.5
1150	212501_at	CEBPB	CCAAT/enhancer binding protein (C/EBP), beta [Source:HGNC Symbol;Acc:1834]	0.0497654		1150	TRNA_METABOLIC_PROCESS	BP	0.5
1151	216887_s_at	LDB3	LIM domain binding 3 [Source:HGNC Symbol;Acc:15710]	-0.174871		1151	CARBOHYDRATE_KINASE_ACTIVITY	MF	0.5
1152	200019_s_at	RP11-504H5.1		-0.0100228		1152	HISTONE_ACETYLTRANSFERASE_ACTIVITY	MF	0.5
1153	200847_s_at	TMEM66	transmembrane protein 66 [Source:HGNC Symbol;Acc:28789]	-0.0351393		1153	THIOLESTER_HYDROLASE_ACTIVITY	MF	0.5
1154	208389_s_at	SLC1A2	solute carrier family 1 (glial high affinity glutamate transporter), member 2 [Source:HGNC Symbol;Acc:10940]	0.758192		1154	HISTONE_DEACETYLASE_COMPLEX	CC	0.5
1155	210136_at	MBP	myelin basic protein [Source:HGNC Symbol;Acc:6925]	0.0701324		1155	SPINDLE_MICROTUBULE	CC	0.5
1156	210275_s_at	ZFAND5	zinc finger, AN1-type domain 5 [Source:HGNC Symbol;Acc:13008]	0.0080717		1156	REGULATION_OF_CELL_CYCLE	BP	0.5
1157	211597_s_at	HOPX	HOP homeobox [Source:HGNC Symbol;Acc:24961]	-0.0262273		1157	CHROMATIN_MODIFICATION	BP	0.5
1158	212226_s_at	PPAP2B	phosphatidic acid phosphatase type 2B [Source:HGNC Symbol;Acc:9229]	-0.251716		1158	CARBOXYLIC_ACID_TRANSMEMBRANE_TRANSPORTER_ACTIVITY	MF	0.5
1159	215784_at	CD1E	CD1e molecule [Source:HGNC Symbol;Acc:1638]	0.0611846		1159	ORGANIC_ACID_TRANSMEMBRANE_TRANSPORTER_ACTIVITY	MF	0.5
1160	215785_s_at	CYFIP2	cytoplasmic FMR1 interacting protein 2 [Source:HGNC Symbol;Acc:13760]	-0.178291		1160	INDUCTION_OF_APOPTOSIS_BY_EXTRACELLULAR_SIGNALS	BP	0.5
1161	212236_x_at	KRT17	keratin 17 [Source:HGNC Symbol;Acc:6427]	0.130494		1161	NEGATIVE_REGULATION_OF_GROWTH	BP	0.5
1162	213699_s_at	YWHAQ	tyrosine 3-monooxygenase/tryptophan 5-monooxygenase activation protein, theta polypeptide [Source:HGNC Symbol;Acc:12854]	0.021675		1162	GUANYL_NUCLEOTIDE_EXCHANGE_FACTOR_ACTIVITY	MF	0.5
1163	220960_x_at	RP11-641D5.1		-0.0342342		1163	NUCLEOBASE__NUCLEOSIDE_AND_NUCLEOTIDE_METABOLIC_PROCESS	BP	0.5
1164	201210_at	DDX3X	DEAD (Asp-Glu-Ala-Asp) box polypeptide 3, X-linked [Source:HGNC Symbol;Acc:2745]	-0.0275297		1164	CALCIUM_INDEPENDENT_CELL_CELL_ADHESION	BP	0.5
1165	203408_s_at	SATB1	SATB homeobox 1 [Source:HGNC Symbol;Acc:10541]	0.0331157		1165	DETECTION_OF_ABIOTIC_STIMULUS	BP	0.5
1166	209631_s_at	GPR37	G protein-coupled receptor 37 (endothelin receptor type B-like) [Source:HGNC Symbol;Acc:4494]	0.723696		1166	CHLORIDE_CHANNEL_ACTIVITY	MF	0.5
1167	211538_s_at	HSPA2	heat shock 70kDa protein 2 [Source:HGNC Symbol;Acc:5235]	-0.0935628		1167	JAK_STAT_CASCADE	BP	0.5
1168	214317_x_at	RPS9	ribosomal protein S9 [Source:HGNC Symbol;Acc:10442]	0.0186014		1168	NUCLEAR_HORMONE_RECEPTOR_BINDING	MF	0.5
1169	217014_s_at	AZGP1P1	alpha-2-glycoprotein 1, zinc-binding pseudogene 1 [Source:HGNC Symbol;Acc:911]	0.277368		1169	SMALL_GTPASE_BINDING	MF	0.5
1170	205114_s_at	CCL3	chemokine (C-C motif) ligand 3 [Source:HGNC Symbol;Acc:10627]	0.241544		1170	SECONDARY_ACTIVE_TRANSMEMBRANE_TRANSPORTER_ACTIVITY	MF	0.5
1171	206121_at	AMPD1	adenosine monophosphate deaminase 1 [Source:HGNC Symbol;Acc:468]	0.231146		1171	INTERPHASE_OF_MITOTIC_CELL_CYCLE	BP	0.5
1172	206310_at	SPINK2	serine peptidase inhibitor, Kazal type 2 (acrosin-trypsin inhibitor) [Source:HGNC Symbol;Acc:11245]	0.0762529		1172	HELICASE_ACTIVITY	MF	0.5
1173	208782_at	FSTL1	microRNA 198 [Source:HGNC Symbol;Acc:31570]	0.0502359		1173	PROTEIN_MODIFICATION_BY_SMALL_PROTEIN_CONJUGATION	BP	0.5
1174	214039_s_at	LAPTM4B	lysosomal protein transmembrane 4 beta [Source:HGNC Symbol;Acc:13646]	-0.0643639		1174	PATTERN_SPECIFICATION_PROCESS	BP	0.5
1175	203133_at	SEC61B	Sec61 beta subunit [Source:HGNC Symbol;Acc:16993]	-0.0207793		1175	PROTEIN_AMINO_ACID_N_LINKED_GLYCOSYLATION	BP	0.5
1176	203961_at	NEBL	nebulette [Source:HGNC Symbol;Acc:16932]	-0.413684		1176	GTPASE_BINDING	MF	0.5
1177	211986_at	AHNAK	AHNAK nucleoprotein [Source:HGNC Symbol;Acc:347]	0.0139026		1177	HORMONE_RECEPTOR_BINDING	MF	0.5
1178	221791_s_at	CTB-79E8.3		-0.0142147		1178	ENZYME_LINKED_RECEPTOR_PROTEIN_SIGNALING_PATHWAY	BP	0.5
1179	200064_at	HSP90AB1	heat shock protein 90kDa alpha (cytosolic), class B member 1 [Source:HGNC Symbol;Acc:5258]	0.00263843		1179	RESPONSE_TO_NUTRIENT	BP	0.5
1180	201938_at	CDK2AP1	cyclin-dependent kinase 2 associated protein 1 [Source:HGNC Symbol;Acc:14002]	-0.0389962		1180	SODIUM_ION_TRANSPORT	BP	0.5
1181	203998_s_at	SYT1	synaptotagmin I [Source:HGNC Symbol;Acc:11509]	0.595405		1181	ANION_CHANNEL_ACTIVITY	MF	0.5
1182	205625_s_at	CALB1	calbindin 1, 28kDa [Source:HGNC Symbol;Acc:1434]	0.444288		1182	PHOSPHOTRANSFERASE_ACTIVITY__PHOSPHATE_GROUP_AS_ACCEPTOR	MF	0.5
1183	212038_s_at	VDAC1	voltage-dependent anion channel 1 [Source:HGNC Symbol;Acc:12669]	0.0261263		1183	REPLICATION_FORK	CC	0.5
1184	219883_at	C11orf20	Uncharacterized protein C11orf20 [Source:UniProtKB/Swiss-Prot;Acc:Q9NTU4]	0.0979568		1184	M_PHASE	BP	0.5
1185	205501_at	PDE10A	phosphodiesterase 10A [Source:HGNC Symbol;Acc:8772]	0.170078		1185	EPIDERMAL_GROWTH_FACTOR_RECEPTOR_SIGNALING_PATHWAY	BP	0.6
1186	206640_x_at	GAGE12C	G antigen 12C [Source:HGNC Symbol;Acc:28402]	0.0417948		1186	INTRACELLULAR_RECEPTOR_MEDIATED_SIGNALING_PATHWAY	BP	0.6
1187	213011_s_at	TPI1	triosephosphate isomerase 1 [Source:HGNC Symbol;Acc:12009]	-0.0182511		1187	STEROID_HORMONE_RECEPTOR_SIGNALING_PATHWAY	BP	0.6
1188	213932_x_at	HLA-A	HLA class I histocompatibility antigen, A-32 alpha chain Precursor (MHC class I antigen A*32) [Source:UniProtKB/Swiss-Prot;Acc:P10314]	-0.0565207		1188	TRANSCRIPTION_FROM_RNA_POLYMERASE_III_PROMOTER	BP	0.6
1189	219630_at	PDZK1IP1	PDZK1 interacting protein 1 [Source:HGNC Symbol;Acc:16887]	0.400165		1189	VOLTAGE_GATED_CALCIUM_CHANNEL_ACTIVITY	MF	0.6
1190	200840_at	KARS	lysyl-tRNA synthetase [Source:HGNC Symbol;Acc:6215]	0.0138821		1190	CENTROSOME	CC	0.6
1191	213693_s_at	MUC1	mucin 1, cell surface associated [Source:HGNC Symbol;Acc:7508]	0.443261		1191	PROTEIN_AMINO_ACID_PHOSPHORYLATION	BP	0.6
1192	AFFX-DapX-3_at			0.0595075		1192	BRAIN_DEVELOPMENT	BP	0.6
1193	204684_at	NPTX1	neuronal pentraxin I [Source:HGNC Symbol;Acc:7952]	0.195743		1193	CELLULAR_PROTEIN_COMPLEX_ASSEMBLY	BP	0.6
1194	205711_x_at	ATP5C1	ATP synthase, H+ transporting, mitochondrial F1 complex, gamma polypeptide 1 [Source:HGNC Symbol;Acc:833]	0.0500238		1194	REGULATION_OF_CYCLIN_DEPENDENT_PROTEIN_KINASE_ACTIVITY	BP	0.6
1195	214363_s_at	MATR3	small nucleolar RNA host gene 4 (non-protein coding) [Source:HGNC Symbol;Acc:32964]	-0.0176589		1195	SH3_SH2_ADAPTOR_ACTIVITY	MF	0.6
1196	200986_at	SERPING1	serpin peptidase inhibitor, clade G (C1 inhibitor), member 1 [Source:HGNC Symbol;Acc:1228]	-0.139439		1196	HISTONE_MODIFICATION	BP	0.6
1197	206287_s_at	ITIH4	inter-alpha (globulin) inhibitor H4 (plasma Kallikrein-sensitive glycoprotein) [Source:HGNC Symbol;Acc:6169]	0.132045		1197	REGULATION_OF_MYELOID_CELL_DIFFERENTIATION	BP	0.6
1198	208238_x_at			-0.0477823		1198	SULFUR_METABOLIC_PROCESS	BP	0.6
1199	208610_s_at	SRRM2	serine/arginine repetitive matrix 2 [Source:HGNC Symbol;Acc:16639]	-0.0109591		1199	HEMATOPOIETIN_INTERFERON_CLASS__D200_DOMAIN__CYTOKINE_RECEPTOR_ACTIVITY	MF	0.6
1200	200006_at	PARK7	Parkinson disease (autosomal recessive, early onset) 7 [Source:HGNC Symbol;Acc:16369]	-0.0034872		1200	CLATHRIN_COATED_VESICLE	CC	0.6
1201	202404_s_at	COL1A2	collagen, type I, alpha 2 [Source:HGNC Symbol;Acc:2198]	-0.0880704		1201	CELLULAR_PROTEIN_CATABOLIC_PROCESS	BP	0.6
1202	209726_at	CA11	carbonic anhydrase XI [Source:HGNC Symbol;Acc:1370]	0.251774		1202	MITOTIC_CELL_CYCLE	BP	0.6
1203	200024_at	RPS5	ribosomal protein S5 [Source:HGNC Symbol;Acc:10426]	-0.0424686		1203	RESPONSE_TO_LIGHT_STIMULUS	BP	0.6
1204	200705_s_at	RP11-404L6.1		0.039219		1204	HYDROLASE_ACTIVITY__ACTING_ON_GLYCOSYL_BONDS	MF	0.6
1205	201034_at	ADD3	adducin 3 (gamma) [Source:HGNC Symbol;Acc:245]	-0.0227712		1205	COVALENT_CHROMATIN_MODIFICATION	BP	0.6
1206	202017_at	EPHX1	epoxide hydrolase 1, microsomal (xenobiotic) [Source:HGNC Symbol;Acc:3401]	-0.143561		1206	MEIOTIC_CELL_CYCLE	BP	0.6
1207	203951_at	CNN1	calponin 1, basic, smooth muscle [Source:HGNC Symbol;Acc:2155]	0.223181		1207	DNA_DEPENDENT_DNA_REPLICATION	BP	0.6
1208	205755_at	ITIH3	inter-alpha (globulin) inhibitor H3 [Source:HGNC Symbol;Acc:6168]	0.116219		1208	PHOSPHOINOSITIDE_BIOSYNTHETIC_PROCESS	BP	0.6
1209	210774_s_at	NCOA4	nuclear receptor coactivator 4 [Source:HGNC Symbol;Acc:7671]	0.0119397		1209	DNA_DEPENDENT_ATPASE_ACTIVITY	MF	0.6
1210	211653_x_at	AKR1C1	aldo-keto reductase family 1, member C1 (dihydrodiol dehydrogenase 1; 20-alpha (3-alpha)-hydroxysteroid dehydrogenase) [Source:HGNC Symbol;Acc:384]	0.139485		1210	UBIQUITIN_LIGASE_COMPLEX	CC	0.6
1211	211726_s_at	FMO2	flavin containing monooxygenase 2 (non-functional) [Source:HGNC Symbol;Acc:3770]	0.042914		1211	LIGASE_ACTIVITY	MF	0.6
1212	200036_s_at	RPL10AP6	ribosomal protein L10a pseudogene 6 [Source:HGNC Symbol;Acc:36504]	-0.0419939		1212	ENDOSOME_TRANSPORT	BP	0.7
1213	200638_s_at	RP11-204C16.4		-0.00639763		1213	MESODERM_DEVELOPMENT	BP	0.7
1214	202646_s_at	CSDE1	cold shock domain containing E1, RNA-binding [Source:HGNC Symbol;Acc:29905]	0.00494353		1214	DEOXYRIBONUCLEASE_ACTIVITY	MF	0.7
1215	203691_at	PI3	peptidase inhibitor 3, skin-derived [Source:HGNC Symbol;Acc:8947]	0.345811		1215	NUCLEOBASE__NUCLEOSIDE__NUCLEOTIDE_KINASE_ACTIVITY	MF	0.7
1216	204229_at	SLC17A7	solute carrier family 17 (sodium-dependent inorganic phosphate cotransporter), member 7 [Source:HGNC Symbol;Acc:16704]	0.42447		1216	COENZYME_METABOLIC_PROCESS	BP	0.7
1217	205370_x_at	DBT	dihydrolipoamide branched chain transacylase E2 [Source:HGNC Symbol;Acc:2698]	-0.00611596		1217	DNA_HELICASE_ACTIVITY	MF	0.7
1218	213782_s_at	MYOZ2	myozenin 2 [Source:HGNC Symbol;Acc:1330]	0.291649		1218	PROTEASOME_COMPLEX	CC	0.7
1219	221731_x_at	VCAN	versican [Source:HGNC Symbol;Acc:2464]	-0.124138		1219	MAGNESIUM_ION_BINDING	MF	0.7
1220	200598_s_at	HSP90B1	heat shock protein 90kDa beta (Grp94), member 1 [Source:HGNC Symbol;Acc:12028]	0.0127355		1220	SPINDLE	CC	0.7
1221	203140_at	BCL6	B-cell CLL/lymphoma 6 [Source:HGNC Symbol;Acc:1001]	0.0549326		1221	RECEPTOR_COMPLEX	CC	0.7
1222	204326_x_at	MT1X	metallothionein 1X [Source:HGNC Symbol;Acc:7405]	-0.164568		1222	NEGATIVE_REGULATION_OF_CELL_DIFFERENTIATION	BP	0.7
1223	205871_at	PLG	plasminogen [Source:HGNC Symbol;Acc:9071]	0.0275692		1223	OXIDOREDUCTASE_ACTIVITY__ACTING_ON_NADH_OR_NADPH	MF	0.7
1224	207218_at	F9	coagulation factor IX [Source:HGNC Symbol;Acc:3551]	0.0499316		1224	GOLGI_ASSOCIATED_VESICLE	CC	0.7
1225	209366_x_at	CYB5A	cytochrome b5 type A (microsomal) [Source:HGNC Symbol;Acc:2570]	0.0750529		1225	KINETOCHORE	CC	0.7
1226	212566_at	MAP4	microtubule-associated protein 4 [Source:HGNC Symbol;Acc:6862]	0.035108		1226	LIGAND_GATED_CHANNEL_ACTIVITY	MF	0.7
1227	222075_s_at	OAZ3	ornithine decarboxylase antizyme 3 [Source:HGNC Symbol;Acc:8097]	0.0719051		1227	NEGATIVE_REGULATION_OF_CELLULAR_BIOSYNTHETIC_PROCESS	BP	0.7
1228	202289_s_at	TACC2	transforming, acidic coiled-coil containing protein 2 [Source:HGNC Symbol;Acc:11523]	-0.118057		1228	PHOSPHOINOSITIDE_METABOLIC_PROCESS	BP	0.7
1229	202834_at	AGT	angiotensinogen (serpin peptidase inhibitor, clade A, member 8) [Source:HGNC Symbol;Acc:333]	-0.147993		1229	MONOVALENT_INORGANIC_CATION_TRANSPORT	BP	0.7
1230	208738_x_at	SUMO2	SMT3 suppressor of mif two 3 homolog 2 (S. cerevisiae) [Source:HGNC Symbol;Acc:11125]	-0.0104592		1230	RECEPTOR_ACTIVITY	MF	0.7
1231	209365_s_at	ECM1	extracellular matrix protein 1 [Source:HGNC Symbol;Acc:3153]	0.251751		1231	NEGATIVE_REGULATION_OF_BIOSYNTHETIC_PROCESS	BP	0.8
1232	210679_x_at			-0.0160379		1232	PROTEIN_TYROSINE_KINASE_ACTIVITY	MF	0.8
1233	211529_x_at	HLA-G	HLA class I histocompatibility antigen, alpha chain G Precursor (HLA G antigen) [Source:UniProtKB/Swiss-Prot;Acc:P17693]	-0.0170333		1233	COATED_VESICLE	CC	0.8
1234	212130_x_at	EIF1	eukaryotic translation initiation factor 1 [Source:HGNC Symbol;Acc:3249]	-0.0173516		1234	MEMBRANE_FUSION	BP	0.8
1235	214394_x_at	EEF1D	eukaryotic translation elongation factor 1 delta (guanine nucleotide exchange protein) [Source:HGNC Symbol;Acc:3211]	-0.0366176		1235	RESPONSE_TO_DNA_DAMAGE_STIMULUS	BP	0.8
1236	214485_at	ODF1	outer dense fiber of sperm tails 1 [Source:HGNC Symbol;Acc:8113]	0.101892		1236	TRANSMEMBRANE_RECEPTOR_PROTEIN_TYROSINE_KINASE_SIGNALING_PATHWAY	BP	0.8
1237	200750_s_at	RANP1		0.0579431		1237	RESPONSE_TO_RADIATION	BP	0.8
1238	221051_s_at	ITGB1BP3	integrin beta 1 binding protein 3 [Source:HGNC Symbol;Acc:17871]	0.243405		1238	SEQUENCE_SPECIFIC_DNA_BINDING	MF	0.8
1239	221476_s_at	RPL15	ribosomal protein L15 [Source:HGNC Symbol;Acc:10306]	-0.0177885		1239	GOLGI_VESICLE_TRANSPORT	BP	0.8
1240	AFFX-r2-Bs-dap-3_at			0.0633471		1240	NUCLEOPLASM_PART	CC	0.8
1241	204471_at	GAP43	growth associated protein 43 [Source:HGNC Symbol;Acc:4140]	0.744963		1241	GLYCOPROTEIN_BIOSYNTHETIC_PROCESS	BP	0.8
1242	208768_x_at	RP11-641D5.1		-0.0411178		1242	CHROMOSOME__PERICENTRIC_REGION	CC	0.8
1243	214023_x_at	TUBB2B	tubulin, beta 2B [Source:HGNC Symbol;Acc:30829]	0.35123		1243	NUCLEOTIDYLTRANSFERASE_ACTIVITY	MF	0.8
1244	201020_at	YWHAH	tyrosine 3-monooxygenase/tryptophan 5-monooxygenase activation protein, eta polypeptide [Source:HGNC Symbol;Acc:12853]	0.12494		1244	TRANSMEMBRANE_RECEPTOR_PROTEIN_TYROSINE_KINASE_ACTIVITY	MF	0.8
1245	203881_s_at	DMD	dystrophin [Source:HGNC Symbol;Acc:2928]	-0.114337		1245	TRANSMEMBRANE_RECEPTOR_ACTIVITY	MF	0.8
1246	209699_x_at	AKR1C1	aldo-keto reductase family 1, member C1 (dihydrodiol dehydrogenase 1; 20-alpha (3-alpha)-hydroxysteroid dehydrogenase) [Source:HGNC Symbol;Acc:384]	0.161199		1246	KINASE_ACTIVITY	MF	0.8
1247	213502_x_at	AP000347.2	glucuronidase, beta/immunoglobulin lambda-like polypeptide 1 pseudogene (LOC91316), non-coding RNA [Source:RefSeq DNA;Acc:NR_024448]	0.0954207		1247	JNK_CASCADE	BP	0.8
1248	214167_s_at	AC011247.2		-0.129248		1248	STRESS_ACTIVATED_PROTEIN_KINASE_SIGNALING_PATHWAY	BP	0.8
1249	215867_x_at	CA12	carbonic anhydrase XII [Source:HGNC Symbol;Acc:1371]	0.419507		1249	UDP_GLYCOSYLTRANSFERASE_ACTIVITY	MF	0.8
1250	203074_at	ANXA8L1	annexin A8-like 1 [Source:HGNC Symbol;Acc:23334]	0.407443		1250	REGULATION_OF_MITOSIS	BP	0.9
1251	205610_at	MYOM1	myomesin 1, 185kDa [Source:HGNC Symbol;Acc:7613]	0.276902		1251	DNA_REPAIR	BP	0.9
1252	205700_at	HSD17B6	hydroxysteroid (17-beta) dehydrogenase 6 homolog (mouse) [Source:HGNC Symbol;Acc:23316]	0.182166		1252	LIGASE_ACTIVITY__FORMING_CARBON_NITROGEN_BONDS	MF	0.9
1253	207609_s_at	CYP1A2	cytochrome P450, family 1, subfamily A, polypeptide 2 [Source:HGNC Symbol;Acc:2596]	0.0469586		1253	CARBOHYDRATE_BIOSYNTHETIC_PROCESS	BP	0.9
1254	219704_at	YBX2	Y box binding protein 2 [Source:HGNC Symbol;Acc:17948]	0.078186		1254	NUCLEOTIDE_METABOLIC_PROCESS	BP	0.9
1255	219772_s_at	SMPX	small muscle protein, X-linked [Source:HGNC Symbol;Acc:11122]	0.330484		1255	METAL_ION_TRANSMEMBRANE_TRANSPORTER_ACTIVITY	MF	0.9
1256	221619_s_at	MTCH1	mitochondrial carrier homolog 1 (C. elegans) [Source:HGNC Symbol;Acc:17586]	0.0215404		1256	TRANSMEMBRANE_RECEPTOR_PROTEIN_KINASE_ACTIVITY	MF	0.9
1257	221775_x_at	RP11-641D5.1		-0.0347748		1257	POTASSIUM_ION_TRANSPORT	BP	0.9
1258	201031_s_at	HNRNPH1	heterogeneous nuclear ribonucleoprotein H1 (H) [Source:HGNC Symbol;Acc:5041]	0.000950518		1258	TRANSCRIPTION_ACTIVATOR_ACTIVITY	MF	0.9
1259	203892_at			0.405714		1259	PHOSPHOTRANSFERASE_ACTIVITY__ALCOHOL_GROUP_AS_ACCEPTOR	MF	0.9
1260	204272_at	LGALS4	lectin, galactoside-binding, soluble, 4 [Source:HGNC Symbol;Acc:6565]	0.156394		1260	PROTEIN_KINASE_ACTIVITY	MF	0.9
1261	206207_at	CLC	Charcot-Leyden crystal protein [Source:HGNC Symbol;Acc:2014]	0.212809		1261	TRANSFERASE_ACTIVITY__TRANSFERRING_PHOSPHORUS_CONTAINING_GROUPS	MF	0.9
1262	205872_x_at	PDE4DIP	phosphodiesterase 4D interacting protein [Source:HGNC Symbol;Acc:15580]	0.271213		1262	GLYCOPROTEIN_METABOLIC_PROCESS	BP	0.9
1263	208788_at	ELOVL5	ELOVL family member 5, elongation of long chain fatty acids (FEN1/Elo2, SUR4/Elo3-like, yeast) [Source:HGNC Symbol;Acc:21308]	-0.0457787		1263	UBIQUITIN_PROTEIN_LIGASE_ACTIVITY	MF	0.9
1264	212227_x_at	EIF1	eukaryotic translation initiation factor 1 [Source:HGNC Symbol;Acc:3249]	-0.00736578		1264	POSITIVE_REGULATION_OF_TRANSCRIPTION_FROM_RNA_POLYMERASE_II_PROMOTER	BP	0.9
1265	212423_at	ZCCHC24	zinc finger, CCHC domain containing 24 [Source:HGNC Symbol;Acc:26911]	-0.156806		1265	SMALL_CONJUGATING_PROTEIN_LIGASE_ACTIVITY	MF	0.9
1266	212859_x_at	MT1E	metallothionein 1L (gene/pseudogene) [Source:HGNC Symbol;Acc:7404]	-0.201439		1266	SMALL_PROTEIN_CONJUGATING_ENZYME_ACTIVITY	MF	0.9
1267	201121_s_at	PGRMC1	progesterone receptor membrane component 1 [Source:HGNC Symbol;Acc:16090]	-0.0673422		1267	POTASSIUM_CHANNEL_ACTIVITY	MF	0.9
1268	204037_at	LPAR1	lysophosphatidic acid receptor 1 [Source:HGNC Symbol;Acc:3166]	-0.00708695		1268	NEUROTRANSMITTER_RECEPTOR_ACTIVITY	MF	1
1269	204655_at	CCL5	chemokine (C-C motif) ligand 5 [Source:HGNC Symbol;Acc:10632]	0.0371677		1269	NEUROTRANSMITTER_BINDING	MF	1
1270	207096_at	SAA4	serum amyloid A4, constitutive [Source:HGNC Symbol;Acc:10516]	0.121216		1270	ACID_AMINO_ACID_LIGASE_ACTIVITY	MF	1
1271	200074_s_at	RP11-848D3.1		-0.0104219		1271	TRANSFERASE_ACTIVITY__TRANSFERRING_HEXOSYL_GROUPS	MF	1
1272	200761_s_at	ARL6IP5	ADP-ribosylation-like factor 6 interacting protein 5 [Source:HGNC Symbol;Acc:16937]	-0.0115362		1272	TRANSCRIPTION_COACTIVATOR_ACTIVITY	MF	1
1273	205989_s_at			0.754275		1273	TRANSFERASE_ACTIVITY__TRANSFERRING_GLYCOSYL_GROUPS	MF	1
1274	207022_s_at	LDHC	lactate dehydrogenase C [Source:HGNC Symbol;Acc:6544]	0.053999		1274	DNA_DIRECTED_RNA_POLYMERASE_II__HOLOENZYME	CC	1
1275	209046_s_at	GABARAPL2	GABA(A) receptor-associated protein-like 2 [Source:HGNC Symbol;Acc:13291]	0.0589289		1275	VOLTAGE_GATED_CATION_CHANNEL_ACTIVITY	MF	1
1276	213847_at	PRPH	peripherin [Source:HGNC Symbol;Acc:9461]	0.163797		1276	CATION_CHANNEL_ACTIVITY	MF	1
1277	204309_at	CYP11A1	cytochrome P450, family 11, subfamily A, polypeptide 1 [Source:HGNC Symbol;Acc:2590]	0.125506		1277	PROTEIN_SERINE_THREONINE_KINASE_ACTIVITY	MF	1
1278	210514_x_at	HLA-G	HLA class I histocompatibility antigen, alpha chain G Precursor (HLA G antigen) [Source:UniProtKB/Swiss-Prot;Acc:P17693]	-0.0438256		1278	VOLTAGE_GATED_CHANNEL_ACTIVITY	MF	1
1279	210944_s_at	CAPN3	calpain 3, (p94) [Source:HGNC Symbol;Acc:1480]	0.0770226		1279	ION_CHANNEL_ACTIVITY	MF	1
1280	211737_x_at	PTN	pleiotrophin [Source:HGNC Symbol;Acc:9630]	-0.237059		1280	G_PROTEIN_COUPLED_RECEPTOR_ACTIVITY	MF	1
1281	200060_s_at	AC006230.3		0.0384229		1281	SUBSTRATE_SPECIFIC_CHANNEL_ACTIVITY	MF	1
1282	204622_x_at	NR4A2	nuclear receptor subfamily 4, group A, member 2 [Source:HGNC Symbol;Acc:7981]	0.0517914		1282	GATED_CHANNEL_ACTIVITY	MF	1
1283	207900_at	CCL17	chemokine (C-C motif) ligand 17 [Source:HGNC Symbol;Acc:10615]	0.0758619		1283	RHODOPSIN_LIKE_RECEPTOR_ACTIVITY	MF	1
1284	208870_x_at	ATP5C1	ATP synthase, H+ transporting, mitochondrial F1 complex, gamma polypeptide 1 [Source:HGNC Symbol;Acc:833]	0.0305246		1284	ACTIVATION_OF_JNK_ACTIVITY	BP	1
1285	209466_x_at	PTN	pleiotrophin [Source:HGNC Symbol;Acc:9630]	-0.317063		1285	AMYLOID_PRECURSOR_PROTEIN_METABOLIC_PROCESS	BP	1
1286	211787_s_at	SNORA67	Small nucleolar RNA SNORA67 [Source:RFAM;Acc:RF00272]	-0.0199549		1286	ANDROGEN_RECEPTOR_SIGNALING_PATHWAY	BP	1
1287	211799_x_at			-0.0321364		1287	CELL_CYCLE_CHECKPOINT_GO_0000075	BP	1
1288	201194_at	SEPW1	selenoprotein W, 1 [Source:HGNC Symbol;Acc:10752]	0.0463772		1288	COENZYME_BIOSYNTHETIC_PROCESS	BP	1
1289	203948_s_at	MPO	myeloperoxidase [Source:HGNC Symbol;Acc:7218]	0.0834572		1289	COFACTOR_CATABOLIC_PROCESS	BP	1
1290	204774_at	EVI2A	ecotropic viral integration site 2A [Source:HGNC Symbol;Acc:3499]	0.0587999		1290	CYCLIC_NUCLEOTIDE_METABOLIC_PROCESS	BP	1
1291	205352_at	SERPINI1	serpin peptidase inhibitor, clade I (neuroserpin), member 1 [Source:HGNC Symbol;Acc:8943]	0.177511		1291	DETECTION_OF_BIOTIC_STIMULUS	BP	1
1292	209075_s_at	ISCU	iron-sulfur cluster scaffold homolog (E. coli) [Source:HGNC Symbol;Acc:29882]	-0.0233523		1292	DETECTION_OF_EXTERNAL_STIMULUS	BP	1
1293	211645_x_at	IGKV1-17	A30 Fragment [Source:UniProtKB/TrEMBL;Acc:A2MYE1]	0.568427		1293	DETECTION_OF_STIMULUS_INVOLVED_IN_SENSORY_PERCEPTION	BP	1
1294	217908_s_at	DCAF6	DDB1 and CUL4 associated factor 6 [Source:HGNC Symbol;Acc:30002]	-0.00106107		1294	DNA_DAMAGE_CHECKPOINT	BP	1
1295	214135_at	CLDN18	claudin 18 [Source:HGNC Symbol;Acc:2039]	0.217609		1295	DNA_DAMAGE_RESPONSE__SIGNAL_TRANSDUCTION_BY_P53_CLASS_MEDIATOR	BP	1
1296	200904_at	HLA-E	major histocompatibility complex, class I, E [Source:HGNC Symbol;Acc:4962]	-0.013419		1296	DNA_INTEGRITY_CHECKPOINT	BP	1
1297	203649_s_at	PLA2G2A	phospholipase A2, group IIA (platelets, synovial fluid) [Source:HGNC Symbol;Acc:9031]	0.368792		1297	DNA_REPLICATION_INITIATION	BP	1
1298	207761_s_at	METTL7A	methyltransferase like 7A [Source:HGNC Symbol;Acc:24550]	-0.0443293		1298	ER_NUCLEAR_SIGNALING_PATHWAY	BP	1
1299	214977_at			0.0713492		1299	ER_TO_GOLGI_VESICLE_MEDIATED_TRANSPORT	BP	1
1300	201280_s_at	DAB2	disabled homolog 2, mitogen-responsive phosphoprotein (Drosophila) [Source:HGNC Symbol;Acc:2662]	-0.139408		1300	ESTABLISHMENT_OF_ORGANELLE_LOCALIZATION	BP	1
1301	201876_at	PON2	paraoxonase 2 [Source:HGNC Symbol;Acc:9205]	-0.0680083		1301	ESTABLISHMENT_OF_VESICLE_LOCALIZATION	BP	1
1302	203824_at	TSPAN8	tetraspanin 8 [Source:HGNC Symbol;Acc:11855]	0.260828		1302	G1_PHASE_OF_MITOTIC_CELL_CYCLE	BP	1
1303	209552_at	PAX8	paired box 8 [Source:HGNC Symbol;Acc:8622]	0.180512		1303	G_PROTEIN_SIGNALING__ADENYLATE_CYCLASE_INHIBITING_PATHWAY	BP	1
1304	210170_at	PDLIM3	PDZ and LIM domain 3 [Source:HGNC Symbol;Acc:20767]	0.400071		1304	GLAND_DEVELOPMENT	BP	1
1305	214777_at	IGKV4-1	immunoglobulin kappa variable 4-1 [Source:HGNC Symbol;Acc:5834]	0.540445		1305	GLYCOPROTEIN_CATABOLIC_PROCESS	BP	1
1306	202022_at	ALDOC	aldolase C, fructose-bisphosphate [Source:HGNC Symbol;Acc:418]	0.197343		1306	INTERFERON_GAMMA_BIOSYNTHETIC_PROCESS	BP	1
1307	206963_s_at	NAT8	N-acetyltransferase 8B (GCN5-related, putative, gene/pseudogene) [Source:HGNC Symbol;Acc:30235]	0.102357		1307	INTERFERON_GAMMA_PRODUCTION	BP	1
1308	208857_s_at	PCMT1	protein-L-isoaspartate (D-aspartate) O-methyltransferase [Source:HGNC Symbol;Acc:8728]	0.0567122		1308	INTERLEUKIN_2_PRODUCTION	BP	1
1309	209555_s_at	CD36	CD36 molecule (thrombospondin receptor) [Source:HGNC Symbol;Acc:1663]	0.282933		1309	LYSOSOME_ORGANIZATION_AND_BIOGENESIS	BP	1
1310	209662_at	CETN3	centrin, EF-hand protein, 3 [Source:HGNC Symbol;Acc:1868]	0.0137617		1310	MEIOSIS_I	BP	1
1311	213317_at			0.35748		1311	MEIOTIC_RECOMBINATION	BP	1
1312	201416_at	SOX4	SRY (sex determining region Y)-box 4 [Source:HGNC Symbol;Acc:11200]	0.277285		1312	MITOTIC_CELL_CYCLE_CHECKPOINT	BP	1
1313	202021_x_at	EIF1	eukaryotic translation initiation factor 1 [Source:HGNC Symbol;Acc:3249]	-0.00985508		1313	N_TERMINAL_PROTEIN_AMINO_ACID_MODIFICATION	BP	1
1314	205336_at	PVALB	parvalbumin [Source:HGNC Symbol;Acc:9704]	0.416182		1314	NEGATIVE_REGULATION_OF_CYTOKINE_BIOSYNTHETIC_PROCESS	BP	1
1315	206353_at	COX6A2	cytochrome c oxidase subunit VIa polypeptide 2 [Source:HGNC Symbol;Acc:2279]	0.349021		1315	NEGATIVE_REGULATION_OF_TRANSLATION	BP	1
1316	207148_x_at	MYOZ2	myozenin 2 [Source:HGNC Symbol;Acc:1330]	0.256017		1316	NEUROPEPTIDE_SIGNALING_PATHWAY	BP	1
1317	203911_at	RAP1GAP	RAP1 GTPase activating protein [Source:HGNC Symbol;Acc:9858]	-0.0643811		1317	NOTCH_SIGNALING_PATHWAY	BP	1
1318	205978_at	KL	klotho [Source:HGNC Symbol;Acc:6344]	0.217639		1318	NUCLEOTIDE_BIOSYNTHETIC_PROCESS	BP	1
1319	211919_s_at	CXCR4	chemokine (C-X-C motif) receptor 4 [Source:HGNC Symbol;Acc:2561]	0.191137		1319	NUCLEOTIDE_EXCISION_REPAIR	BP	1
1320	217148_x_at	IGLV2-14	V1-4 protein Fragment [Source:UniProtKB/TrEMBL;Acc:Q5NV63]	0.442404		1320	PHOTORECEPTOR_CELL_MAINTENANCE	BP	1
1321	202242_at	TSPAN7	tetraspanin 7 [Source:HGNC Symbol;Acc:11854]	-0.12366		1321	PHOTOTRANSDUCTION	BP	1
1322	211945_s_at	ITGB1	integrin, beta 1 (fibronectin receptor, beta polypeptide, antigen CD29 includes MDF2, MSK12) [Source:HGNC Symbol;Acc:6153]	-0.0417904		1322	POSITIVE_REGULATION_OF_CELL_MIGRATION	BP	1
1323	37512_at	HSD17B6	hydroxysteroid (17-beta) dehydrogenase 6 homolog (mouse) [Source:HGNC Symbol;Acc:23316]	0.0853547		1323	POSITIVE_REGULATION_OF_DNA_METABOLIC_PROCESS	BP	1
1324	200648_s_at	GLUL	glutamate-ammonia ligase [Source:HGNC Symbol;Acc:4341]	-0.120876		1324	POSITIVE_REGULATION_OF_EPITHELIAL_CELL_PROLIFERATION	BP	1
1325	201116_s_at	CPE	carboxypeptidase E [Source:HGNC Symbol;Acc:2303]	-0.164631		1325	POSITIVE_REGULATION_OF_JNK_ACTIVITY	BP	1
1326	202432_at	PPP3CB	protein phosphatase 3, catalytic subunit, beta isozyme [Source:HGNC Symbol;Acc:9315]	0.0530358		1326	PROTEIN_AMINO_ACID_ADP_RIBOSYLATION	BP	1
1327	211070_x_at	DBI	diazepam binding inhibitor (GABA receptor modulator, acyl-CoA binding protein) [Source:HGNC Symbol;Acc:2690]	0.0391298		1327	PROTEIN_AMINO_ACID_LIPIDATION	BP	1
1328	202343_x_at	COX5B	cytochrome c oxidase subunit Vb [Source:HGNC Symbol;Acc:2269]	0.0197753		1328	PROTEIN_AMINO_ACID_O_LINKED_GLYCOSYLATION	BP	1
1329	206160_at	APOBEC2	apolipoprotein B mRNA editing enzyme, catalytic polypeptide-like 2 [Source:HGNC Symbol;Acc:605]	0.310299		1329	PROTEIN_TARGETING_TO_MEMBRANE	BP	1
1330	208651_x_at			0.415022		1330	PROTEOGLYCAN_BIOSYNTHETIC_PROCESS	BP	1
1331	210524_x_at	MT1F	metallothionein 1F [Source:HGNC Symbol;Acc:7398]	-0.0723747		1331	PROTEOGLYCAN_METABOLIC_PROCESS	BP	1
1332	217719_at	EIF3L	eukaryotic translation initiation factor 3, subunit L [Source:HGNC Symbol;Acc:18138]	-0.0252089		1332	PYRIMIDINE_NUCLEOTIDE_METABOLIC_PROCESS	BP	1
1333	219543_at	PBLD	phenazine biosynthesis-like protein domain containing [Source:HGNC Symbol;Acc:23301]	-0.0106064		1333	REGIONALIZATION	BP	1
1334	221691_x_at	RP11-40H20.2		0.0619497		1334	REGULATION_OF_CELL_CELL_ADHESION	BP	1
1335	AFFX-r2-Ec-bioC-3_at			-0.0302266		1335	REGULATION_OF_CELL_MORPHOGENESIS	BP	1
1336	200097_s_at	HNRNPK	heterogeneous nuclear ribonucleoprotein K [Source:HGNC Symbol;Acc:5044]	0.000925246		1336	REGULATION_OF_CELL_SHAPE	BP	1
1337	201849_at	BNIP3	BCL2/adenovirus E1B 19kDa interacting protein 3 [Source:HGNC Symbol;Acc:1084]	-0.115139		1337	REGULATION_OF_CHROMOSOME_ORGANIZATION_AND_BIOGENESIS	BP	1
1338	220425_x_at	ROPN1	ropporin, rhophilin associated protein 1 [Source:HGNC Symbol;Acc:17692]	0.0865748		1338	REGULATION_OF_GENE_SPECIFIC_TRANSCRIPTION	BP	1
1339	200710_at	ACADVL	acyl-CoA dehydrogenase, very long chain [Source:HGNC Symbol;Acc:92]	0.0120669		1339	REGULATION_OF_INTERFERON_GAMMA_BIOSYNTHETIC_PROCESS	BP	1
1340	200746_s_at	GNB1	guanine nucleotide binding protein (G protein), beta polypeptide 1 [Source:HGNC Symbol;Acc:4396]	0.0560006		1340	REGULATION_OF_JAK_STAT_CASCADE	BP	1
1341	201816_s_at	GBAS	glioblastoma amplified sequence [Source:HGNC Symbol;Acc:4179]	0.0368659		1341	REGULATION_OF_MITOTIC_CELL_CYCLE	BP	1
1342	207335_x_at	ATP5I	ATP synthase, H+ transporting, mitochondrial Fo complex, subunit E [Source:HGNC Symbol;Acc:846]	0.000157699		1342	REGULATION_OF_RAS_GTPASE_ACTIVITY	BP	1
1343	1405_i_at	CCL5	chemokine (C-C motif) ligand 5 [Source:HGNC Symbol;Acc:10632]	0.277667		1343	REGULATION_OF_RHO_GTPASE_ACTIVITY	BP	1
1344	200920_s_at	BTG1	B-cell translocation gene 1, anti-proliferative [Source:HGNC Symbol;Acc:1130]	-0.00602966		1344	REGULATION_OF_TYROSINE_PHOSPHORYLATION_OF_STAT_PROTEIN	BP	1
1345	205133_s_at	HSPE1	heat shock 10kDa protein 1 (chaperonin 10) [Source:HGNC Symbol;Acc:5269]	0.00464525		1345	RESPONSE_TO_IONIZING_RADIATION	BP	1
1346	205813_s_at	MAT1A	methionine adenosyltransferase I, alpha [Source:HGNC Symbol;Acc:6903]	0.0513249		1346	SENSORY_PERCEPTION_OF_TASTE	BP	1
1347	207341_at	PRTN3	proteinase 3 [Source:HGNC Symbol;Acc:9495]	0.0651578		1347	SULFUR_COMPOUND_BIOSYNTHETIC_PROCESS	BP	1
1348	210020_x_at	CALML3	calmodulin-like 3 [Source:HGNC Symbol;Acc:1452]	0.310738		1348	TRANSCRIPTION_INITIATION	BP	1
1349	212508_at	AL110118.1	Modulator of apoptosis 1 (MAP-1)(MAP1)(Paraneoplastic antigen Ma4) [Source:UniProtKB/Swiss-Prot;Acc:Q96BY2]	0.089407		1349	TRANSCRIPTION_INITIATION_FROM_RNA_POLYMERASE_II_PROMOTER	BP	1
1350	214800_x_at	BTF3	basic transcription factor 3 [Source:HGNC Symbol;Acc:1125]	-0.0153066		1350	TRICARBOXYLIC_ACID_CYCLE_INTERMEDIATE_METABOLIC_PROCESS	BP	1
1351	39729_at	PRDX2	peroxiredoxin 2 [Source:HGNC Symbol;Acc:9353]	-0.051463		1351	TRNA_PROCESSING	BP	1
1352	203186_s_at	S100A4	S100 calcium binding protein A4 [Source:HGNC Symbol;Acc:10494]	-0.333406		1352	UNFOLDED_PROTEIN_RESPONSE	BP	1
1353	208668_x_at	AC093509.1		0.01548		1353	VACUOLE_ORGANIZATION_AND_BIOGENESIS	BP	1
1354	215734_at	C19orf36	IZUMO family member 4 [Source:HGNC Symbol;Acc:26950]	0.0815482		1354	VESICLE_LOCALIZATION	BP	1
1355	221841_s_at	KLF4	Kruppel-like factor 4 (gut) [Source:HGNC Symbol;Acc:6348]	-0.026205		1355	3__5__EXONUCLEASE_ACTIVITY	MF	1
1356	200818_at	AP000304.12		0.0182898		1356	ACETYLCHOLINE_BINDING	MF	1
1357	203647_s_at	RP3-468O1.2		-0.027002		1357	ACETYLGALACTOSAMINYLTRANSFERASE_ACTIVITY	MF	1
1358	208764_s_at	ATP5G2	ATP synthase, H+ transporting, mitochondrial Fo complex, subunit C2 (subunit 9) [Source:HGNC Symbol;Acc:842]	-0.00115385		1358	ACETYLGLUCOSAMINYLTRANSFERASE_ACTIVITY	MF	1
1359	218200_s_at	NDUFB2	NADH dehydrogenase (ubiquinone) 1 beta subcomplex, 2, 8kDa [Source:HGNC Symbol;Acc:7697]	0.0270951		1359	AMINE_BINDING	MF	1
1360	221700_s_at	UBA52	ubiquitin A-52 residue ribosomal protein fusion product 1 [Source:HGNC Symbol;Acc:12458]	-0.03598		1360	AMINE_RECEPTOR_ACTIVITY	MF	1
1361	205030_at	FABP7	fatty acid binding protein 7, brain [Source:HGNC Symbol;Acc:3562]	0.732505		1361	ANTIPORTER_ACTIVITY	MF	1
1362	201341_at	ENC1	ectodermal-neural cortex 1 (with BTB-like domain) [Source:HGNC Symbol;Acc:3345]	0.192265		1362	ARYLSULFATASE_ACTIVITY	MF	1
1363	202581_at	HSPA1B	Heat shock 70 kDa protein 1A/1B (Heat shock 70 kDa protein 1/2)(HSP70.1/HSP70.2)(HSP70-1/HSP70-2) [Source:UniProtKB/Swiss-Prot;Acc:P08107]	-0.0403076		1363	CYCLASE_ACTIVITY	MF	1
1364	203889_at	SCG5	secretogranin V (7B2 protein) [Source:HGNC Symbol;Acc:10816]	0.442339		1364	DAMAGED_DNA_BINDING	MF	1
1365	204894_s_at	AOC3	amine oxidase, copper containing 3 (vascular adhesion protein 1) [Source:HGNC Symbol;Acc:550]	-0.0232634		1365	DEACETYLASE_ACTIVITY	MF	1
1366	217800_s_at	NDFIP1	Nedd4 family interacting protein 1 [Source:HGNC Symbol;Acc:17592]	0.0319979		1366	DELAYED_RECTIFIER_POTASSIUM_CHANNEL_ACTIVITY	MF	1
1367	221502_at	KPNA3	karyopherin alpha 3 (importin alpha 4) [Source:HGNC Symbol;Acc:6396]	0.0207718		1367	DNA_DIRECTED_DNA_POLYMERASE_ACTIVITY	MF	1
1368	200921_s_at	BTG1	B-cell translocation gene 1, anti-proliferative [Source:HGNC Symbol;Acc:1130]	-0.0422286		1368	DNA_POLYMERASE_ACTIVITY	MF	1
1369	201288_at	ARHGDIB	Rho GDP dissociation inhibitor (GDI) beta [Source:HGNC Symbol;Acc:679]	0.00792272		1369	ENDODEOXYRIBONUCLEASE_ACTIVITY	MF	1
1370	201757_at	NDUFS5	NADH dehydrogenase (ubiquinone) Fe-S protein 5, 15kDa (NADH-coenzyme Q reductase) [Source:HGNC Symbol;Acc:7712]	0.00794983		1370	ENDONUCLEASE_ACTIVITY_GO_0016893	MF	1
1371	205812_s_at	TMED9	transmembrane emp24 protein transport domain containing 9 [Source:HGNC Symbol;Acc:24878]	-0.040214		1371	EXCITATORY_EXTRACELLULAR_LIGAND_GATED_ION_CHANNEL_ACTIVITY	MF	1
1372	212805_at	PRUNE2	prune homolog 2 (Drosophila) [Source:HGNC Symbol;Acc:25209]	-0.141133		1372	EXTRACELLULAR_LIGAND_GATED_ION_CHANNEL_ACTIVITY	MF	1
1373	217720_at	RP4-680D5.3		0.00868255		1373	FUCOSYLTRANSFERASE_ACTIVITY	MF	1
1374	220299_at	SPATA6	spermatogenesis associated 6 [Source:HGNC Symbol;Acc:18309]	0.0790671		1374	GALACTOSYLTRANSFERASE_ACTIVITY	MF	1
1375	201150_s_at	TIMP3	TIMP metallopeptidase inhibitor 3 [Source:HGNC Symbol;Acc:11822]	-0.0497093		1375	GENERAL_RNA_POLYMERASE_II_TRANSCRIPTION_FACTOR_ACTIVITY	MF	1
1376	201375_s_at	PPP2CB	protein phosphatase 2, catalytic subunit, beta isozyme [Source:HGNC Symbol;Acc:9300]	0.036268		1376	HISTONE_DEACETYLASE_BINDING	MF	1
1377	203240_at	FCGBP	Fc fragment of IgG binding protein [Source:HGNC Symbol;Acc:13572]	0.285186		1377	HISTONE_METHYLTRANSFERASE_ACTIVITY	MF	1
1378	204457_s_at	GAS1	growth arrest-specific 1 [Source:HGNC Symbol;Acc:4165]	-0.0637053		1378	HYDROLASE_ACTIVITY__ACTING_ON_CARBON_NITROGEN__BUT_NOT_PEPTIDE__BONDS__IN_LINEAR_AMIDES	MF	1
1379	214022_s_at	IFITM1	interferon induced transmembrane protein 1 (9-27) [Source:HGNC Symbol;Acc:5412]	0.0354725		1379	HYDROLASE_ACTIVITY__HYDROLYZING_N_GLYCOSYL_COMPOUNDS	MF	1
1380	221648_s_at	AGMAT	agmatine ureohydrolase (agmatinase) [Source:HGNC Symbol;Acc:18407]	0.262207		1380	INOSITOL_OR_PHOSPHATIDYLINOSITOL_KINASE_ACTIVITY	MF	1
1381	200792_at	XRCC6	X-ray repair complementing defective repair in Chinese hamster cells 6 [Source:HGNC Symbol;Acc:4055]	0.0256718		1381	INOSITOL_OR_PHOSPHATIDYLINOSITOL_PHOSPHATASE_ACTIVITY	MF	1
1382	206323_x_at			-0.00204392		1382	INOSITOL_OR_PHOSPHATIDYLINOSITOL_PHOSPHODIESTERASE_ACTIVITY	MF	1
1383	208640_at	RAC1	ras-related C3 botulinum toxin substrate 1 (rho family, small GTP binding protein Rac1) [Source:HGNC Symbol;Acc:9801]	-0.0315973		1383	INWARD_RECTIFIER_POTASSIUM_CHANNEL_ACTIVITY	MF	1
1384	208826_x_at	HINT1	histidine triad nucleotide binding protein 1 [Source:HGNC Symbol;Acc:4912]	0.000663793		1384	LIGAND_DEPENDENT_NUCLEAR_RECEPTOR_ACTIVITY	MF	1
1385	211483_x_at	CAMK2B	calcium/calmodulin-dependent protein kinase II beta [Source:HGNC Symbol;Acc:1461]	0.680337		1385	LIPID_KINASE_ACTIVITY	MF	1
1386	213793_s_at	HOMER1	homer homolog 1 (Drosophila) [Source:HGNC Symbol;Acc:17512]	-0.0360694		1386	LOW_DENSITY_LIPOPROTEIN_BINDING	MF	1
1387	211025_x_at	COX5B	cytochrome c oxidase subunit Vb [Source:HGNC Symbol;Acc:2269]	0.0448782		1387	MANNOSYLTRANSFERASE_ACTIVITY	MF	1
1388	212203_x_at	IFITM3	interferon induced transmembrane protein 3 (1-8U) [Source:HGNC Symbol;Acc:5414]	-0.0190597		1388	MAP_KINASE_ACTIVITY	MF	1
1389	216243_s_at	IL1RN	interleukin 1 receptor antagonist [Source:HGNC Symbol;Acc:6000]	0.279081		1389	MAP_KINASE_KINASE_KINASE_ACTIVITY	MF	1
1390	218226_s_at	NDUFB4	NADH dehydrogenase (ubiquinone) 1 beta subcomplex, 4, 15kDa [Source:HGNC Symbol;Acc:7699]	0.00668683		1390	MONOCARBOXYLIC_ACID_TRANSMEMBRANE_TRANSPORTER_ACTIVITY	MF	1
1391	200675_at	CD81	CD81 molecule [Source:HGNC Symbol;Acc:1701]	-0.0824286		1391	MONOSACCHARIDE_BINDING	MF	1
1392	200823_x_at	RP11-632C17__A.1		-0.00485241		1392	NEUROPEPTIDE_BINDING	MF	1
1393	201319_at			-0.0646649		1393	NEUROPEPTIDE_RECEPTOR_ACTIVITY	MF	1
1394	201473_at	JUNB	jun B proto-oncogene [Source:HGNC Symbol;Acc:6205]	-0.00655997		1394	NICOTINIC_ACETYLCHOLINE_ACTIVATED_CATION_SELECTIVE_CHANNEL_ACTIVITY	MF	1
1395	201994_at	MORF4L2	mortality factor 4 like 2 [Source:HGNC Symbol;Acc:16849]	0.0106888		1395	NON_MEMBRANE_SPANNING_PROTEIN_TYROSINE_KINASE_ACTIVITY	MF	1
1396	205412_at	ACAT1	acetyl-CoA acetyltransferase 1 [Source:HGNC Symbol;Acc:93]	0.0645209		1396	ORGANIC_ANION_TRANSMEMBRANE_TRANSPORTER_ACTIVITY	MF	1
1397	206595_at	CST6	cystatin E/M [Source:HGNC Symbol;Acc:2478]	0.168836		1397	OXIDOREDUCTASE_ACTIVITY__ACTING_ON_SULFUR_GROUP_OF_DONORS	MF	1
1398	200715_x_at	SNORD34	Small nucleolar RNA SNORD34 [Source:RFAM;Acc:RF00147]	-0.0488358		1398	PEPTIDE_RECEPTOR_ACTIVITY	MF	1
1399	212551_at	CAP2	CAP, adenylate cyclase-associated protein, 2 (yeast) [Source:HGNC Symbol;Acc:20039]	-0.0749541		1399	PHOSPHORUS_OXYGEN_LYASE_ACTIVITY	MF	1
1400	200085_s_at	TCEB2	transcription elongation factor B (SIII), polypeptide 2 (18kDa, elongin B) [Source:HGNC Symbol;Acc:11619]	0.00578209		1400	PROTEIN_DEACETYLASE_ACTIVITY	MF	1
1401	200810_s_at	CIRBP	cold inducible RNA binding protein [Source:HGNC Symbol;Acc:1982]	-0.00135811		1401	PROTEIN_PHOSPHATASE_TYPE_2A_REGULATOR_ACTIVITY	MF	1
1402	202678_at	GTF2A2	general transcription factor IIA, 2, 12kDa [Source:HGNC Symbol;Acc:4647]	0.0175547		1402	RECEPTOR_SIGNALING_PROTEIN_SERINE_THREONINE_KINASE_ACTIVITY	MF	1
1403	204952_at	LYPD3	LY6/PLAUR domain containing 3 [Source:HGNC Symbol;Acc:24880]	0.271233		1403	RNA_POLYMERASE_ACTIVITY	MF	1
1404	211992_at	WNK1	WNK lysine deficient protein kinase 1 [Source:HGNC Symbol;Acc:14540]	0.0192173		1404	RNA_POLYMERASE_II_TRANSCRIPTION_MEDIATOR_ACTIVITY	MF	1
1405	221253_s_at	TXNDC5	thioredoxin domain containing 5 (endoplasmic reticulum) [Source:HGNC Symbol;Acc:21073]	0.0239132		1405	RNA_SPLICING_FACTOR_ACTIVITY__TRANSESTERIFICATION_MECHANISM	MF	1
1406	203407_at	PPL	periplakin [Source:HGNC Symbol;Acc:9273]	0.282388		1406	SECRETIN_LIKE_RECEPTOR_ACTIVITY	MF	1
1407	210839_s_at	ENPP2	ectonucleotide pyrophosphatase/phosphodiesterase 2 [Source:HGNC Symbol;Acc:3357]	-0.175481		1407	SEROTONIN_RECEPTOR_ACTIVITY	MF	1
1408	212600_s_at	UQCRC2	ubiquinol-cytochrome c reductase core protein II [Source:HGNC Symbol;Acc:12586]	0.0210795		1408	SMAD_BINDING	MF	1
1409	214837_at	ALB	albumin [Source:HGNC Symbol;Acc:399]	0.0514513		1409	SODIUM_CHANNEL_ACTIVITY	MF	1
1410	203607_at	INPP5F	inositol polyphosphate-5-phosphatase F [Source:HGNC Symbol;Acc:17054]	0.170503		1410	STEROID_HORMONE_RECEPTOR_ACTIVITY	MF	1
1411	204351_at	S100P	S100 calcium binding protein P [Source:HGNC Symbol;Acc:10504]	0.545467		1411	SULFOTRANSFERASE_ACTIVITY	MF	1
1412	204743_at	TAGLN3	transgelin 3 [Source:HGNC Symbol;Acc:29868]	0.484822		1412	TASTE_RECEPTOR_ACTIVITY	MF	1
1413	208924_at	RNF11	ring finger protein 11 [Source:HGNC Symbol;Acc:10056]	0.00944388		1413	THYROID_HORMONE_RECEPTOR_BINDING	MF	1
1414	219762_s_at	RPL36	ribosomal protein L36 [Source:HGNC Symbol;Acc:13631]	0.0132467		1414	TRANSFERASE_ACTIVITY__TRANSFERRING_PENTOSYL_GROUPS	MF	1
1415	201296_s_at	WSB1	WD repeat and SOCS box-containing 1 [Source:HGNC Symbol;Acc:19221]	-0.00128606		1415	TRANSFERASE_ACTIVITY__TRANSFERRING_SULFUR_CONTAINING_GROUPS	MF	1
1416	201315_x_at	IFITM2	interferon induced transmembrane protein 2 (1-8D) [Source:HGNC Symbol;Acc:5413]	0.0362121		1416	VOLTAGE_GATED_POTASSIUM_CHANNEL_ACTIVITY	MF	1
1417	202671_s_at	PDXK	pyridoxal (pyridoxine, vitamin B6) kinase [Source:HGNC Symbol;Acc:8819]	-0.03396		1417	VOLTAGE_GATED_SODIUM_CHANNEL_ACTIVITY	MF	1
1418	205738_s_at	FABP3	fatty acid binding protein 3, muscle and heart (mammary-derived growth inhibitor) [Source:HGNC Symbol;Acc:3557]	0.216941		1418	BRUSH_BORDER	CC	1
1419	206651_s_at	CPB2	carboxypeptidase B2 (plasma) [Source:HGNC Symbol;Acc:2300]	0.0580011		1419	COATED_MEMBRANE	CC	1
1420	209200_at	MEF2C	myocyte enhancer factor 2C [Source:HGNC Symbol;Acc:6996]	-0.01501		1420	COATED_VESICLE_MEMBRANE	CC	1
1421	210356_x_at	MS4A1	membrane-spanning 4-domains, subfamily A, member 1 [Source:HGNC Symbol;Acc:7315]	0.353932		1421	DNA_DIRECTED_RNA_POLYMERASE_COMPLEX	CC	1
1422	200644_at	MARCKSL1	MARCKS-like 1 [Source:HGNC Symbol;Acc:7142]	-0.164806		1422	DNA_DIRECTED_RNA_POLYMERASE_II__CORE_COMPLEX	CC	1
1423	201752_s_at	ADD3	adducin 3 (gamma) [Source:HGNC Symbol;Acc:245]	-0.0212925		1423	EARLY_ENDOSOME	CC	1
1424	202931_x_at	BIN1	bridging integrator 1 [Source:HGNC Symbol;Acc:1052]	-0.07058		1424	GOLGI_STACK	CC	1
1425	206012_at	LEFTY2	left-right determination factor 2 [Source:HGNC Symbol;Acc:3122]	0.118663		1425	INTEGRAL_TO_GOLGI_MEMBRANE	CC	1
1426	213515_x_at	HBG1	hemoglobin, gamma A [Source:HGNC Symbol;Acc:4831]	0.0517968		1426	INTEGRATOR_COMPLEX	CC	1
1427	218345_at	TMEM176A	transmembrane protein 176A [Source:HGNC Symbol;Acc:24930]	0.216534		1427	INTEGRIN_COMPLEX	CC	1
1428	200634_at	PFN1	profilin 1 [Source:HGNC Symbol;Acc:8881]	0.00440863		1428	LAMELLIPODIUM	CC	1
1429	201464_x_at	JUN	jun proto-oncogene [Source:HGNC Symbol;Acc:6204]	0.0380091		1429	MEDIATOR_COMPLEX	CC	1
1430	201530_x_at	SNORA67	Small nucleolar RNA SNORA67 [Source:RFAM;Acc:RF00272]	-0.0226457		1430	MEMBRANE_COAT	CC	1
1431	203864_s_at	ACTN2	actinin, alpha 2 [Source:HGNC Symbol;Acc:164]	0.392875		1431	MICROBODY_MEMBRANE	CC	1
1432	204940_at	PLN	phospholamban [Source:HGNC Symbol;Acc:9080]	0.379417		1432	MICROBODY_PART	CC	1
1433	209700_x_at			0.280235		1433	MITOCHONDRIAL_RIBOSOME	CC	1
1434	210215_at	TFR2	transferrin receptor 2 [Source:HGNC Symbol;Acc:11762]	0.182574		1434	MITOCHONDRIAL_SMALL_RIBOSOMAL_SUBUNIT	CC	1
1435	213702_x_at	ASAH1	N-acylsphingosine amidohydrolase (acid ceramidase) 1 [Source:HGNC Symbol;Acc:735]	0.0261963		1435	NICOTINIC_ACETYLCHOLINE_GATED_RECEPTOR_CHANNEL_COMPLEX	CC	1
1436	214041_x_at			-0.0461522		1436	NUCLEAR_BODY	CC	1
1437	217717_s_at	YWHAB	tyrosine 3-monooxygenase/tryptophan 5-monooxygenase activation protein, beta polypeptide [Source:HGNC Symbol;Acc:12849]	0.00808731		1437	NUCLEAR_DNA_DIRECTED_RNA_POLYMERASE_COMPLEX	CC	1
1438	219645_at	CASQ1	calsequestrin 1 (fast-twitch, skeletal muscle) [Source:HGNC Symbol;Acc:1512]	0.287992		1438	NUCLEAR_MATRIX	CC	1
1439	221743_at			0.00254225		1439	NUCLEAR_REPLICATION_FORK	CC	1
1440	201030_x_at	LDHB	lactate dehydrogenase B [Source:HGNC Symbol;Acc:6541]	-0.0373725		1440	NUCLEAR_SPECK	CC	1
1441	201508_at	IGFBP4	insulin-like growth factor binding protein 4 [Source:HGNC Symbol;Acc:5473]	-0.0795227		1441	NUCLEAR_UBIQUITIN_LIGASE_COMPLEX	CC	1
1442	202305_s_at	FEZ2	fasciculation and elongation protein zeta 2 (zygin II) [Source:HGNC Symbol;Acc:3660]	-0.0459833		1442	NUCLEOLAR_PART	CC	1
1443	203065_s_at	CAV1	caveolin 1, caveolae protein, 22kDa [Source:HGNC Symbol;Acc:1527]	0.0390136		1443	ORGANELLAR_RIBOSOME	CC	1
1444	207843_x_at	CYB5A	cytochrome b5 type A (microsomal) [Source:HGNC Symbol;Acc:2570]	0.0357663		1444	ORGANELLAR_SMALL_RIBOSOMAL_SUBUNIT	CC	1
1445	210512_s_at	VEGFA	vascular endothelial growth factor A [Source:HGNC Symbol;Acc:12680]	-0.0940925		1445	PEROXISOMAL_MEMBRANE	CC	1
1446	200028_s_at	STARD7	StAR-related lipid transfer (START) domain containing 7 [Source:HGNC Symbol;Acc:18063]	-0.0169323		1446	PEROXISOMAL_PART	CC	1
1447	207721_x_at	HINT1	histidine triad nucleotide binding protein 1 [Source:HGNC Symbol;Acc:4912]	0.0046073		1447	PML_BODY	CC	1
1448	208235_x_at	GAGE12C	G antigen 12C [Source:HGNC Symbol;Acc:28402]	0.0423501		1448	RNA_POLYMERASE_COMPLEX	CC	1
1449	213093_at	PRKCA	protein kinase C, alpha [Source:HGNC Symbol;Acc:9393]	-0.0691214		1449	SMALL_NUCLEAR_RIBONUCLEOPROTEIN_COMPLEX	CC	1
1450	222253_s_at	POM121L9P	POM121 membrane glycoprotein-like 9, pseudogene [Source:HGNC Symbol;Acc:30080]	0.105552		1450	SMALL_RIBOSOMAL_SUBUNIT	CC	1
1451	210149_s_at	ATP5H	ATP synthase, H+ transporting, mitochondrial Fo complex, subunit d [Source:HGNC Symbol;Acc:845]	0.0334432		1451	U12_DEPENDENT_SPLICEOSOME	CC	1
1452	210202_s_at	BIN1	bridging integrator 1 [Source:HGNC Symbol;Acc:1052]	-0.0252327		1452	VESICLE_COAT	CC	1
1453	211939_x_at	BTF3	basic transcription factor 3 [Source:HGNC Symbol;Acc:1125]	-0.0100335		1453	VOLTAGE_GATED_CALCIUM_CHANNEL_COMPLEX	CC	1
1454	204806_x_at	HLA-F	major histocompatibility complex, class I, F [Source:HGNC Symbol;Acc:4963]	-0.0455675		1454	VOLTAGE_GATED_POTASSIUM_CHANNEL_COMPLEX	CC	1
1455	205798_at	IL7R	interleukin 7 receptor [Source:HGNC Symbol;Acc:6024]	0.364788
1456	206111_at	RNASE2	ribonuclease, RNase A family, 2 (liver, eosinophil-derived neurotoxin) [Source:HGNC Symbol;Acc:10045]	0.119107
1457	206282_at	NEUROD1	neurogenic differentiation 1 [Source:HGNC Symbol;Acc:7762]	0.131144
1458	212242_at	TUBA4A	tubulin, alpha 4a [Source:HGNC Symbol;Acc:12407]	0.0346248
1459	213131_at	OLFM1	olfactomedin 1 [Source:HGNC Symbol;Acc:17187]	0.122995
1460	217775_s_at	RDH11	retinol dehydrogenase 11 (all-trans/9-cis/11-cis) [Source:HGNC Symbol;Acc:17964]	-0.0520684
1461	202504_at	TRIM29	tripartite motif-containing 29 [Source:HGNC Symbol;Acc:17274]	0.424407
1462	214035_x_at	AC106788.2		0.0162352
1463	214235_at	CYP3A5	cytochrome P450, family 3, subfamily A, polypeptide 5 [Source:HGNC Symbol;Acc:2638]	0.358865
1464	200947_s_at	GLUD1	glutamate dehydrogenase 1 [Source:HGNC Symbol;Acc:4335]	0.059625
1465	208697_s_at	EIF3E	eukaryotic translation initiation factor 3, subunit E [Source:HGNC Symbol;Acc:3277]	-0.0204244
1466	210201_x_at	BIN1	bridging integrator 1 [Source:HGNC Symbol;Acc:1052]	-0.0122538
1467	214359_s_at	HSP90AB1	heat shock protein 90kDa alpha (cytosolic), class B member 1 [Source:HGNC Symbol;Acc:5258]	0.026373
1468	215215_s_at	AC004381.6	Putative RNA exonuclease NEF-sp (EC 3.1.-.-) [Source:UniProtKB/Swiss-Prot;Acc:Q96IC2]	0.0714004
1469	217820_s_at	ENAH	enabled homolog (Drosophila) [Source:HGNC Symbol;Acc:18271]	-0.207371
1470	200002_at	RPL35	ribosomal protein L35 [Source:HGNC Symbol;Acc:10344]	-0.0196289
1471	200958_s_at	SDCBP	syndecan binding protein (syntenin) [Source:HGNC Symbol;Acc:10662]	-0.0219963
1472	207092_at	LEP	leptin [Source:HGNC Symbol;Acc:6553]	0.143143
1473	207324_s_at	DSC1	desmocollin 1 [Source:HGNC Symbol;Acc:3035]	0.116473
1474	209291_at	ID4	inhibitor of DNA binding 4, dominant negative helix-loop-helix protein [Source:HGNC Symbol;Acc:5363]	-0.165906
1475	212771_at	FAM171A1	family with sequence similarity 171, member A1 [Source:HGNC Symbol;Acc:23522]	-0.0133221
1476	214553_s_at	ARPP19	cAMP-regulated phosphoprotein, 19kDa [Source:HGNC Symbol;Acc:16967]	-0.00853525
1477	218168_s_at	CABC1	chaperone, ABC1 activity of bc1 complex homolog (S. pombe) [Source:HGNC Symbol;Acc:16812]	0.0404006
1478	121_at	PAX8	paired box 8 [Source:HGNC Symbol;Acc:8622]	0.0780428
1479	201669_s_at	MARCKS	myristoylated alanine-rich protein kinase C substrate [Source:HGNC Symbol;Acc:6759]	-0.0344711
1480	202602_s_at	HTATSF1	HIV-1 Tat specific factor 1 [Source:HGNC Symbol;Acc:5276]	0.0354014
1481	204987_at	ITIH2	inter-alpha (globulin) inhibitor H2 [Source:HGNC Symbol;Acc:6167]	0.100681
1482	207574_s_at	GADD45B	growth arrest and DNA-damage-inducible, beta [Source:HGNC Symbol;Acc:4096]	0.0122851
1483	209780_at	PHTF2	putative homeodomain transcription factor 2 [Source:HGNC Symbol;Acc:13411]	0.0505016
1484	214071_at	GNAL	guanine nucleotide binding protein (G protein), alpha activating activity polypeptide, olfactory type [Source:HGNC Symbol;Acc:4388]	0.0811091
1485	217653_x_at			-0.060674
1486	211530_x_at	HLA-G	HLA class I histocompatibility antigen, alpha chain G Precursor (HLA G antigen) [Source:UniProtKB/Swiss-Prot;Acc:P17693]	0.0135665
1487	214377_s_at	CTRL	chymotrypsin-like [Source:HGNC Symbol;Acc:2524]	0.139075
1488	216030_s_at	SEMG2	semenogelin II [Source:HGNC Symbol;Acc:10743]	0.0191791
1489	203060_s_at	PAPSS2	3'-phosphoadenosine 5'-phosphosulfate synthase 2 [Source:HGNC Symbol;Acc:8604]	0.048426
1490	203113_s_at	EEF1D	eukaryotic translation elongation factor 1 delta (guanine nucleotide exchange protein) [Source:HGNC Symbol;Acc:3211]	-0.0426233
1491	204469_at	PTPRZ1	protein tyrosine phosphatase, receptor-type, Z polypeptide 1 [Source:HGNC Symbol;Acc:9685]	0.483344
1492	212426_s_at	YWHAQ	tyrosine 3-monooxygenase/tryptophan 5-monooxygenase activation protein, theta polypeptide [Source:HGNC Symbol;Acc:12854]	0.0127755
1493	206254_at	EGF	epidermal growth factor [Source:HGNC Symbol;Acc:3229]	0.281245
1494	206760_s_at	FCER2	Fc fragment of IgE, low affinity II, receptor for (CD23) [Source:HGNC Symbol;Acc:3612]	0.138809
1495	211643_x_at			0.519339
1496	215499_at	MAP2K3	mitogen-activated protein kinase kinase 3 [Source:HGNC Symbol;Acc:6843]	-0.119604
1497	217967_s_at	FAM129A	family with sequence similarity 129, member A [Source:HGNC Symbol;Acc:16784]	-0.270359
1498	201273_s_at	SRP9L1	signal recognition particle 9-like 1 [Source:HGNC Symbol;Acc:23402]	0.0219213
1499	202741_at	PRKACB	protein kinase, cAMP-dependent, catalytic, beta [Source:HGNC Symbol;Acc:9381]	0.099025
1500	204337_at	RGS4	regulator of G-protein signaling 4 [Source:HGNC Symbol;Acc:10000]	0.332951
1501	205866_at	FCN3	ficolin (collagen/fibrinogen domain containing) 3 (Hakata antigen) [Source:HGNC Symbol;Acc:3625]	0.221716
1502	208367_x_at	CYP3A4	cytochrome P450, family 3, subfamily A, polypeptide 4 [Source:HGNC Symbol;Acc:2637]	0.0609671
1503	209250_at	DEGS1	degenerative spermatocyte homolog 1, lipid desaturase (Drosophila) [Source:HGNC Symbol;Acc:13709]	-0.00156655
1504	215726_s_at	CYB5A	cytochrome b5 type A (microsomal) [Source:HGNC Symbol;Acc:2570]	0.0623406
1505	217092_x_at	RP6-11O7.2		-0.000384476
1506	220856_x_at			-0.0278726
1507	200703_at	DYNLL1	dynein, light chain, LC8-type 1 [Source:HGNC Symbol;Acc:15476]	0.0276817
1508	200824_at	GSTP1	glutathione S-transferase pi 1 [Source:HGNC Symbol;Acc:4638]	0.0374312
1509	205970_at			0.699486
1510	206385_s_at	ANK3	ankyrin 3, node of Ranvier (ankyrin G) [Source:HGNC Symbol;Acc:494]	-0.193537
1511	209058_at	EDF1	endothelial differentiation-related factor 1 [Source:HGNC Symbol;Acc:3164]	0.00378188
1512	209201_x_at	CXCR4	chemokine (C-X-C motif) receptor 4 [Source:HGNC Symbol;Acc:2561]	0.352084
1513	210415_s_at	ODF2	outer dense fiber of sperm tails 2 [Source:HGNC Symbol;Acc:8114]	0.0938124
1514	214421_x_at	CYP2C9	cytochrome P450, family 2, subfamily C, polypeptide 9 [Source:HGNC Symbol;Acc:2623]	0.147457
1515	202241_at	TRIB1	tribbles homolog 1 (Drosophila) [Source:HGNC Symbol;Acc:16891]	-0.0133175
1516	207392_x_at	UGT2B15	UDP glucuronosyltransferase 2 family, polypeptide B15 [Source:HGNC Symbol;Acc:12546]	0.183198
1517	208705_s_at	EIF5	eukaryotic translation initiation factor 5 [Source:HGNC Symbol;Acc:3299]	0.00283742
1518	209556_at	NCDN	neurochondrin [Source:HGNC Symbol;Acc:17597]	0.576694
1519	209687_at	CXCL12	chemokine (C-X-C motif) ligand 12 [Source:HGNC Symbol;Acc:10672]	-0.420259
1520	213428_s_at	COL6A1	collagen, type VI, alpha 1 [Source:HGNC Symbol;Acc:2211]	-0.128171
1521	217418_x_at	MS4A1	membrane-spanning 4-domains, subfamily A, member 1 [Source:HGNC Symbol;Acc:7315]	0.323139
1522	221474_at	MYL12B	myosin, light chain 12B, regulatory [Source:HGNC Symbol;Acc:29827]	-0.0264672
1523	209978_s_at	LPA	lipoprotein, Lp(a) [Source:HGNC Symbol;Acc:6667]	0.096795
1524	211733_x_at	SCP2	sterol carrier protein 2 [Source:HGNC Symbol;Acc:10606]	-0.0242821
1525	213101_s_at	ACTR3	ARP3 actin-related protein 3 homolog (yeast) [Source:HGNC Symbol;Acc:170]	0.0321287
1526	213539_at	CD3D	CD3d molecule, delta (CD3-TCR complex) [Source:HGNC Symbol;Acc:1673]	0.364553
1527	214953_s_at	APP	amyloid beta (A4) precursor protein [Source:HGNC Symbol;Acc:620]	-0.0870134
1528	201554_x_at	GYG1	glycogenin 1 [Source:HGNC Symbol;Acc:4699]	0.00475365
1529	202464_s_at	PFKFB3	6-phosphofructo-2-kinase/fructose-2,6-biphosphatase 3 [Source:HGNC Symbol;Acc:8874]	-0.0373716
1530	205295_at	CKMT2	creatine kinase, mitochondrial 2 (sarcomeric) [Source:HGNC Symbol;Acc:1996]	0.232301
1531	205557_at	BPI	bactericidal/permeability-increasing protein [Source:HGNC Symbol;Acc:1095]	0.177352
1532	207974_s_at	SKP1	S-phase kinase-associated protein 1 [Source:HGNC Symbol;Acc:10899]	-0.0111924
1533	208746_x_at	ATP5L	ATP synthase, H+ transporting, mitochondrial Fo complex, subunit G [Source:HGNC Symbol;Acc:14247]	0.0234199
1534	217745_s_at	NAA50	N(alpha)-acetyltransferase 50, NatE catalytic subunit [Source:HGNC Symbol;Acc:29533]	0.029731
1535	201909_at	RPS4Y1	ribosomal protein S4, Y-linked 1 [Source:HGNC Symbol;Acc:10425]	0.0676236
1536	207275_s_at	ACSL1	acyl-CoA synthetase long-chain family member 1 [Source:HGNC Symbol;Acc:3569]	-0.035854
1537	216617_s_at	MAG	myelin associated glycoprotein [Source:HGNC Symbol;Acc:6783]	0.568649
1538	220133_at	ODAM	odontogenic, ameloblast asssociated [Source:HGNC Symbol;Acc:26043]	0.132962
1539	200614_at	CLTC	clathrin, heavy chain (Hc) [Source:HGNC Symbol;Acc:2092]	0.0324221
1540	203413_at	NELL2	NEL-like 2 (chicken) [Source:HGNC Symbol;Acc:7751]	0.357331
1541	208517_x_at	BTF3	basic transcription factor 3 [Source:HGNC Symbol;Acc:1125]	-0.0117084
1542	210072_at	CCL19	chemokine (C-C motif) ligand 19 [Source:HGNC Symbol;Acc:10617]	0.355317
1543	214439_x_at	BIN1	bridging integrator 1 [Source:HGNC Symbol;Acc:1052]	-0.0549899
1544	214707_x_at	ALMS1	Alstrom syndrome 1 [Source:HGNC Symbol;Acc:428]	-0.0139338
1545	215498_s_at	MAP2K3	mitogen-activated protein kinase kinase 3 [Source:HGNC Symbol;Acc:6843]	-0.0917001
1546	217768_at	C14orf166	UPF0568 protein C14orf166 [Source:UniProtKB/Swiss-Prot;Acc:Q9Y224]	-0.019715
1547	206790_s_at	NDUFB1	NADH dehydrogenase (ubiquinone) 1 beta subcomplex, 1, 7kDa [Source:HGNC Symbol;Acc:7695]	0.020503
1548	209199_s_at	MEF2C	myocyte enhancer factor 2C [Source:HGNC Symbol;Acc:6996]	0.0903434
1549	212215_at	PREPL	prolyl endopeptidase-like [Source:HGNC Symbol;Acc:30228]	0.158781
1550	221558_s_at	LEF1	lymphoid enhancer-binding factor 1 [Source:HGNC Symbol;Acc:6551]	0.077162
1551	201975_at	CLIP1	CAP-GLY domain containing linker protein 1 [Source:HGNC Symbol;Acc:10461]	-0.0134758
1552	204623_at	TFF3	trefoil factor 3 (intestinal) [Source:HGNC Symbol;Acc:11757]	0.287161
1553	213757_at			-0.00680255
1554	217294_s_at	ENO1	enolase 1, (alpha) [Source:HGNC Symbol;Acc:3350]	-0.0790186
1555	221952_x_at	AC093509.1		0.0157371
1556	222162_s_at	ADAMTS1	ADAM metallopeptidase with thrombospondin type 1 motif, 1 [Source:HGNC Symbol;Acc:217]	-0.0325458
1557	201092_at	RBBP7	retinoblastoma binding protein 7 [Source:HGNC Symbol;Acc:9890]	0.0387167
1558	201339_s_at	SCP2	sterol carrier protein 2 [Source:HGNC Symbol;Acc:10606]	-0.0214621
1559	201927_s_at	PK4P	plakophilin 4 [Source:HGNC Symbol;Acc:9026]	0.112545
1560	204519_s_at	PLLP	plasmolipin [Source:HGNC Symbol;Acc:18553]	-0.0766495
1561	210453_x_at	ATP5L	ATP synthase, H+ transporting, mitochondrial Fo complex, subunit G [Source:HGNC Symbol;Acc:14247]	0.016866
1562	210648_x_at	SNX3	sorting nexin 3 [Source:HGNC Symbol;Acc:11174]	-0.0225016
1563	211340_s_at	MCAM	melanoma cell adhesion molecule [Source:HGNC Symbol;Acc:6934]	-0.128094
1564	213222_at	PLCB1	phospholipase C, beta 1 (phosphoinositide-specific) [Source:HGNC Symbol;Acc:15917]	-0.00282868
1565	215628_x_at			-0.018149
1566	201015_s_at	JUP	junction plakoglobin [Source:HGNC Symbol;Acc:6207]	0.0218773
1567	206001_at	NPY	neuropeptide Y [Source:HGNC Symbol;Acc:7955]	0.447551
1568	212930_at	ATP2B1	ATPase, Ca++ transporting, plasma membrane 1 [Source:HGNC Symbol;Acc:814]	0.128328
1569	202074_s_at	OPTN	optineurin [Source:HGNC Symbol;Acc:17142]	-0.0160084
1570	204288_s_at	SORBS2	sorbin and SH3 domain containing 2 [Source:HGNC Symbol;Acc:24098]	-0.0843162
1571	208680_at	PRDX1	peroxiredoxin 1 [Source:HGNC Symbol;Acc:9352]	0.0207545
1572	215716_s_at	ATP2B1	ATPase, Ca++ transporting, plasma membrane 1 [Source:HGNC Symbol;Acc:814]	0.081668
1573	216320_x_at	AC099668.5		0.238
1574	217561_at	CALCA	calcitonin-related polypeptide alpha [Source:HGNC Symbol;Acc:1437]	0.0794447
1575	34210_at	CD52	CD52 molecule [Source:HGNC Symbol;Acc:1804]	0.325388
1576	201991_s_at	KIF5B	kinesin family member 5B [Source:HGNC Symbol;Acc:6324]	-0.00859469
1577	203394_s_at	HES1	hairy and enhancer of split 1, (Drosophila) [Source:HGNC Symbol;Acc:5192]	-0.06758
1578	221728_x_at	XIST	X (inactive)-specific transcript (non-protein coding) [Source:HGNC Symbol;Acc:12810]	0.0466711
1579	204995_at	CDK5R1	cyclin-dependent kinase 5, regulatory subunit 1 (p35) [Source:HGNC Symbol;Acc:1775]	0.232205
1580	205736_at	PGAM2	phosphoglycerate mutase 2 (muscle) [Source:HGNC Symbol;Acc:8889]	0.329593
1581	212010_s_at	CDV3	CDV3 homolog (mouse) [Source:HGNC Symbol;Acc:26928]	0.0436764
1582	213717_at	LDB3	LIM domain binding 3 [Source:HGNC Symbol;Acc:15710]	0.290987
1583	214911_s_at	BRD2	Bromodomain containing 2 Fragment [Source:UniProtKB/TrEMBL;Acc:A2AAT9]	0.0167909
1584	220720_x_at			-0.0145582
1585	222043_at	CLU	clusterin [Source:HGNC Symbol;Acc:2095]	-0.268309
1586	201403_s_at	MGST3	microsomal glutathione S-transferase 3 [Source:HGNC Symbol;Acc:7064]	-0.0912152
1587	205157_s_at	KRT17	keratin 17 [Source:HGNC Symbol;Acc:6427]	0.388114
1588	207557_s_at	RYR2	ryanodine receptor 2 (cardiac) [Source:HGNC Symbol;Acc:10484]	0.385852
1589	207585_s_at	RPL36AL	ribosomal protein L36a-like [Source:HGNC Symbol;Acc:10346]	0.0035585
1590	212843_at	NCAM1	neural cell adhesion molecule 1 [Source:HGNC Symbol;Acc:7656]	-0.137377
1591	218580_x_at	AURKAIP1	aurora kinase A interacting protein 1 [Source:HGNC Symbol;Acc:24114]	0.000736463
1592	203324_s_at	CAV2	caveolin 2 [Source:HGNC Symbol;Acc:1528]	-0.101305
1593	209719_x_at	SERPINB3	serpin peptidase inhibitor, clade B (ovalbumin), member 3 [Source:HGNC Symbol;Acc:10569]	0.2628
1594	219804_at	SYNPO2L	synaptopodin 2-like [Source:HGNC Symbol;Acc:23532]	0.267005
1595	201029_s_at	CD99	CD99 molecule [Source:HGNC Symbol;Acc:7082]	-0.0711963
1596	201088_at	AC132812.1	Importin subunit alpha-2-like protein [Source:UniProtKB/Swiss-Prot;Acc:A8MYJ9]	0.00605947
1597	201928_at	PK4P	plakophilin 4 [Source:HGNC Symbol;Acc:9026]	0.0565587
1598	204959_at	MNDA	myeloid cell nuclear differentiation antigen [Source:HGNC Symbol;Acc:7183]	0.0898302
1599	205495_s_at	GNLY	granulysin [Source:HGNC Symbol;Acc:4414]	0.212768
1600	207019_s_at	AKAP4	A kinase (PRKA) anchor protein 4 [Source:HGNC Symbol;Acc:374]	0.0865539
1601	209036_s_at	MDH2	malate dehydrogenase 2, NAD (mitochondrial) [Source:HGNC Symbol;Acc:6971]	0.0352519
1602	205485_at	RYR1	ryanodine receptor 1 (skeletal) [Source:HGNC Symbol;Acc:10483]	0.291521
1603	209496_at	RARRES2	retinoic acid receptor responder (tazarotene induced) 2 [Source:HGNC Symbol;Acc:9868]	-0.0664251
1604	201810_s_at	SH3BP5	SH3-domain binding protein 5 (BTK-associated) [Source:HGNC Symbol;Acc:10827]	-0.0905456
1605	208962_s_at	FADS1	fatty acid desaturase 1 [Source:HGNC Symbol;Acc:3574]	-0.163361
1606	209977_at	PLG	plasminogen [Source:HGNC Symbol;Acc:9071]	0.113645
1607	213513_x_at	ARPC2	actin related protein 2/3 complex, subunit 2, 34kDa [Source:HGNC Symbol;Acc:705]	0.037394
1608	200848_at	AHCYL1	adenosylhomocysteinase-like 1 [Source:HGNC Symbol;Acc:344]	0.0615466
1609	200853_at	H2AFZ	H2A histone family, member Z [Source:HGNC Symbol;Acc:4741]	0.00223665
1610	200907_s_at	PALLD	palladin, cytoskeletal associated protein [Source:HGNC Symbol;Acc:17068]	-0.0462023
1611	202822_at	LPP	LIM domain containing preferred translocation partner in lipoma [Source:HGNC Symbol;Acc:6679]	-0.0688023
1612	203440_at	CDH2	cadherin 2, type 1, N-cadherin (neuronal) [Source:HGNC Symbol;Acc:1759]	-0.275462
1613	205592_at	SLC4A1	solute carrier family 4, anion exchanger, member 1 (erythrocyte membrane protein band 3, Diego blood group) [Source:HGNC Symbol;Acc:11027]	0.117182
1614	208165_s_at	PRSS16	protease, serine, 16 (thymus) [Source:HGNC Symbol;Acc:9480]	0.152414
1615	209670_at	TRAC	T cell receptor alpha constant [Source:HGNC Symbol;Acc:12029]	0.253574
1616	210046_s_at	IDH2	isocitrate dehydrogenase 2 (NADP+), mitochondrial [Source:HGNC Symbol;Acc:5383]	-0.028564
1617	210404_x_at	CAMK2B	calcium/calmodulin-dependent protein kinase II beta [Source:HGNC Symbol;Acc:1461]	0.601823
1618	212086_x_at	LMNA	lamin A/C [Source:HGNC Symbol;Acc:6636]	-0.00359009
1619	218723_s_at	C13orf15	Response gene to complement 32 protein (RGC-32) [Source:UniProtKB/Swiss-Prot;Acc:Q9H4X1]	-0.184775
1620	201721_s_at	LAPTM5	lysosomal protein transmembrane 5 [Source:HGNC Symbol;Acc:29612]	0.0101299
1621	202502_at	ACADM	acyl-CoA dehydrogenase, C-4 to C-12 straight chain [Source:HGNC Symbol;Acc:89]	0.0410602
1622	203498_at	RCAN2	regulator of calcineurin 2 [Source:HGNC Symbol;Acc:3041]	-0.155748
1623	212671_s_at	HLA-DQA1	major histocompatibility complex, class II, DQ alpha 1 [Source:HGNC Symbol;Acc:4942]	-0.124
1624	217897_at	FXYD6	FXYD domain containing ion transport regulator 6 [Source:HGNC Symbol;Acc:4030]	-0.155649
1625	200787_s_at	PEA15	phosphoprotein enriched in astrocytes 15 [Source:HGNC Symbol;Acc:8822]	0.0766945
1626	202766_s_at	FBN1	fibrillin 1 [Source:HGNC Symbol;Acc:3603]	0.0070516
1627	204620_s_at	VCAN	versican [Source:HGNC Symbol;Acc:2464]	-0.12361
1628	206952_at	G6PC	glucose-6-phosphatase, catalytic subunit [Source:HGNC Symbol;Acc:4056]	0.0936175
1629	208752_x_at	NAP1L1	nucleosome assembly protein 1-like 1 [Source:HGNC Symbol;Acc:7637]	-0.00143452
1630	208810_at	DNAJB6	DnaJ (Hsp40) homolog, subfamily B, member 6 [Source:HGNC Symbol;Acc:14888]	0.0136414
1631	208885_at	LCP1	lymphocyte cytosolic protein 1 (L-plastin) [Source:HGNC Symbol;Acc:6528]	0.366281
1632	201739_at	SGK1	serum/glucocorticoid regulated kinase 1 [Source:HGNC Symbol;Acc:10810]	-0.0407544
1633	204052_s_at	SFRP4	secreted frizzled-related protein 4 [Source:HGNC Symbol;Acc:10778]	0.191018
1634	209301_at	CA2	carbonic anhydrase II [Source:HGNC Symbol;Acc:1373]	-0.324673
1635	214536_at	SLURP1	secreted LY6/PLAUR domain containing 1 [Source:HGNC Symbol;Acc:18746]	0.222225
1636	201561_s_at	CLSTN1	calsyntenin 1 [Source:HGNC Symbol;Acc:17447]	0.0458086
1637	201631_s_at	IER3	immediate early response 3 [Source:HGNC Symbol;Acc:5392]	0.00975828
1638	209614_at	ADH1B	alcohol dehydrogenase 1B (class I), beta polypeptide [Source:HGNC Symbol;Acc:250]	0.340067
1639	210906_x_at	AQP4	aquaporin 4 [Source:HGNC Symbol;Acc:637]	0.721961
1640	218574_s_at	LMCD1	LIM and cysteine-rich domains 1 [Source:HGNC Symbol;Acc:6633]	0.112556
1641	221766_s_at	FAM46A	family with sequence similarity 46, member A [Source:HGNC Symbol;Acc:18345]	0.019842
1642	201153_s_at	MBNL1	muscleblind-like (Drosophila) [Source:HGNC Symbol;Acc:6923]	0.0229033
1643	202888_s_at	ANPEP	alanyl (membrane) aminopeptidase [Source:HGNC Symbol;Acc:500]	0.433702
1644	203924_at	GSTA1	glutathione S-transferase alpha 1 [Source:HGNC Symbol;Acc:4626]	0.457977
1645	205434_s_at	AAK1	AP2 associated kinase 1 [Source:HGNC Symbol;Acc:19679]	-0.0724798
1646	209094_at	DDAH1	dimethylarginine dimethylaminohydrolase 1 [Source:HGNC Symbol;Acc:2715]	-0.265872
1647	210788_s_at	DHRS7	dehydrogenase/reductase (SDR family) member 7 [Source:HGNC Symbol;Acc:21524]	0.0151099
1648	214042_s_at	RP11-641D5.1		0.000273044
1649	220017_x_at	CYP2C9	cytochrome P450, family 2, subfamily C, polypeptide 9 [Source:HGNC Symbol;Acc:2623]	0.155807
1650	222229_x_at	RPL26P37	ribosomal protein L26 pseudogene 37 [Source:HGNC Symbol;Acc:36004]	-0.0062354
1651	201519_at	TOMM70A	translocase of outer mitochondrial membrane 70 homolog A (S. cerevisiae) [Source:HGNC Symbol;Acc:11985]	0.015139
1652	201753_s_at	ADD3	adducin 3 (gamma) [Source:HGNC Symbol;Acc:245]	-0.0126461
1653	203335_at	PHYH	phytanoyl-CoA 2-hydroxylase [Source:HGNC Symbol;Acc:8940]	0.00689127
1654	207390_s_at	SMTN	smoothelin [Source:HGNC Symbol;Acc:11126]	0.307744
1655	209047_at	AQP1	aquaporin 1 (Colton blood group) [Source:HGNC Symbol;Acc:633]	-0.253045
1656	201443_s_at	ATP6AP2	ATPase, H+ transporting, lysosomal accessory protein 2 [Source:HGNC Symbol;Acc:18305]	0.00831356
1657	209774_x_at	CXCL2	chemokine (C-X-C motif) ligand 2 [Source:HGNC Symbol;Acc:4603]	0.0595527
1658	213844_at	HOXA5	homeobox A5 [Source:HGNC Symbol;Acc:5106]	0.477107
1659	213864_s_at	NAP1L1	nucleosome assembly protein 1-like 1 [Source:HGNC Symbol;Acc:7637]	0.00927074
1660	215454_x_at	SFTPC	surfactant protein C [Source:HGNC Symbol;Acc:10802]	0.0415926
1661	201032_at	BLCAP	bladder cancer associated protein [Source:HGNC Symbol;Acc:1055]	0.0287374
1662	205225_at	ESR1	estrogen receptor 1 [Source:HGNC Symbol;Acc:3467]	0.307163
1663	208850_s_at	THY1	Thy-1 cell surface antigen [Source:HGNC Symbol;Acc:11801]	0.0729363
1664	211962_s_at	ZFP36L1	zinc finger protein 36, C3H type-like 1 [Source:HGNC Symbol;Acc:1107]	-0.0695295
1665	214456_x_at	SAA2	serum amyloid A2 [Source:HGNC Symbol;Acc:10514]	0.162898
1666	200663_at	CD63	CD63 molecule [Source:HGNC Symbol;Acc:1692]	-0.0033041
1667	202672_s_at	ATF3	activating transcription factor 3 [Source:HGNC Symbol;Acc:785]	0.0612869
1668	206891_at	ACTN3	actinin, alpha 3 [Source:HGNC Symbol;Acc:165]	0.110524
1669	207086_x_at	GAGE12C	G antigen 12C [Source:HGNC Symbol;Acc:28402]	0.0412056
1670	218204_s_at	FYCO1	FYVE and coiled-coil domain containing 1 [Source:HGNC Symbol;Acc:14673]	-0.104725
1671	200681_at	GLO1	glyoxalase I [Source:HGNC Symbol;Acc:4323]	-0.00688863
1672	200711_s_at	SKP1	S-phase kinase-associated protein 1 [Source:HGNC Symbol;Acc:10899]	0.0736084
1673	201061_s_at	STOM	stomatin [Source:HGNC Symbol;Acc:3383]	-0.0308406
1674	201417_at	SOX4	SRY (sex determining region Y)-box 4 [Source:HGNC Symbol;Acc:11200]	-0.0754854
1675	207918_s_at	TSPY1	testis specific protein, Y-linked 1 [Source:HGNC Symbol;Acc:12381]	0.0535767
1676	216858_x_at			-0.013758
1677	200968_s_at	PPIB	peptidylprolyl isomerase B (cyclophilin B) [Source:HGNC Symbol;Acc:9255]	-0.0074968
1678	201998_at	ST6GAL1	ST6 beta-galactosamide alpha-2,6-sialyltranferase 1 [Source:HGNC Symbol;Acc:10860]	-0.0342871
1679	203885_at	RAB21	RAB21, member RAS oncogene family [Source:HGNC Symbol;Acc:18263]	0.020023
1680	204204_at	SLC31A2	solute carrier family 31 (copper transporters), member 2 [Source:HGNC Symbol;Acc:11017]	0.0190614
1681	204685_s_at	ATP2B2	ATPase, Ca++ transporting, plasma membrane 2 [Source:HGNC Symbol;Acc:815]	0.725125
1682	204855_at	SERPINB5	serpin peptidase inhibitor, clade B (ovalbumin), member 5 [Source:HGNC Symbol;Acc:8949]	0.341449
1683	205927_s_at	CTSE	cathepsin E [Source:HGNC Symbol;Acc:2530]	0.175447
1684	209990_s_at	GABBR2	gamma-aminobutyric acid (GABA) B receptor, 2 [Source:HGNC Symbol;Acc:4507]	0.657697
1685	210972_x_at	TRAC	T cell receptor alpha constant [Source:HGNC Symbol;Acc:12029]	0.379195
1686	201714_at	TUBG1	tubulin, gamma 1 [Source:HGNC Symbol;Acc:12417]	-0.0575481
1687	205141_at	ANG	angiogenin, ribonuclease, RNase A family, 5 [Source:HGNC Symbol;Acc:483]	0.177014
1688	205356_at	USP13	ubiquitin specific peptidase 13 (isopeptidase T-3) [Source:HGNC Symbol;Acc:12611]	0.0608255
1689	205483_s_at	ISG15	ISG15 ubiquitin-like modifier [Source:HGNC Symbol;Acc:4053]	-0.0404455
1690	AFFX-M27830_5_at	AL592188.12		-0.0472237
1691	200666_s_at	DNAJB1	DnaJ (Hsp40) homolog, subfamily B, member 1 [Source:HGNC Symbol;Acc:5270]	0.0539035
1692	209389_x_at	DBI	diazepam binding inhibitor (GABA receptor modulator, acyl-CoA binding protein) [Source:HGNC Symbol;Acc:2690]	0.0202566
1693	211295_x_at	CYP2A6	cytochrome P450, family 2, subfamily A, polypeptide 7 [Source:HGNC Symbol;Acc:2611]	0.100869
1694	212659_s_at	IL1RN	interleukin 1 receptor antagonist [Source:HGNC Symbol;Acc:6000]	0.284267
1695	201137_s_at	HLA-DPB1	Major histocompatibility complex, class II, DP beta 1 [Source:UniProtKB/TrEMBL;Acc:Q5STN8]	-0.0703157
1696	201441_at	COX6B1	cytochrome c oxidase subunit VIb polypeptide 1 (ubiquitous) [Source:HGNC Symbol;Acc:2280]	0.0186791
1697	201839_s_at	EPCAM	epithelial cell adhesion molecule [Source:HGNC Symbol;Acc:11529]	0.382093
1698	203646_at	FDX1	ferredoxin 1 [Source:HGNC Symbol;Acc:3638]	-0.0156566
1699	204036_at	LPAR1	lysophosphatidic acid receptor 1 [Source:HGNC Symbol;Acc:3166]	-0.0490946
1700	217436_x_at	CR759960.1		-0.107902
1701	205325_at	PHYHIP	phytanoyl-CoA 2-hydroxylase interacting protein [Source:HGNC Symbol;Acc:16865]	0.434261
1702	208540_x_at	S100A11P1	S100 calcium binding protein A11 pseudogene 1 [Source:HGNC Symbol;Acc:10491]	0.000816432
1703	217274_x_at			0.125969
1704	217319_x_at	CYP4A11	cytochrome P450, family 4, subfamily A, polypeptide 11 [Source:HGNC Symbol;Acc:2642]	0.110739
1705	201578_at	PODXL	podocalyxin-like [Source:HGNC Symbol;Acc:9171]	-0.175828
1706	202341_s_at	TRIM2	tripartite motif-containing 2 [Source:HGNC Symbol;Acc:15974]	-0.138402
1707	204999_s_at	ATF5	activating transcription factor 5 [Source:HGNC Symbol;Acc:790]	0.133087
1708	205391_x_at	ANK1	ankyrin 1, erythrocytic [Source:HGNC Symbol;Acc:492]	0.319481
1709	208909_at	RP3-370M22.6		0.00102093
1710	213380_x_at	RP5-1182A14.3		0.290699
1711	219013_at	GALNT11	UDP-N-acetyl-alpha-D-galactosamine:polypeptide N-acetylgalactosaminyltransferase 11 (GalNAc-T11) [Source:HGNC Symbol;Acc:19875]	-0.0588823
1712	204998_s_at	ATF5	activating transcription factor 5 [Source:HGNC Symbol;Acc:790]	0.0734989
1713	205595_at	DSG3	desmoglein 3 [Source:HGNC Symbol;Acc:3050]	0.253546
1714	207087_x_at	ANK1	ankyrin 1, erythrocytic [Source:HGNC Symbol;Acc:492]	0.191353
1715	208873_s_at	REEP5	receptor accessory protein 5 [Source:HGNC Symbol;Acc:30077]	0.0476215
1716	214722_at	NOTCH2NL	notch 2 N-terminal like [Source:HGNC Symbol;Acc:31862]	-0.00639399
1717	200068_s_at	CANX	calnexin [Source:HGNC Symbol;Acc:1473]	-0.00787637
1718	200645_at	GABARAP	GABA(A) receptor-associated protein [Source:HGNC Symbol;Acc:4067]	-0.000421739
1719	200862_at	DHCR24	24-dehydrocholesterol reductase [Source:HGNC Symbol;Acc:2859]	-0.0817115
1720	202587_s_at	AK1	adenylate kinase 1 [Source:HGNC Symbol;Acc:361]	-0.111233
1721	215235_at	SPTAN1	spectrin, alpha, non-erythrocytic 1 (alpha-fodrin) [Source:HGNC Symbol;Acc:11273]	-0.0719934
1722	217945_at	BTBD1	BTB (POZ) domain containing 1 [Source:HGNC Symbol;Acc:1120]	0.0662854
1723	218190_s_at	UQCR10	ubiquinol-cytochrome c reductase, complex III subunit X [Source:HGNC Symbol;Acc:30863]	0.011809
1724	218224_at	PNMA1	paraneoplastic antigen MA1 [Source:HGNC Symbol;Acc:9158]	0.0682747
1725	221830_at	RAP2A	RAP2A, member of RAS oncogene family [Source:HGNC Symbol;Acc:9861]	0.0874167
1726	35436_at	GOLGA2	golgin A2 [Source:HGNC Symbol;Acc:4425]	-0.0460446
1727	41469_at	PI3	peptidase inhibitor 3, skin-derived [Source:HGNC Symbol;Acc:8947]	0.330277
1728	200782_at	ANXA5	annexin A5 [Source:HGNC Symbol;Acc:543]	-0.0176127
1729	200967_at	PPIB	peptidylprolyl isomerase B (cyclophilin B) [Source:HGNC Symbol;Acc:9255]	-0.0320626
1730	202411_at	IFI27	interferon, alpha-inducible protein 27 [Source:HGNC Symbol;Acc:5397]	-0.0823039
1731	208937_s_at	ID1	inhibitor of DNA binding 1, dominant negative helix-loop-helix protein [Source:HGNC Symbol;Acc:5360]	-0.0190818
1732	219228_at	ZNF331	zinc finger protein 331 [Source:HGNC Symbol;Acc:15489]	0.0263227
1733	219928_s_at	CABYR	calcium binding tyrosine-(Y)-phosphorylation regulated [Source:HGNC Symbol;Acc:15569]	0.104998
1734	201694_s_at	EGR1	early growth response 1 [Source:HGNC Symbol;Acc:3238]	-0.0701148
1735	201884_at	CEACAM5	carcinoembryonic antigen-related cell adhesion molecule 5 [Source:HGNC Symbol;Acc:1817]	0.294467
1736	205003_at	DOCK4	dedicator of cytokinesis 4 [Source:HGNC Symbol;Acc:19192]	-0.00117561
1737	212063_at	CD44	CD44 molecule (Indian blood group) [Source:HGNC Symbol;Acc:1681]	-0.26725
1738	212967_x_at	NAP1L1	nucleosome assembly protein 1-like 1 [Source:HGNC Symbol;Acc:7637]	0.00256493
1739	213911_s_at	H2AFZ	H2A histone family, member Z [Source:HGNC Symbol;Acc:4741]	0.015492
1740	200610_s_at	SNORA75	Small nucleolar RNA SNORA75 [Source:RFAM;Acc:RF00072]	0.00829556
1741	200759_x_at	NFE2L1	nuclear factor (erythroid-derived 2)-like 1 [Source:HGNC Symbol;Acc:7781]	-0.014935
1742	201923_at	PRDX4	peroxiredoxin 4 [Source:HGNC Symbol;Acc:17169]	0.0301302
1743	202427_s_at	BRP44	brain protein 44 [Source:HGNC Symbol;Acc:24515]	0.0453112
1744	202887_s_at	DDIT4	DNA-damage-inducible transcript 4 [Source:HGNC Symbol;Acc:24944]	0.0275716
1745	207573_x_at	ATP5L	ATP synthase, H+ transporting, mitochondrial Fo complex, subunit G [Source:HGNC Symbol;Acc:14247]	0.0221277
1746	209335_at	DCN	decorin [Source:HGNC Symbol;Acc:2705]	-0.279502
1747	213106_at	ATP8A1	ATPase, aminophospholipid transporter (APLT), class I, type 8A, member 1 [Source:HGNC Symbol;Acc:13531]	0.0029118
1748	213418_at	HSPA7	heat shock 70kDa protein 7 (HSP70B) [Source:HGNC Symbol;Acc:5240]	0.166778
1749	218552_at	ECHDC2	enoyl CoA hydratase domain containing 2 [Source:HGNC Symbol;Acc:23408]	-0.103514
1750	200745_s_at	GNB1	guanine nucleotide binding protein (G protein), beta polypeptide 1 [Source:HGNC Symbol;Acc:4396]	0.0597461
1751	200971_s_at	SERP1	stress-associated endoplasmic reticulum protein 1 [Source:HGNC Symbol;Acc:10759]	0.0294124
1752	209355_s_at	PPAP2B	phosphatidic acid phosphatase type 2B [Source:HGNC Symbol;Acc:9229]	-0.250997
1753	209720_s_at	SERPINB4	serpin peptidase inhibitor, clade B (ovalbumin), member 4 [Source:HGNC Symbol;Acc:10570]	0.259701
1754	212268_at	SERPINB1	serpin peptidase inhibitor, clade B (ovalbumin), member 1 [Source:HGNC Symbol;Acc:3311]	-0.105235
1755	214839_at	RP11-403C10.2	microRNA 124-1 (MIR124-1), microRNA [Source:RefSeq DNA;Acc:NR_029668]	0.451607
1756	216025_x_at	CYP2C9	cytochrome P450, family 2, subfamily C, polypeptide 9 [Source:HGNC Symbol;Acc:2623]	0.172837
1757	200758_s_at	NFE2L1	nuclear factor (erythroid-derived 2)-like 1 [Source:HGNC Symbol;Acc:7781]	-0.00563159
1758	202081_at	IER2	immediate early response 2 [Source:HGNC Symbol;Acc:28871]	-0.0459981
1759	205513_at	TCN1	transcobalamin I (vitamin B12 binding protein, R binder family) [Source:HGNC Symbol;Acc:11652]	0.342749
1760	208353_x_at	ANK1	ankyrin 1, erythrocytic [Source:HGNC Symbol;Acc:492]	0.132845
1761	212454_x_at	HNRPDL	heterogeneous nuclear ribonucleoprotein D-like [Source:HGNC Symbol;Acc:5037]	-0.0121407
1762	200915_x_at	KTN1	kinectin 1 (kinesin receptor) [Source:HGNC Symbol;Acc:6467]	0.0244235
1763	201133_s_at	PJA2	praja ring finger 2 [Source:HGNC Symbol;Acc:17481]	0.0888706
1764	201261_x_at	BGN	biglycan [Source:HGNC Symbol;Acc:1044]	-0.0349635
1765	214566_at	SMR3A	submaxillary gland androgen regulated protein 3A [Source:HGNC Symbol;Acc:19216]	0.0961816
1766	216570_x_at	RP4-595K12.1		0.0121133
1767	201637_s_at	FXR1	fragile X mental retardation, autosomal homolog 1 [Source:HGNC Symbol;Acc:4023]	0.00602636
1768	202718_at	IGFBP2	insulin-like growth factor binding protein 2, 36kDa [Source:HGNC Symbol;Acc:5471]	-0.0569383
1769	206505_at	UGT2B4	UDP glucuronosyltransferase 2 family, polypeptide B4 [Source:HGNC Symbol;Acc:12553]	0.0778443
1770	206775_at	CUBN	cubilin (intrinsic factor-cobalamin receptor) [Source:HGNC Symbol;Acc:2548]	0.103505
1771	203936_s_at	AL162458.1		0.235022
1772	204239_s_at	NNAT	neuronatin [Source:HGNC Symbol;Acc:7860]	0.208628
1773	205476_at	CCL20	chemokine (C-C motif) ligand 20 [Source:HGNC Symbol;Acc:10619]	0.167659
1774	209243_s_at	ZIM2	PEG3 antisense RNA (non-protein coding) [Source:HGNC Symbol;Acc:35127]	0.205478
1775	218061_at	MEA1	male-enhanced antigen 1 [Source:HGNC Symbol;Acc:6986]	-0.0267225
1776	200845_s_at	PRDX6	peroxiredoxin 6 [Source:HGNC Symbol;Acc:16753]	0.0191756
1777	203606_at	NDUFS6	NADH dehydrogenase (ubiquinone) Fe-S protein 6, 13kDa (NADH-coenzyme Q reductase) [Source:HGNC Symbol;Acc:7713]	0.0272925
1778	205754_at	F2	coagulation factor II (thrombin) [Source:HGNC Symbol;Acc:3535]	0.0495804
1779	207126_x_at	UGT1A7	UDP glucuronosyltransferase 1 family, polypeptide A7 [Source:HGNC Symbol;Acc:12539]	0.376142
1780	219157_at	KLHL2	kelch-like 2, Mayven (Drosophila) [Source:HGNC Symbol;Acc:6353]	0.0728472
1781	200009_at	GDI2	GDP dissociation inhibitor 2 [Source:HGNC Symbol;Acc:4227]	0.0111745
1782	203416_at	CD53	CD53 molecule [Source:HGNC Symbol;Acc:1686]	0.0258565
1783	205049_s_at	CD79A	CD79a molecule, immunoglobulin-associated alpha [Source:HGNC Symbol;Acc:1698]	0.303574
1784	207102_at	AKR1D1	aldo-keto reductase family 1, member D1 (delta 4-3-ketosteroid-5-beta-reductase) [Source:HGNC Symbol;Acc:388]	0.0591633
1785	212110_at	SLC39A14	solute carrier family 39 (zinc transporter), member 14 [Source:HGNC Symbol;Acc:20858]	0.0606697
1786	200931_s_at	VCL	vinculin [Source:HGNC Symbol;Acc:12665]	-0.111777
1787	201079_at	SYNGR2	synaptogyrin 2 [Source:HGNC Symbol;Acc:11499]	-0.0599653
1788	206042_x_at	SNRPN	small nuclear ribonucleoprotein polypeptide N [Source:HGNC Symbol;Acc:11164]	-0.028763
1789	207021_at	ZPBP	zona pellucida binding protein [Source:HGNC Symbol;Acc:15662]	0.0541902
1790	211714_x_at	TUBB	Tubulin beta chain (Tubulin beta-5 chain) [Source:UniProtKB/Swiss-Prot;Acc:P07437]	0.0184728
1791	213706_at	GPD1	glycerol-3-phosphate dehydrogenase 1 (soluble) [Source:HGNC Symbol;Acc:4455]	0.360527
1792	216336_x_at			-0.129744
1793	217996_at	PHLDA1	pleckstrin homology-like domain, family A, member 1 [Source:HGNC Symbol;Acc:8933]	0.0846811
1794	221036_s_at	APH1B	anterior pharynx defective 1 homolog B (C. elegans) [Source:HGNC Symbol;Acc:24080]	0.0800686
1795	201463_s_at	TALDO1	transaldolase 1 [Source:HGNC Symbol;Acc:11559]	0.0340601
1796	201848_s_at	AL139023.1	Putative uncharacterized protein ENSP00000404429 [Source:UniProtKB/TrEMBL;Acc:C9JG85]	-0.104959
1797	207040_s_at	ST13P4	suppression of tumorigenicity 13 (colon carcinoma) (Hsp70 interacting protein) pseudogene 4 [Source:HGNC Symbol;Acc:18487]	0.0042088
1798	208617_s_at	PTP4A2	protein tyrosine phosphatase type IVA, member 2 [Source:HGNC Symbol;Acc:9635]	0.0182458
1799	209205_s_at	LMO4	LIM domain only 4 [Source:HGNC Symbol;Acc:6644]	0.00411553
1800	213891_s_at	TCF4	transcription factor 4 [Source:HGNC Symbol;Acc:11634]	-0.101634
1801	200916_at	TAGLN2P1	transgelin 2 pseudogene 1 [Source:HGNC Symbol;Acc:21739]	-0.29744
1802	202431_s_at	MYC	v-myc myelocytomatosis viral oncogene homolog (avian) [Source:HGNC Symbol;Acc:7553]	-0.276211
1803	203478_at	NDUFC1	NADH dehydrogenase (ubiquinone) 1, subcomplex unknown, 1, 6kDa [Source:HGNC Symbol;Acc:7705]	0.0146056
1804	205654_at	C4BPA	complement component 4 binding protein, alpha [Source:HGNC Symbol;Acc:1325]	0.0968689
1805	206397_x_at	GDF1	growth differentiation factor 1 [Source:HGNC Symbol;Acc:4214]	0.650396
1806	206851_at	RNASE3	ribonuclease, RNase A family, 3 [Source:HGNC Symbol;Acc:10046]	0.0501952
1807	210107_at	CLCA1	chloride channel accessory 1 [Source:HGNC Symbol;Acc:2015]	0.0752552
1808	219902_at	BHMT2	betaine--homocysteine S-methyltransferase 2 [Source:HGNC Symbol;Acc:1048]	0.178129
1809	221896_s_at	HIGD1A	HIG1 hypoxia inducible domain family, member 1A [Source:HGNC Symbol;Acc:29527]	-0.0283443
1810	200662_s_at	TOMM20	translocase of outer mitochondrial membrane 20 homolog (yeast) [Source:HGNC Symbol;Acc:20947]	0.0571752
1811	208805_at	PSMA6P1	proteasome (prosome, macropain) subunit, alpha type, 6 pseudogene 1 [Source:HGNC Symbol;Acc:17460]	0.0436115
1812	213068_at	DPT	dermatopontin [Source:HGNC Symbol;Acc:3011]	0.491925
1813	221601_s_at	FAIM3	Fas apoptotic inhibitory molecule 3 [Source:HGNC Symbol;Acc:14315]	0.471234
1814	204661_at	CD52	CD52 molecule [Source:HGNC Symbol;Acc:1804]	0.297141
1815	208739_x_at	SUMO2P	SMT3 suppressor of mif two 3 homolog 2 (S. cerevisiae) pseudogene 1 [Source:HGNC Symbol;Acc:13985]	-0.0108382
1816	208846_s_at	VDAC3	voltage-dependent anion channel 3 [Source:HGNC Symbol;Acc:12674]	0.0348928
1817	214315_x_at	CALR	calreticulin [Source:HGNC Symbol;Acc:1455]	-0.0401714
1818	214709_s_at	KTN1	kinectin 1 (kinesin receptor) [Source:HGNC Symbol;Acc:6467]	0.0160285
1819	215016_x_at	DST	dystonin [Source:HGNC Symbol;Acc:1090]	-0.165492
1820	221854_at	PKP1	plakophilin 1 (ectodermal dysplasia/skin fragility syndrome) [Source:HGNC Symbol;Acc:9023]	0.271087
1821	201368_at	ZFP36L2	zinc finger protein 36, C3H type-like 2 [Source:HGNC Symbol;Acc:1108]	-0.0355282
1822	201655_s_at	HSPG2	heparan sulfate proteoglycan 2 [Source:HGNC Symbol;Acc:5273]	-0.281573
1823	207407_x_at	CYP4A11	cytochrome P450, family 4, subfamily A, polypeptide 11 [Source:HGNC Symbol;Acc:2642]	0.122227
1824	208636_at	ACTN1	actinin, alpha 1 [Source:HGNC Symbol;Acc:163]	-0.0865898
1825	209669_s_at	RP11-721G13.1		-0.0389367
1826	201832_s_at	USO1	USO1 vesicle docking protein homolog (yeast) [Source:HGNC Symbol;Acc:30904]	0.0170511
1827	204192_at	CD37	CD37 molecule [Source:HGNC Symbol;Acc:1666]	0.375816
1828	204290_s_at	ALDH6A1	aldehyde dehydrogenase 6 family, member A1 [Source:HGNC Symbol;Acc:7179]	-0.0653542
1829	209249_s_at	GHITM	growth hormone inducible transmembrane protein [Source:HGNC Symbol;Acc:17281]	0.0107886
1830	210354_at	IFNG	interferon, gamma [Source:HGNC Symbol;Acc:5438]	0.109605
1831	213399_x_at	RPN2	ribophorin II [Source:HGNC Symbol;Acc:10382]	-0.0501771
1832	200594_x_at	HNRNPU	heterogeneous nuclear ribonucleoprotein U (scaffold attachment factor A) [Source:HGNC Symbol;Acc:5048]	0.00378896
1833	201097_s_at	ARF4	ADP-ribosylation factor 4 [Source:HGNC Symbol;Acc:655]	0.0408743
1834	206591_at	RAG1	recombination activating gene 1 [Source:HGNC Symbol;Acc:9831]	0.063479
1835	208851_s_at	THY1	Thy-1 cell surface antigen [Source:HGNC Symbol;Acc:11801]	0.0313811
1836	209146_at	SC4MOL	sterol-C4-methyl oxidase-like [Source:HGNC Symbol;Acc:10545]	-0.0822683
1837	214141_x_at	SFRS7	serine/arginine-rich splicing factor 7 [Source:HGNC Symbol;Acc:10789]	0.0126314
1838	217256_x_at	RP3-507I15.1		-0.0107106
1839	218003_s_at	FKBP3	FK506 binding protein 3, 25kDa [Source:HGNC Symbol;Acc:3719]	0.0420913
1840	204035_at	SCG2	secretogranin II [Source:HGNC Symbol;Acc:10575]	0.46591
1841	209135_at	ASPH	aspartate beta-hydroxylase [Source:HGNC Symbol;Acc:757]	-0.152798
1842	213385_at	CHN2	chimerin (chimaerin) 2 [Source:HGNC Symbol;Acc:1944]	0.254811
1843	216524_x_at			-0.0249514
1844	203423_at	RBP1	retinol binding protein 1, cellular [Source:HGNC Symbol;Acc:9919]	-0.05696
1845	212195_at	IL6ST	interleukin 6 signal transducer (gp130, oncostatin M receptor) [Source:HGNC Symbol;Acc:6021]	-0.0498356
1846	218623_at	HMP19	Neuron-specific protein family member 2 (Protein p19)(Hmp19) [Source:UniProtKB/Swiss-Prot;Acc:Q9Y328]	0.619019
1847	200015_s_at	2002-09-01	septin 2 [Source:HGNC Symbol;Acc:7729]	-0.00270109
1848	203590_at	DYNC1LI2	dynein, cytoplasmic 1, light intermediate chain 2 [Source:HGNC Symbol;Acc:2966]	0.030702
1849	204881_s_at	UGCG	UDP-glucose ceramide glucosyltransferase [Source:HGNC Symbol;Acc:12524]	0.0365253
1850	209671_x_at	TRAC	T cell receptor alpha constant [Source:HGNC Symbol;Acc:12029]	0.405131
1851	209714_s_at	CDKN3	cyclin-dependent kinase inhibitor 3 [Source:HGNC Symbol;Acc:1791]	0.165624
1852	211980_at	COL4A1	collagen, type IV, alpha 1 [Source:HGNC Symbol;Acc:2202]	0.0135282
1853	216984_x_at			0.464134
1854	201036_s_at	HADH	hydroxyacyl-CoA dehydrogenase [Source:HGNC Symbol;Acc:4799]	0.0736939
1855	202920_at	ANK2	ankyrin 2, neuronal [Source:HGNC Symbol;Acc:493]	-0.12041
1856	205406_s_at	SPA17	sperm autoantigenic protein 17 [Source:HGNC Symbol;Acc:11210]	0.200893
1857	207010_at	GABRB1	gamma-aminobutyric acid (GABA) A receptor, beta 1 [Source:HGNC Symbol;Acc:4081]	0.716631
1858	214179_s_at	NFE2L1	nuclear factor (erythroid-derived 2)-like 1 [Source:HGNC Symbol;Acc:7781]	-0.0392331
1859	220044_x_at	LUC7L3	LUC7-like 3 (S. cerevisiae) [Source:HGNC Symbol;Acc:24309]	0.00732118
1860	200023_s_at	EIF3FP3	eukaryotic translation initiation factor 3, subunit F pseudogene 3 [Source:HGNC Symbol;Acc:37625]	0.0267369
1861	200679_x_at	HMGB1	high-mobility group box 1 [Source:HGNC Symbol;Acc:4983]	0.0140341
1862	200886_s_at	PGAM1	phosphoglycerate mutase 1 (brain) [Source:HGNC Symbol;Acc:8888]	0.00832328
1863	201601_x_at	IFITM1	interferon induced transmembrane protein 1 (9-27) [Source:HGNC Symbol;Acc:5412]	-0.047768
1864	201738_at	EIF1B	eukaryotic translation initiation factor 1B [Source:HGNC Symbol;Acc:30792]	-0.0106366
1865	202497_x_at	SLC2A3	solute carrier family 2 (facilitated glucose transporter), member 3 [Source:HGNC Symbol;Acc:11007]	-0.0336918
1866	209120_at	NR2F2	nuclear receptor subfamily 2, group F, member 2 [Source:HGNC Symbol;Acc:7976]	-0.0662338
1867	211991_s_at	HLA-DPA1	HLA class II histocompatibility antigen, DP alpha 1 chain Precursor (HLA-SB alpha chain)(MHC class II DP3-alpha)(DP(W3))(DP(W4)) [Source:UniProtKB/Swiss-Prot;Acc:P20036]	-0.0535445
1868	200726_at	PPP1CC	protein phosphatase 1, catalytic subunit, gamma isozyme [Source:HGNC Symbol;Acc:9283]	0.00501056
1869	201185_at	HTRA1	HtrA serine peptidase 1 [Source:HGNC Symbol;Acc:9476]	-0.141317
1870	206676_at	CEACAM8	carcinoembryonic antigen-related cell adhesion molecule 8 [Source:HGNC Symbol;Acc:1820]	0.0824888
1871	206738_at	APOC4	apolipoprotein C-IV [Source:HGNC Symbol;Acc:611]	0.0567462
1872	209007_s_at	C1orf63	UPF0471 protein C1orf63 [Source:UniProtKB/Swiss-Prot;Acc:Q9BUV0]	-0.0129424
1873	211999_at	H3F3B	H3 histone, family 3B (H3.3B) [Source:HGNC Symbol;Acc:4765]	-0.00262199
1874	202144_s_at	ADSL	adenylosuccinate lyase [Source:HGNC Symbol;Acc:291]	0.0452693
1875	202499_s_at	SLC2A3	solute carrier family 2 (facilitated glucose transporter), member 3 [Source:HGNC Symbol;Acc:11007]	-0.109176
1876	205237_at	FCN1	ficolin (collagen/fibrinogen domain containing) 1 [Source:HGNC Symbol;Acc:3623]	0.155556
1877	207480_s_at	MEIS2	Meis homeobox 2 [Source:HGNC Symbol;Acc:7001]	-0.148145
1878	212085_at	SLC25A6	solute carrier family 25 (mitochondrial carrier; adenine nucleotide translocator), member 6 [Source:HGNC Symbol;Acc:10992]	-0.0263001
1879	221802_s_at	KIAA1598	KIAA1598 [Source:HGNC Symbol;Acc:29319]	0.0214956
1880	200821_at	LAMP2	lysosomal-associated membrane protein 2 [Source:HGNC Symbol;Acc:6501]	0.0122063
1881	202688_at	TNFSF10	tumor necrosis factor (ligand) superfamily, member 10 [Source:HGNC Symbol;Acc:11925]	0.0543749
1882	203804_s_at	LUC7L3	LUC7-like 3 (S. cerevisiae) [Source:HGNC Symbol;Acc:24309]	-0.0046758
1883	210970_s_at	IBTK	inhibitor of Bruton agammaglobulinemia tyrosine kinase [Source:HGNC Symbol;Acc:17853]	0.02463
1884	211506_s_at	IL8	interleukin 8 [Source:HGNC Symbol;Acc:6025]	0.320894
1885	212451_at	SECISBP2L	SECIS binding protein 2-like [Source:HGNC Symbol;Acc:28997]	-0.0747012
1886	217873_at	CAB39	calcium binding protein 39 [Source:HGNC Symbol;Acc:20292]	0.0134483
1887	218883_s_at	MLF1IP	MLF1 interacting protein [Source:HGNC Symbol;Acc:21348]	0.228835
1888	201050_at	PLD3	phospholipase D family, member 3 [Source:HGNC Symbol;Acc:17158]	-0.0631199
1889	201699_at	PSMC6	proteasome (prosome, macropain) 26S subunit, ATPase, 6 [Source:HGNC Symbol;Acc:9553]	0.0152897
1890	205952_at	KCNK3	potassium channel, subfamily K, member 3 [Source:HGNC Symbol;Acc:6278]	0.382394
1891	208029_s_at	LAPTM4B	lysosomal protein transmembrane 4 beta [Source:HGNC Symbol;Acc:13646]	-0.0395102
1892	211935_at	ARL6IP1	ADP-ribosylation factor-like 6 interacting protein 1 [Source:HGNC Symbol;Acc:697]	-0.0164971
1893	221252_s_at	GSG1	germ cell associated 1 [Source:HGNC Symbol;Acc:19716]	0.0397747
1894	200600_at	MSN	moesin [Source:HGNC Symbol;Acc:7373]	-0.0600745
1895	207710_at	LCE2B	late cornified envelope 2B [Source:HGNC Symbol;Acc:16610]	0.0420957
1896	208352_x_at	ANK1	ankyrin 1, erythrocytic [Source:HGNC Symbol;Acc:492]	0.332516
1897	209141_at	UBE2G1	ubiquitin-conjugating enzyme E2G 1 (UBC7 homolog, yeast) [Source:HGNC Symbol;Acc:12482]	0.035197
1898	212593_s_at	PDCD4	programmed cell death 4 (neoplastic transformation inhibitor) [Source:HGNC Symbol;Acc:8763]	0.0669202
1899	213905_x_at	BGN	biglycan [Source:HGNC Symbol;Acc:1044]	-0.00272846
1900	220148_at	ALDH8A1	aldehyde dehydrogenase 8 family, member A1 [Source:HGNC Symbol;Acc:15471]	0.276449
1901	221214_s_at	NELF	nasal embryonic LHRH factor [Source:HGNC Symbol;Acc:29843]	0.131491
1902	201720_s_at	LAPTM5	lysosomal protein transmembrane 5 [Source:HGNC Symbol;Acc:29612]	0.027117
1903	204612_at	PKIA	protein kinase (cAMP-dependent, catalytic) inhibitor alpha [Source:HGNC Symbol;Acc:9017]	-0.253685
1904	210325_at	CD1A	CD1a molecule [Source:HGNC Symbol;Acc:1634]	0.101801
1905	212877_at	C14orf153	kinesin light chain 1 [Source:HGNC Symbol;Acc:6387]	0.163844
1906	220232_at	SCD5	stearoyl-CoA desaturase 5 [Source:HGNC Symbol;Acc:21088]	-0.0339393
1907	205202_at	PCMT1	protein-L-isoaspartate (D-aspartate) O-methyltransferase [Source:HGNC Symbol;Acc:8728]	0.153031
1908	205392_s_at	CCL14	chemokine (C-C motif) ligand 14 [Source:HGNC Symbol;Acc:10612]	0.091954
1909	212944_at	SLC5A3	solute carrier family 5 (sodium/myo-inositol cotransporter), member 3 [Source:HGNC Symbol;Acc:11038]	0.0201863
1910	214218_s_at	XIST	X (inactive)-specific transcript (non-protein coding) [Source:HGNC Symbol;Acc:12810]	0.0355858
1911	214415_at	PLG	plasminogen [Source:HGNC Symbol;Acc:9071]	-0.0437371
1912	218613_at	PSD3	pleckstrin and Sec7 domain containing 3 [Source:HGNC Symbol;Acc:19093]	0.12432
1913	200883_at	UQCRC2	ubiquinol-cytochrome c reductase core protein II [Source:HGNC Symbol;Acc:12586]	0.0374935
1914	202930_s_at	SUCLA2	succinate-CoA ligase, ADP-forming, beta subunit [Source:HGNC Symbol;Acc:11448]	-0.0176622
1915	208869_s_at	GABARAPL1	GABA(A) receptor-associated protein like 1 [Source:HGNC Symbol;Acc:4068]	-0.144095
1916	208906_at	BSCL2	Berardinelli-Seip congenital lipodystrophy 2 (seipin) [Source:HGNC Symbol;Acc:15832]	-0.0604324
1917	210260_s_at	TNFAIP8	tumor necrosis factor, alpha-induced protein 8 [Source:HGNC Symbol;Acc:17260]	0.110623
1918	200639_s_at	YWHAZ	tyrosine 3-monooxygenase/tryptophan 5-monooxygenase activation protein, zeta polypeptide [Source:HGNC Symbol;Acc:12855]	-0.0102755
1919	201313_at	ENO2	enolase 2 (gamma, neuronal) [Source:HGNC Symbol;Acc:3353]	0.0683781
1920	204820_s_at	BTN3A2	butyrophilin, subfamily 3, member A2 [Source:HGNC Symbol;Acc:1139]	0.00365521
1921	206753_at	RDH16	retinol dehydrogenase 16 (all-trans) [Source:HGNC Symbol;Acc:29674]	0.0680695
1922	207132_x_at	PFDN5	prefoldin subunit 5 [Source:HGNC Symbol;Acc:8869]	0.0378557
1923	217883_at	MMADHC	methylmalonic aciduria (cobalamin deficiency) cblD type, with homocystinuria [Source:HGNC Symbol;Acc:25221]	-0.0223081
1924	218280_x_at	HIST2H2AA3	histone cluster 2, H2aa3 [Source:HGNC Symbol;Acc:4736]	0.0176385
1925	221506_s_at	TNPO2	transportin 2 [Source:HGNC Symbol;Acc:19998]	0.00399762
1926	201811_x_at	SH3BP5	SH3-domain binding protein 5 (BTK-associated) [Source:HGNC Symbol;Acc:10827]	-0.0375785
1927	204730_at	RIMS3	regulating synaptic membrane exocytosis 3 [Source:HGNC Symbol;Acc:21292]	0.406245
1928	201506_at	TGFBI	transforming growth factor, beta-induced, 68kDa [Source:HGNC Symbol;Acc:11771]	-0.264399
1929	202709_at	FMOD	fibromodulin [Source:HGNC Symbol;Acc:3774]	0.0654325
1930	204704_s_at	ALDOB	aldolase B, fructose-bisphosphate [Source:HGNC Symbol;Acc:417]	0.12718
1931	206529_x_at	SLC26A4	solute carrier family 26, member 4 [Source:HGNC Symbol;Acc:8818]	0.130371
1932	207339_s_at	LTB	Lymphotoxin-beta (LT-beta)(Tumor necrosis factor C)(TNF-C)(Tumor necrosis factor ligand superfamily member 3) [Source:UniProtKB/Swiss-Prot;Acc:Q06643]	0.397352
1933	211937_at	EIF4BP7	eukaryotic translation initiation factor 4B pseudogene 7 [Source:HGNC Symbol;Acc:37940]	-0.0144981
1934	212143_s_at	IGFBP3	insulin-like growth factor binding protein 3 [Source:HGNC Symbol;Acc:5472]	0.352443
1935	203946_s_at	ARG2	arginase, type II [Source:HGNC Symbol;Acc:664]	0.00940188
1936	211185_s_at	SF3B1	splicing factor 3b, subunit 1, 155kDa [Source:HGNC Symbol;Acc:10768]	-0.00879443
1937	211964_at	COL4A2	collagen, type IV, alpha 2 [Source:HGNC Symbol;Acc:2203]	-0.141528
1938	212826_s_at	SLC25A6	solute carrier family 25 (mitochondrial carrier; adenine nucleotide translocator), member 6 [Source:HGNC Symbol;Acc:10992]	-0.00208108
1939	202748_at	GBP2	guanylate binding protein 2, interferon-inducible [Source:HGNC Symbol;Acc:4183]	-0.13266
1940	204130_at	HSD11B2	hydroxysteroid (11-beta) dehydrogenase 2 [Source:HGNC Symbol;Acc:5209]	0.169605
1941	205075_at	SERPINF2	serpin peptidase inhibitor, clade F (alpha-2 antiplasmin, pigment epithelium derived factor), member 2 [Source:HGNC Symbol;Acc:9075]	0.117077
1942	208137_x_at	ZNF611	zinc finger protein 611 [Source:HGNC Symbol;Acc:28766]	-0.00126719
1943	209026_x_at	TUBB	Tubulin beta chain (Tubulin beta-5 chain) [Source:UniProtKB/Swiss-Prot;Acc:P07437]	0.000755363
1944	210764_s_at	CYR61	cysteine-rich, angiogenic inducer, 61 [Source:HGNC Symbol;Acc:2654]	0.0482659
1945	211929_at	HNRNPA3	heterogeneous nuclear ribonucleoprotein A3 [Source:HGNC Symbol;Acc:24941]	-0.0114182
1946	219398_at	CIDEC	cell death-inducing DFFA-like effector c [Source:HGNC Symbol;Acc:24229]	0.192048
1947	200093_s_at	HINT1	histidine triad nucleotide binding protein 1 [Source:HGNC Symbol;Acc:4912]	0.00134889
1948	200822_x_at	TPI1P1	triosephosphate isomerase 1 pseudogene 1 [Source:HGNC Symbol;Acc:35449]	-0.00810022
1949	208742_s_at	SAP18	Sin3A-associated protein, 18kDa [Source:HGNC Symbol;Acc:10530]	-0.00816773
1950	213425_at	WNT5A	wingless-type MMTV integration site family, member 5A [Source:HGNC Symbol;Acc:12784]	0.262476
1951	213917_at	PAX8	paired box 8 [Source:HGNC Symbol;Acc:8622]	0.153207
1952	205960_at	PDK4	pyruvate dehydrogenase kinase, isozyme 4 [Source:HGNC Symbol;Acc:8812]	0.162631
1953	201626_at	INSIG1	insulin induced gene 1 [Source:HGNC Symbol;Acc:6083]	-0.084438
1954	202238_s_at	NNMT	nicotinamide N-methyltransferase [Source:HGNC Symbol;Acc:7861]	0.407686
1955	205857_at	SLC18A2	solute carrier family 18 (vesicular monoamine), member 2 [Source:HGNC Symbol;Acc:10935]	0.224201
1956	209606_at	CYTIP	cytohesin 1 interacting protein [Source:HGNC Symbol;Acc:9506]	0.339425
1957	210949_s_at	EIF3CL	eukaryotic translation initiation factor 3, subunit C-like [Source:HGNC Symbol;Acc:26347]	0.00598315
1958	216356_x_at	BAIAP3	BAI1-associated protein 3 [Source:HGNC Symbol;Acc:948]	0.17684
1959	216515_x_at	PTMAP3	prothymosin, alpha pseudogene 3 (gene sequence 34) [Source:HGNC Symbol;Acc:9626]	-0.0632879
1960	200048_s_at	JTB	jumping translocation breakpoint [Source:HGNC Symbol;Acc:6201]	0.0217308
1961	201069_at	MMP2	matrix metallopeptidase 2 (gelatinase A, 72kDa gelatinase, 72kDa type IV collagenase) [Source:HGNC Symbol;Acc:7166]	0.160363
1962	201141_at	GPNMB	glycoprotein (transmembrane) nmb [Source:HGNC Symbol;Acc:4462]	-0.149942
1963	202096_s_at	TSPO	translocator protein (18kDa) [Source:HGNC Symbol;Acc:1158]	-0.0159316
1964	202395_at	NSF	N-ethylmaleimide-sensitive factor [Source:HGNC Symbol;Acc:8016]	0.113219
1965	210980_s_at	ASAH1	N-acylsphingosine amidohydrolase (acid ceramidase) 1 [Source:HGNC Symbol;Acc:735]	0.0113405
1966	214288_s_at	PSMB1	proteasome (prosome, macropain) subunit, beta type, 1 [Source:HGNC Symbol;Acc:9537]	-0.00800984
1967	217848_s_at	PPA1	pyrophosphatase (inorganic) 1 [Source:HGNC Symbol;Acc:9226]	0.0100394
1968	201197_at	AMD1	adenosylmethionine decarboxylase 1 [Source:HGNC Symbol;Acc:457]	-0.00857506
1969	202371_at	TCEAL4	transcription elongation factor A (SII)-like 4 [Source:HGNC Symbol;Acc:26121]	-0.108271
1970	203156_at	AKAP11	A kinase (PRKA) anchor protein 11 [Source:HGNC Symbol;Acc:369]	0.0676099
1971	203786_s_at	TPD52L1	tumor protein D52-like 1 [Source:HGNC Symbol;Acc:12006]	-0.215009
1972	208319_s_at	RBM3	RNA binding motif (RNP1, RRM) protein 3 [Source:HGNC Symbol;Acc:9900]	0.00501571
1973	209156_s_at	COL6A2	collagen, type VI, alpha 2 [Source:HGNC Symbol;Acc:2212]	-0.218003
1974	210908_s_at	PFDN5	prefoldin subunit 5 [Source:HGNC Symbol;Acc:8869]	0.0154393
1975	212450_at	SECISBP2L	SECIS binding protein 2-like [Source:HGNC Symbol;Acc:28997]	0.0840009
1976	222106_at	PRND	prion protein 2 (dublet) [Source:HGNC Symbol;Acc:15748]	0.0697422
1977	212762_s_at	TCF7L2	transcription factor 7-like 2 (T-cell specific, HMG-box) [Source:HGNC Symbol;Acc:11641]	-0.0217402
1978	221969_at	PAX5	paired box 5 [Source:HGNC Symbol;Acc:8619]	0.306159
1979	207332_s_at	TFRC	transferrin receptor (p90, CD71) [Source:HGNC Symbol;Acc:11763]	0.00558447
1980	221726_at	RPL22	ribosomal protein L22 [Source:HGNC Symbol;Acc:10315]	0.0301267
1981	200059_s_at	RHOA	ras homolog gene family, member A [Source:HGNC Symbol;Acc:667]	0.0155602
1982	203559_s_at	ABP1	amiloride binding protein 1 (amine oxidase (copper-containing)) [Source:HGNC Symbol;Acc:80]	0.158756
1983	209087_x_at	MCAM	melanoma cell adhesion molecule [Source:HGNC Symbol;Acc:6934]	-0.0718081
1984	209101_at	CTGF	connective tissue growth factor [Source:HGNC Symbol;Acc:2500]	-0.0209367
1985	212646_at	RFTN1	raftlin, lipid raft linker 1 [Source:HGNC Symbol;Acc:30278]	-0.160686
1986	218087_s_at	SORBS1	sorbin and SH3 domain containing 1 [Source:HGNC Symbol;Acc:14565]	-0.296682
1987	221477_s_at			-0.0256853
1988	200985_s_at	CD59	CD59 molecule, complement regulatory protein [Source:HGNC Symbol;Acc:1689]	-0.0163183
1989	202746_at	ITM2A	integral membrane protein 2A [Source:HGNC Symbol;Acc:6173]	-0.100666
1990	204528_s_at	NAP1L1	nucleosome assembly protein 1-like 1 [Source:HGNC Symbol;Acc:7637]	0.000173177
1991	206008_at	TGM1	transglutaminase 1 (K polypeptide epidermal type I, protein-glutamine-gamma-glutamyltransferase) [Source:HGNC Symbol;Acc:11777]	0.279171
1992	208723_at	USP11	ubiquitin specific peptidase 11 [Source:HGNC Symbol;Acc:12609]	0.00439889
1993	209767_s_at	2005-09-01	septin 5 [Source:HGNC Symbol;Acc:9164]	0.0627676
1994	212027_at	RBM25	RNA binding motif protein 25 [Source:HGNC Symbol;Acc:23244]	-0.0224678
1995	213071_at	DPT	dermatopontin [Source:HGNC Symbol;Acc:3011]	0.576712
1996	200775_s_at	RP11-598F17.1		0.0123086
1997	203849_s_at	KIF1A	kinesin family member 1A [Source:HGNC Symbol;Acc:888]	0.878367
1998	204681_s_at	RAPGEF5	Rap guanine nucleotide exchange factor (GEF) 5 [Source:HGNC Symbol;Acc:16862]	0.060573
[truncated: 229 more rows]

## Sheet: Highly expressed (b)
Gene List - mask b						HG Overrepresentation List - mask b
Rank	AffyID	Symbol	Description	<delta e>		Rank	Geneset	Category	p.value
1	203540_at	GFAP	glial fibrillary acidic protein [Source:HGNC Symbol;Acc:4235]	1.01791		1	ANATOMICAL_STRUCTURE_MORPHOGENESIS	BP	< 1e-16
2	209072_at	MBP	myelin basic protein [Source:HGNC Symbol;Acc:6925]	0.919958		2	AXONOGENESIS	BP	< 1e-16
3	207323_s_at	MBP	myelin basic protein [Source:HGNC Symbol;Acc:6925]	0.938268		3	CELL_MIGRATION	BP	< 1e-16
4	209462_at	APLP1	amyloid beta (A4) precursor-like protein 1 [Source:HGNC Symbol;Acc:597]	0.948322		4	ESTABLISHMENT_OF_LOCALIZATION	BP	< 1e-16
5	205103_at	C1orf61	Protein CROC-4 (Contingent replication of cDNA 4) [Source:UniProtKB/Swiss-Prot;Acc:Q13536]	0.923682		5	GENERATION_OF_NEURONS	BP	< 1e-16
6	207659_s_at	MOBP	myelin-associated oligodendrocyte basic protein [Source:HGNC Symbol;Acc:7189]	0.915215		6	MULTICELLULAR_ORGANISMAL_DEVELOPMENT	BP	< 1e-16
7	203849_s_at	KIF1A	kinesin family member 1A [Source:HGNC Symbol;Acc:888]	0.878367		7	NEURON_DIFFERENTIATION	BP	< 1e-16
8	210193_at	MOBP	myelin-associated oligodendrocyte basic protein [Source:HGNC Symbol;Acc:7189]	0.863348		8	SIGNAL_TRANSDUCTION	BP	< 1e-16
9	202508_s_at	SNAP25	synaptosomal-associated protein, 25kDa [Source:HGNC Symbol;Acc:11132]	0.686831		9	TRANSMISSION_OF_NERVE_IMPULSE	BP	< 1e-16
10	219236_at	PAQR6	progestin and adipoQ receptor family member VI [Source:HGNC Symbol;Acc:30132]	0.835819		10	RECEPTOR_ACTIVITY	MF	< 1e-16
11	206826_at	PMP2	peripheral myelin protein 2 [Source:HGNC Symbol;Acc:9117]	0.761286		11	INTRACELLULAR_NON_MEMBRANE_BOUND_ORGANELLE	CC	< 1e-16
12	203980_at	FABP4	fatty acid binding protein 4, adipocyte [Source:HGNC Symbol;Acc:3559]	0.757827		12	INTRINSIC_TO_PLASMA_MEMBRANE	CC	< 1e-16
13	205117_at	FGF1	fibroblast growth factor 1 (acidic) [Source:HGNC Symbol;Acc:3665]	0.803911		13	MEMBRANE	CC	< 1e-16
14	33767_at	NEFH	neurofilament, heavy polypeptide [Source:HGNC Symbol;Acc:7737]	0.78911		14	NON_MEMBRANE_BOUND_ORGANELLE	CC	< 1e-16
15	205358_at	GRIA2	glutamate receptor, ionotropic, AMPA 2 [Source:HGNC Symbol;Acc:4572]	0.711407		15	CELL_PROLIFERATION_GO_0008283	BP	1e-16
16	204471_at	GAP43	growth associated protein 43 [Source:HGNC Symbol;Acc:4140]	0.744963		16	CELL_SURFACE_RECEPTOR_LINKED_SIGNAL_TRANSDUCTION_GO_0007166	BP	1e-16
17	203129_s_at	KIF5C	kinesin family member 5C [Source:HGNC Symbol;Acc:6325]	0.702789		17	CELLULAR_CATION_HOMEOSTASIS	BP	1e-16
18	210198_s_at	PLP1	proteolipid protein 1 [Source:HGNC Symbol;Acc:9086]	0.475605		18	ION_TRANSPORT	BP	1e-16
19	218899_s_at	BAALC	brain and acute leukemia, cytoplasmic [Source:HGNC Symbol;Acc:14333]	0.760423		19	ORGAN_DEVELOPMENT	BP	1e-16
20	203485_at	RTN1	reticulon 1 [Source:HGNC Symbol;Acc:10467]	0.558548		20	STRUCTURAL_MOLECULE_ACTIVITY	MF	1e-16
21	221805_at	NEFL	neurofilament, light polypeptide [Source:HGNC Symbol;Acc:7739]	0.645798		21	EXTRACELLULAR_MATRIX_PART	CC	1e-16
22	208389_s_at	SLC1A2	solute carrier family 1 (glial high affinity glutamate transporter), member 2 [Source:HGNC Symbol;Acc:10940]	0.758192		22	PLASMA_MEMBRANE_PART	CC	1e-16
23	214046_at			0.751898		23	CELL_CELL_SIGNALING	BP	2e-16
24	219521_at	B3GAT1	beta-1,3-glucuronyltransferase 1 (glucuronosyltransferase P) [Source:HGNC Symbol;Acc:921]	0.745407		24	CELL_DEVELOPMENT	BP	2e-16
25	221217_s_at	RBFOX1	RNA binding protein, fox-1 homolog (C. elegans) 1 [Source:HGNC Symbol;Acc:18222]	0.76853		25	IMMUNE_SYSTEM_PROCESS	BP	2e-16
26	209686_at	S100B	S100 calcium binding protein B [Source:HGNC Symbol;Acc:10500]	0.561003		26	NEURON_DEVELOPMENT	BP	2e-16
27	205989_s_at			0.754275		27	REGULATION_OF_AXONOGENESIS	BP	2e-16
28	210068_s_at	AQP4	aquaporin 4 [Source:HGNC Symbol;Acc:637]	0.752103		28	SYNAPTIC_TRANSMISSION	BP	2e-16
29	212664_at	TUBB4	tubulin, beta 4 [Source:HGNC Symbol;Acc:20774]	0.756441		29	CYTOSKELETAL_PROTEIN_BINDING	MF	2e-16
30	203400_s_at	TF	transferrin [Source:HGNC Symbol;Acc:11740]	0.474531		30	EXTRACELLULAR_MATRIX_STRUCTURAL_CONSTITUENT	MF	2e-16
31	204720_s_at	DNAJC6	DnaJ (Hsp40) homolog, subfamily C, member 6 [Source:HGNC Symbol;Acc:15469]	0.667764		31	ACTIN_CYTOSKELETON	CC	2e-16
32	221236_s_at	STMN4	stathmin-like 4 [Source:HGNC Symbol;Acc:16078]	0.71886		32	ANCHORED_TO_MEMBRANE	CC	2e-16
33	221916_at	NEFL	neurofilament, light polypeptide [Source:HGNC Symbol;Acc:7739]	0.637335		33	ANCHORED_TO_PLASMA_MEMBRANE	CC	2e-16
34	203001_s_at	STMN2	stathmin-like 2 [Source:HGNC Symbol;Acc:10577]	0.596562		34	CYTOSKELETAL_PART	CC	2e-16
35	205970_at			0.699486		35	CYTOSKELETON	CC	2e-16
36	209631_s_at	GPR37	G protein-coupled receptor 37 (endothelin receptor type B-like) [Source:HGNC Symbol;Acc:4494]	0.723696		36	EXTRACELLULAR_REGION_PART	CC	2e-16
37	205030_at	FABP7	fatty acid binding protein 7, brain [Source:HGNC Symbol;Acc:3562]	0.732505		37	EXTRACELLULAR_SPACE	CC	2e-16
38	213071_at	DPT	dermatopontin [Source:HGNC Symbol;Acc:3011]	0.576712		38	MEMBRANE_PART	CC	2e-16
39	207010_at	GABRB1	gamma-aminobutyric acid (GABA) A receptor, beta 1 [Source:HGNC Symbol;Acc:4081]	0.716631		39	CATION_HOMEOSTASIS	BP	3e-16
40	217022_s_at	IGHA2	immunoglobulin heavy constant alpha 2 (A2m marker) [Source:HGNC Symbol;Acc:5479]	0.436747		40	NERVOUS_SYSTEM_DEVELOPMENT	BP	3e-16
41	204685_s_at	ATP2B2	ATPase, Ca++ transporting, plasma membrane 2 [Source:HGNC Symbol;Acc:815]	0.725125		41	RESPONSE_TO_STEROID_HORMONE_STIMULUS	BP	3e-16
42	210906_x_at	AQP4	aquaporin 4 [Source:HGNC Symbol;Acc:637]	0.721961		42	KINASE_ACTIVATOR_ACTIVITY	MF	3e-16
43	211483_x_at	CAMK2B	calcium/calmodulin-dependent protein kinase II beta [Source:HGNC Symbol;Acc:1461]	0.680337		43	CONTRACTILE_FIBER	CC	3e-16
44	205113_at	NEFM	neurofilament, medium polypeptide [Source:HGNC Symbol;Acc:7734]	0.633475		44	EXTRACELLULAR_REGION	CC	3e-16
45	209990_s_at	GABBR2	gamma-aminobutyric acid (GABA) B receptor, 2 [Source:HGNC Symbol;Acc:4507]	0.657697		45	GROWTH_CONE	CC	3e-16
46	205751_at	SH3GL2	SH3-domain GRB2-like 2 [Source:HGNC Symbol;Acc:10831]	0.707719		46	NEURON_PROJECTION	CC	3e-16
47	203130_s_at	KIF5C	kinesin family member 5C [Source:HGNC Symbol;Acc:6325]	0.55902		47	PLASMA_MEMBRANE	CC	3e-16
48	203000_at	STMN2	stathmin-like 2 [Source:HGNC Symbol;Acc:10577]	0.615596		48	PROTEINACEOUS_EXTRACELLULAR_MATRIX	CC	3e-16
49	204953_at	SNAP91	synaptosomal-associated protein, 91kDa homolog (mouse) [Source:HGNC Symbol;Acc:14986]	0.707119		49	ANATOMICAL_STRUCTURE_DEVELOPMENT	BP	4e-16
50	204378_at	BCAS1	breast carcinoma amplified sequence 1 [Source:HGNC Symbol;Acc:974]	0.610451		50	NEURITE_DEVELOPMENT	BP	4e-16
51	213841_at			0.708842		51	NEUROLOGICAL_SYSTEM_PROCESS	BP	4e-16
52	203619_s_at	FAIM2	Fas apoptotic inhibitory molecule 2 [Source:HGNC Symbol;Acc:17067]	0.692573		52	COLLAGEN	CC	4e-16
53	205814_at	GRM3	glutamate receptor, metabotropic 3 [Source:HGNC Symbol;Acc:4595]	0.692015		53	EXTRACELLULAR_MATRIX	CC	4e-16
54	214063_s_at	TF	transferrin [Source:HGNC Symbol;Acc:11740]	0.368511		54	SARCOMERE	CC	4e-16
55	214762_at	ATP6V1G2	V-type proton ATPase subunit G 2 (V-ATPase subunit G 2)(Vacuolar proton pump subunit G 2)(V-ATPase 13 kDa subunit 2) [Source:UniProtKB/Swiss-Prot;Acc:O95670]	0.698499		55	TRANSPORT	BP	6e-16
56	39966_at	CSPG5	chondroitin sulfate proteoglycan 5 (neuroglycan C) [Source:HGNC Symbol;Acc:2467]	0.704154		56	STRUCTURAL_CONSTITUENT_OF_CYTOSKELETON	MF	6e-16
57	209839_at	DNM3	dynamin 3 [Source:HGNC Symbol;Acc:29125]	0.693338		57	STRUCTURAL_CONSTITUENT_OF_MUSCLE	MF	6e-16
58	202286_s_at	TACSTD2	tumor-associated calcium signal transducer 2 [Source:HGNC Symbol;Acc:11530]	0.694775		58	AXON	CC	6e-16
59	205475_at	SCRG1	stimulator of chondrogenesis 1 [Source:HGNC Symbol;Acc:17036]	0.646902		59	INTRINSIC_TO_MEMBRANE	CC	6e-16
60	207093_s_at	OMG	oligodendrocyte myelin glycoprotein [Source:HGNC Symbol;Acc:8135]	0.698407		60	MYOFIBRIL	CC	6e-16
61	202507_s_at	SNAP25	synaptosomal-associated protein, 25kDa [Source:HGNC Symbol;Acc:11132]	0.621987		61	SITE_OF_POLARIZED_GROWTH	CC	6e-16
62	203999_at	SYT1	synaptotagmin I [Source:HGNC Symbol;Acc:11509]	0.542762		62	REGULATION_OF_BIOLOGICAL_QUALITY	BP	7e-16
63	215379_x_at	IGLC2	immunoglobulin lambda constant 2 (Kern-Oz- marker) [Source:HGNC Symbol;Acc:5856]	0.391769		63	SYSTEM_DEVELOPMENT	BP	7e-16
64	217378_x_at	AC016745.2		0.6247		64	SYSTEM_PROCESS	BP	7e-16
65	204081_at	NRGN	neurogranin (protein kinase C substrate, RC3) [Source:HGNC Symbol;Acc:8000]	0.618669		65	INTEGRAL_TO_PLASMA_MEMBRANE	CC	7e-16
66	222005_s_at	GNG3	guanine nucleotide binding protein (G protein), gamma 3 [Source:HGNC Symbol;Acc:4405]	0.676413		66	INTEGRAL_TO_MEMBRANE	CC	9e-16
67	204105_s_at	NRCAM	neuronal cell adhesion molecule [Source:HGNC Symbol;Acc:7994]	0.643057		67	POSITIVE_REGULATION_OF_BIOLOGICAL_PROCESS	BP	1e-15
68	206397_x_at	GDF1	growth differentiation factor 1 [Source:HGNC Symbol;Acc:4214]	0.650396		68	CHEMICAL_HOMEOSTASIS	BP	1e-15
69	219415_at	TTYH1	tweety homolog 1 (Drosophila) [Source:HGNC Symbol;Acc:13476]	0.674398		69	TRANSMEMBRANE_RECEPTOR_ACTIVITY	MF	1e-15
70	219619_at	DIRAS2	DIRAS family, GTP-binding RAS-like 2 [Source:HGNC Symbol;Acc:19323]	0.65886		70	NEUROGENESIS	BP	2e-15
71	214650_x_at			0.660408		71	CYTOSKELETON_ORGANIZATION_AND_BIOGENESIS	BP	2e-15
72	205152_at	SLC6A1	solute carrier family 6 (neurotransmitter transporter, GABA), member 1 [Source:HGNC Symbol;Acc:11042]	0.657576		72	RECEPTOR_BINDING	MF	2e-15
73	205278_at	GAD1	glutamate decarboxylase 1 (brain, 67kDa) [Source:HGNC Symbol;Acc:4092]	0.667486		73	ENZYME_REGULATOR_ACTIVITY	MF	2e-15
74	204762_s_at	GNAO1	guanine nucleotide binding protein (G protein), alpha activating activity polypeptide O [Source:HGNC Symbol;Acc:4389]	0.659019		74	ION_HOMEOSTASIS	BP	2e-15
75	209612_s_at	ADH1B	alcohol dehydrogenase 1B (class I), beta polypeptide [Source:HGNC Symbol;Acc:250]	0.389753		75	RESPONSE_TO_EXTERNAL_STIMULUS	BP	4e-15
76	203453_at	SCNN1A	sodium channel, nonvoltage-gated 1 alpha [Source:HGNC Symbol;Acc:10599]	0.64583		76	REGULATION_OF_MULTICELLULAR_ORGANISMAL_PROCESS	BP	4e-15
77	209613_s_at	ADH1B	alcohol dehydrogenase 1B (class I), beta polypeptide [Source:HGNC Symbol;Acc:250]	0.366365		77	POSITIVE_REGULATION_OF_CELLULAR_PROCESS	BP	6e-15
78	203998_s_at	SYT1	synaptotagmin I [Source:HGNC Symbol;Acc:11509]	0.595405		78	CONTRACTILE_FIBER_PART	CC	8e-15
79	209598_at	PNMA2	paraneoplastic antigen MA2 [Source:HGNC Symbol;Acc:9159]	0.565974		79	REGULATION_OF_PROTEIN_KINASE_ACTIVITY	BP	8e-15
80	203535_at	S100A9	S100 calcium binding protein A9 [Source:HGNC Symbol;Acc:10499]	0.652365		80	CELLULAR_HOMEOSTASIS	BP	9e-15
81	209504_s_at	PLEKHB1	pleckstrin homology domain containing, family B (evectins) member 1 [Source:HGNC Symbol;Acc:19079]	0.509818		81	CELLULAR_MORPHOGENESIS_DURING_DIFFERENTIATION	BP	1e-14
82	210404_x_at	CAMK2B	calcium/calmodulin-dependent protein kinase II beta [Source:HGNC Symbol;Acc:1461]	0.601823		82	POSITIVE_REGULATION_OF_T_CELL_ACTIVATION	BP	1e-14
83	210016_at	MYT1L	myelin transcription factor 1-like [Source:HGNC Symbol;Acc:7623]	0.659177		83	EXTERNAL_SIDE_OF_PLASMA_MEMBRANE	CC	1e-14
84	211836_s_at	MOG	Myelin-oligodendrocyte glycoprotein Precursor [Source:UniProtKB/Swiss-Prot;Acc:Q16653]	0.666235		84	REGULATION_OF_KINASE_ACTIVITY	BP	2e-14
85	201131_s_at	CDH1	cadherin 1, type 1, E-cadherin (epithelial) [Source:HGNC Symbol;Acc:1748]	0.579778		85	CATION_BINDING	MF	2e-14
86	206915_at	NKX2-2	NK2 homeobox 2 [Source:HGNC Symbol;Acc:7835]	0.650807		86	REGULATION_OF_TRANSFERASE_ACTIVITY	BP	2e-14
87	218623_at	HMP19	Neuron-specific protein family member 2 (Protein p19)(Hmp19) [Source:UniProtKB/Swiss-Prot;Acc:Q9Y328]	0.619019		87	HOMEOSTATIC_PROCESS	BP	2e-14
88	221008_s_at	AGXT2L1	alanine-glyoxylate aminotransferase 2-like 1 [Source:HGNC Symbol;Acc:14404]	0.571753		88	RESPONSE_TO_WOUNDING	BP	3e-14
89	213068_at	DPT	dermatopontin [Source:HGNC Symbol;Acc:3011]	0.491925		89	DEFENSE_RESPONSE	BP	3e-14
90	213764_s_at	MFAP5	microfibrillar associated protein 5 [Source:HGNC Symbol;Acc:29673]	0.548207		90	MUSCLE_DEVELOPMENT	BP	4e-14
91	215121_x_at	IGLC2	immunoglobulin lambda constant 2 (Kern-Oz- marker) [Source:HGNC Symbol;Acc:5856]	0.230834		91	INTRACELLULAR_SIGNALING_CASCADE	BP	5e-14
92	212358_at	CLIP3	CAP-GLY domain containing linker protein 3 [Source:HGNC Symbol;Acc:24314]	0.616455		92	LEUKOCYTE_ACTIVATION	BP	5e-14
93	206196_s_at	RUNDC3A	RUN domain containing 3A [Source:HGNC Symbol;Acc:16984]	0.644208		93	REGULATION_OF_CATALYTIC_ACTIVITY	BP	1e-13
94	209617_s_at	CTNND2	catenin (cadherin-associated protein), delta 2 (neural plakophilin-related arm-repeat protein) [Source:HGNC Symbol;Acc:2516]	0.599242		94	ESTABLISHMENT_AND_OR_MAINTENANCE_OF_CELL_POLARITY	BP	1e-13
95	209914_s_at	NRXN1	neurexin 1 [Source:HGNC Symbol;Acc:8008]	0.579384		95	LIPID_RAFT	CC	1e-13
96	211981_at	COL4A1	collagen, type IV, alpha 1 [Source:HGNC Symbol;Acc:2202]	0.500807		96	TRANSMEMBRANE_TRANSPORTER_ACTIVITY	MF	1e-13
97	205143_at	NCAN	neurocan [Source:HGNC Symbol;Acc:2465]	0.619161		97	CENTRAL_NERVOUS_SYSTEM_DEVELOPMENT	BP	2e-13
98	211645_x_at	IGKV1-17	A30 Fragment [Source:UniProtKB/TrEMBL;Acc:A2MYE1]	0.568427		98	IMMUNE_RESPONSE	BP	2e-13
99	206552_s_at	TAC1	tachykinin, precursor 1 [Source:HGNC Symbol;Acc:11517]	0.610646		99	REGULATION_OF_T_CELL_ACTIVATION	BP	4e-13
100	206373_at	ZIC1	Zic family member 1 (odd-paired homolog, Drosophila) [Source:HGNC Symbol;Acc:12872]	0.609373		100	TISSUE_DEVELOPMENT	BP	4e-13
101	204763_s_at	GNAO1	guanine nucleotide binding protein (G protein), alpha activating activity polypeptide O [Source:HGNC Symbol;Acc:4389]	0.513507		101	CELL_PROJECTION	CC	4e-13
102	203797_at	VSNL1	visinin-like 1 [Source:HGNC Symbol;Acc:12722]	0.458164		102	SUBSTRATE_SPECIFIC_TRANSMEMBRANE_TRANSPORTER_ACTIVITY	MF	5e-13
103	204469_at	PTPRZ1	protein tyrosine phosphatase, receptor-type, Z polypeptide 1 [Source:HGNC Symbol;Acc:9685]	0.483344		103	REGULATION_OF_DEVELOPMENTAL_PROCESS	BP	6e-13
104	216576_x_at			0.574069		104	CALCIUM_ION_BINDING	MF	7e-13
105	205549_at	PCP4	Purkinje cell protein 4 [Source:HGNC Symbol;Acc:8742]	0.412283		105	CELL_ACTIVATION	BP	7e-13
106	206465_at	ACSBG1	acyl-CoA synthetase bubblegum family member 1 [Source:HGNC Symbol;Acc:29567]	0.626406		106	POSITIVE_REGULATION_OF_LYMPHOCYTE_ACTIVATION	BP	9e-13
107	210040_at	SLC12A5	solute carrier family 12 (potassium/chloride transporter), member 5 [Source:HGNC Symbol;Acc:13818]	0.629406		107	CELL_SURFACE	CC	1e-12
108	219308_s_at	AK5	adenylate kinase 5 [Source:HGNC Symbol;Acc:365]	0.62204		108	PHOSPHOINOSITIDE_BINDING	MF	1e-12
109	219738_s_at	PCDH9	protocadherin 9 [Source:HGNC Symbol;Acc:8661]	0.569538		109	T_CELL_ACTIVATION	BP	2e-12
110	202917_s_at	S100A8	S100 calcium binding protein A8 [Source:HGNC Symbol;Acc:10498]	0.531813		110	RESPONSE_TO_STRESS	BP	2e-12
111	211430_s_at	IGHG2	immunoglobulin heavy constant gamma 2 (G2m marker) [Source:HGNC Symbol;Acc:5526]	0.216094		111	LYMPHOCYTE_ACTIVATION	BP	2e-12
112	202222_s_at	DES	desmin [Source:HGNC Symbol;Acc:2770]	0.463424		112	RESPONSE_TO_HYPOXIA	BP	3e-12
113	213013_at	MAPK8IP1	mitogen-activated protein kinase 8 interacting protein 1 [Source:HGNC Symbol;Acc:6882]	0.607027		113	RESPONSE_TO_CHEMICAL_STIMULUS	BP	3e-12
114	204465_s_at	INA	internexin neuronal intermediate filament protein, alpha [Source:HGNC Symbol;Acc:6057]	0.608909		114	REGULATION_OF_CELL_PROLIFERATION	BP	4e-12
115	213765_at	MFAP5	microfibrillar associated protein 5 [Source:HGNC Symbol;Acc:29673]	0.538504		115	MAPKKK_CASCADE_GO_0000165	BP	5e-12
116	209138_x_at	IGLC2	immunoglobulin lambda constant 2 (Kern-Oz- marker) [Source:HGNC Symbol;Acc:5856]	0.1819		116	REGULATION_OF_MOLECULAR_FUNCTION	BP	5e-12
117	205637_s_at	SH3GL3	SH3-domain GRB2-like 3 [Source:HGNC Symbol;Acc:10832]	0.611051		117	PROTEIN_KINASE_REGULATOR_ACTIVITY	MF	6e-12
118	207714_s_at	SERPINH1	serpin peptidase inhibitor, clade H (heat shock protein 47), member 1, (collagen binding protein 1) [Source:HGNC Symbol;Acc:1546]	0.507214		118	BASEMENT_MEMBRANE	CC	6e-12
119	203798_s_at	VSNL1	visinin-like 1 [Source:HGNC Symbol;Acc:12722]	0.550638		119	CATION_TRANSPORT	BP	6e-12
120	213921_at	SST	somatostatin [Source:HGNC Symbol;Acc:11329]	0.566025		120	REGULATION_OF_LYMPHOCYTE_ACTIVATION	BP	7e-12
121	203889_at	SCG5	secretogranin V (7B2 protein) [Source:HGNC Symbol;Acc:10816]	0.442339		121	SUBSTRATE_SPECIFIC_TRANSPORTER_ACTIVITY	MF	7e-12
122	216617_s_at	MAG	myelin associated glycoprotein [Source:HGNC Symbol;Acc:6783]	0.568649		122	METAL_ION_TRANSPORT	BP	1e-11
123	209618_at	CTNND2	catenin (cadherin-associated protein), delta 2 (neural plakophilin-related arm-repeat protein) [Source:HGNC Symbol;Acc:2516]	0.595791		123	ION_TRANSMEMBRANE_TRANSPORTER_ACTIVITY	MF	1e-11
124	210657_s_at	2004-09-01	septin 4 [Source:HGNC Symbol;Acc:9165]	0.503611		124	LIPID_HOMEOSTASIS	BP	1e-11
125	209173_at	AGR2	anterior gradient homolog 2 (Xenopus laevis) [Source:HGNC Symbol;Acc:328]	0.559566		125	GABA_RECEPTOR_ACTIVITY	MF	1e-11
126	205029_s_at	FABP7	fatty acid binding protein 7, brain [Source:HGNC Symbol;Acc:3562]	0.584567		126	NEGATIVE_REGULATION_OF_BIOLOGICAL_PROCESS	BP	2e-11
127	202018_s_at	LTF	lactotransferrin [Source:HGNC Symbol;Acc:6720]	0.547527		127	REGULATION_OF_SIGNAL_TRANSDUCTION	BP	3e-11
128	214777_at	IGKV4-1	immunoglobulin kappa variable 4-1 [Source:HGNC Symbol;Acc:5834]	0.540445		128	POSITIVE_REGULATION_OF_DEVELOPMENTAL_PROCESS	BP	3e-11
129	206051_at	ELAVL4	ELAV (embryonic lethal, abnormal vision, Drosophila)-like 4 (Hu antigen D) [Source:HGNC Symbol;Acc:3315]	0.589914		129	KINASE_REGULATOR_ACTIVITY	MF	3e-11
130	204743_at	TAGLN3	transgelin 3 [Source:HGNC Symbol;Acc:29868]	0.484822		130	ENZYME_BINDING	MF	3e-11
131	209871_s_at	APBA2	amyloid beta (A4) precursor protein-binding, family A, member 2 [Source:HGNC Symbol;Acc:579]	0.609801		131	REGULATION_OF_MAP_KINASE_ACTIVITY	BP	4e-11
132	209469_at	GPM6A	glycoprotein M6A [Source:HGNC Symbol;Acc:4460]	0.366208		132	NEGATIVE_REGULATION_OF_TRANSFERASE_ACTIVITY	BP	5e-11
133	204412_s_at	NEFH	neurofilament, heavy polypeptide [Source:HGNC Symbol;Acc:7737]	0.556392		133	ION_BINDING	MF	6e-11
134	209470_s_at	GPM6A	glycoprotein M6A [Source:HGNC Symbol;Acc:4460]	0.412518		134	MICROTUBULE_BASED_PROCESS	BP	6e-11
135	208358_s_at	UGT8	UDP glycosyltransferase 8 [Source:HGNC Symbol;Acc:12555]	0.577707		135	NEGATIVE_REGULATION_OF_CATALYTIC_ACTIVITY	BP	6e-11
136	204073_s_at	C11orf9	Myelin gene regulatory factor [Source:UniProtKB/Swiss-Prot;Acc:Q9Y2G1]	0.467197		136	CYTOKINE_AND_CHEMOKINE_MEDIATED_SIGNALING_PATHWAY	BP	1e-10
137	212713_at	MFAP4	microfibrillar-associated protein 4 [Source:HGNC Symbol;Acc:7035]	0.424088		137	STRIATED_MUSCLE_CONTRACTION_GO_0006941	BP	1e-10
138	210809_s_at	POSTN	periostin, osteoblast specific factor [Source:HGNC Symbol;Acc:16953]	0.492243		138	APOPTOSIS_GO	BP	1e-10
139	216401_x_at	IGKV1-37		0.540903		139	CELL_CELL_ADHESION	BP	1e-10
140	213800_at	CFH	complement factor H [Source:HGNC Symbol;Acc:4883]	0.45955		140	PROGRAMMED_CELL_DEATH	BP	1e-10
141	218952_at	PCSK1N	proprotein convertase subtilisin/kexin type 1 inhibitor [Source:HGNC Symbol;Acc:17301]	0.423185		141	INTERMEDIATE_FILAMENT	CC	1e-10
142	209556_at	NCDN	neurochondrin [Source:HGNC Symbol;Acc:17597]	0.576694		142	INTERMEDIATE_FILAMENT_CYTOSKELETON	CC	1e-10
143	215176_x_at	IGKV1-39	Ig kappa chain V-I region Walker Precursor [Source:UniProtKB/Swiss-Prot;Acc:P04431]	0.410566		143	POSITIVE_REGULATION_OF_T_CELL_PROLIFERATION	BP	1e-10
144	203930_s_at	AC217779.2	microtubule-associated protein tau isoform 5 [Source:RefSeq peptide;Acc:NP_001116539]	0.566661		144	POSITIVE_REGULATION_OF_MAP_KINASE_ACTIVITY	BP	2e-10
145	218332_at	BEX1	brain expressed, X-linked 1 [Source:HGNC Symbol;Acc:1036]	0.367994		145	BEHAVIOR	BP	2e-10
146	208609_s_at	TNXB	tenascin-X isoform 2 [Source:RefSeq peptide;Acc:NP_115859]	0.429516		146	LIPID_BINDING	MF	2e-10
147	210091_s_at	DTNA	dystrobrevin, alpha [Source:HGNC Symbol;Acc:3057]	0.542751		147	GLUTAMATE_RECEPTOR_ACTIVITY	MF	3e-10
148	208650_s_at	CD24L4	CD24 molecule [Source:HGNC Symbol;Acc:1645]	0.46283		148	METAL_ION_TRANSMEMBRANE_TRANSPORTER_ACTIVITY	MF	4e-10
149	213603_s_at	RAC2	ras-related C3 botulinum toxin substrate 2 (rho family, small GTP binding protein Rac2) [Source:HGNC Symbol;Acc:9802]	0.427752		149	INTEGRIN_BINDING	MF	5e-10
150	209859_at	TRIM9	tripartite motif-containing 9 [Source:HGNC Symbol;Acc:16288]	0.573892		150	MICROTUBULE_ASSOCIATED_COMPLEX	CC	6e-10
151	201650_at	KRT15	keratin 15 [Source:HGNC Symbol;Acc:6421]	0.512528		151	NEGATIVE_REGULATION_OF_MULTICELLULAR_ORGANISMAL_PROCESS	BP	7e-10
152	214064_at	TF	transferrin [Source:HGNC Symbol;Acc:11740]	0.599213		152	PHOSPHOLIPID_BINDING	MF	7e-10
153	205591_at	OLFM1	olfactomedin 1 [Source:HGNC Symbol;Acc:17187]	0.433832		153	ION_CHANNEL_ACTIVITY	MF	7e-10
154	202992_at	C7	complement component 7 [Source:HGNC Symbol;Acc:1346]	0.241757		154	INFLAMMATORY_RESPONSE	BP	8e-10
155	209758_s_at	MFAP5	microfibrillar associated protein 5 [Source:HGNC Symbol;Acc:29673]	0.500596		155	GATED_CHANNEL_ACTIVITY	MF	8e-10
156	211644_x_at	IGKV3-20	Ig kappa chain V-III region HAH Precursor [Source:UniProtKB/Swiss-Prot;Acc:P18135]	0.471681		156	PROTEIN_METABOLIC_PROCESS	BP	9e-10
157	205373_at	CTNNA2	catenin (cadherin-associated protein), alpha 2 [Source:HGNC Symbol;Acc:2510]	0.591694		157	CYTOPLASM	CC	9e-10
158	209956_s_at	CAMK2B	calcium/calmodulin-dependent protein kinase II beta [Source:HGNC Symbol;Acc:1461]	0.393038		158	POSITIVE_REGULATION_OF_CATALYTIC_ACTIVITY	BP	1e-09
159	204368_at	SLCO2A1	solute carrier organic anion transporter family, member 2A1 [Source:HGNC Symbol;Acc:10955]	0.456841		159	SUBSTRATE_SPECIFIC_CHANNEL_ACTIVITY	MF	1e-09
160	213197_at	ASTN1	astrotactin 1 [Source:HGNC Symbol;Acc:773]	0.581166		160	FOCAL_ADHESION	CC	1e-09
161	214797_s_at	PCTK3	cyclin-dependent kinase 18 [Source:HGNC Symbol;Acc:8751]	0.536585		161	MICROTUBULE_POLYMERIZATION_OR_DEPOLYMERIZATION	BP	1e-09
162	213362_at	PTPRD	protein tyrosine phosphatase, receptor type, D [Source:HGNC Symbol;Acc:9668]	0.544571		162	REGULATION_OF_APOPTOSIS	BP	2e-09
163	205646_s_at	PAX6	paired box 6 [Source:HGNC Symbol;Acc:8620]	0.536622		163	REGULATION_OF_PROGRAMMED_CELL_DEATH	BP	2e-09
164	206448_at	ZNF365	zinc finger protein 365 [Source:HGNC Symbol;Acc:18194]	0.562933		164	PROTEIN_KINASE_BINDING	MF	2e-09
165	214087_s_at	MYBPC1	myosin binding protein C, slow type [Source:HGNC Symbol;Acc:7549]	0.428034		165	GROWTH_FACTOR_BINDING	MF	2e-09
166	210222_s_at	RTN1	reticulon 1 [Source:HGNC Symbol;Acc:10467]	0.431567		166	ACTIN_BINDING	MF	2e-09
167	220331_at	CYP46A1	cytochrome P450, family 46, subfamily A, polypeptide 1 [Source:HGNC Symbol;Acc:2641]	0.54284		167	CYTOKINE_ACTIVITY	MF	2e-09
168	216452_at	TRPM3	transient receptor potential cation channel, subfamily M, member 3 [Source:HGNC Symbol;Acc:17992]	0.537937		168	AXON_GUIDANCE	BP	2e-09
169	202995_s_at	FBLN1	fibulin 1 [Source:HGNC Symbol;Acc:3600]	0.342335		169	CHEMOKINE_ACTIVITY	MF	2e-09
170	219659_at	ATP8A2	ATPase, aminophospholipid transporter, class I, type 8A, member 2 [Source:HGNC Symbol;Acc:13533]	0.576549		170	PROTEIN_KINASE_CASCADE	BP	3e-09
171	206403_at	ZNF536	zinc finger protein 536 [Source:HGNC Symbol;Acc:29025]	0.558425		171	ENZYME_LINKED_RECEPTOR_PROTEIN_SIGNALING_PATHWAY	BP	3e-09
172	209791_at	PADI2	peptidyl arginine deiminase, type II [Source:HGNC Symbol;Acc:18341]	0.520093		172	KINASE_BINDING	MF	4e-09
173	204035_at	SCG2	secretogranin II [Source:HGNC Symbol;Acc:10575]	0.46591		173	REGULATION_OF_T_CELL_PROLIFERATION	BP	4e-09
174	206135_at	ST18	suppression of tumorigenicity 18 (breast carcinoma) (zinc finger protein) [Source:HGNC Symbol;Acc:18695]	0.563387		174	DENDRITE	CC	4e-09
175	204749_at	NAP1L3	nucleosome assembly protein 1-like 3 [Source:HGNC Symbol;Acc:7639]	0.423936		175	NEGATIVE_REGULATION_OF_CELLULAR_PROCESS	BP	4e-09
176	208651_x_at			0.415022		176	ENZYME_INHIBITOR_ACTIVITY	MF	4e-09
177	214769_at	CLCN4	chloride channel 4 [Source:HGNC Symbol;Acc:2022]	0.490085		177	CHEMOKINE_RECEPTOR_BINDING	MF	4e-09
178	218186_at	RAB25	RAB25, member RAS oncogene family [Source:HGNC Symbol;Acc:18238]	0.527669		178	RESPONSE_TO_BIOTIC_STIMULUS	BP	5e-09
179	212624_s_at	CHN1	chimerin (chimaerin) 1 [Source:HGNC Symbol;Acc:1943]	0.386863		179	POSITIVE_REGULATION_OF_CELL_PROLIFERATION	BP	5e-09
180	203021_at	SLPI	secretory leukocyte peptidase inhibitor [Source:HGNC Symbol;Acc:11092]	0.485899		180	T_CELL_PROLIFERATION	BP	5e-09
181	213967_at	RALYL	RALY RNA binding protein-like [Source:HGNC Symbol;Acc:27036]	0.561747		181	CELL_FRACTION	CC	6e-09
182	204351_at	S100P	S100 calcium binding protein P [Source:HGNC Symbol;Acc:10504]	0.545467		182	G_PROTEIN_COUPLED_RECEPTOR_PROTEIN_SIGNALING_PATHWAY	BP	6e-09
183	209374_s_at	IGHM	immunoglobulin heavy constant mu [Source:HGNC Symbol;Acc:5541]	0.439779		183	MULTI_ORGANISM_PROCESS	BP	8e-09
184	203069_at	SV2A	synaptic vesicle glycoprotein 2A [Source:HGNC Symbol;Acc:20566]	0.506617		184	RESPONSE_TO_OTHER_ORGANISM	BP	8e-09
185	214111_at	OPCML	opioid binding protein/cell adhesion molecule-like [Source:HGNC Symbol;Acc:8143]	0.567784		185	CELL_JUNCTION	CC	1e-08
186	206290_s_at	RGS7	regulator of G-protein signaling 7 [Source:HGNC Symbol;Acc:10003]	0.560207		186	POSITIVE_REGULATION_OF_IMMUNE_SYSTEM_PROCESS	BP	1e-08
187	213844_at	HOXA5	homeobox A5 [Source:HGNC Symbol;Acc:5106]	0.477107		187	REGULATION_OF_IMMUNE_SYSTEM_PROCESS	BP	1e-08
188	221914_at	SYN1	synapsin I [Source:HGNC Symbol;Acc:11494]	0.568555		188	FOCAL_ADHESION_FORMATION	BP	1e-08
189	211643_x_at			0.519339		189	METABOTROPIC_GLUTAMATE__GABA_B_LIKE_RECEPTOR_ACTIVITY	MF	1e-08
190	206858_s_at	HOXC6	homeobox C6 [Source:HGNC Symbol;Acc:5128]	0.472709		190	POSITIVE_REGULATION_OF_TRANSFERASE_ACTIVITY	BP	1e-08
191	209309_at	AZGP1	alpha-2-glycoprotein 1, zinc-binding [Source:HGNC Symbol;Acc:910]	0.45818		191	ECTODERM_DEVELOPMENT	BP	1e-08
192	210002_at	GATA6	GATA binding protein 6 [Source:HGNC Symbol;Acc:4174]	0.478639		192	CATION_TRANSMEMBRANE_TRANSPORTER_ACTIVITY	MF	1e-08
193	213825_at	OLIG2	oligodendrocyte lineage transcription factor 2 [Source:HGNC Symbol;Acc:9398]	0.582742		193	PYROPHOSPHATASE_ACTIVITY	MF	2e-08
194	204971_at	CSTA	cystatin A (stefin A) [Source:HGNC Symbol;Acc:2481]	0.4485		194	NUCLEOSIDE_TRIPHOSPHATASE_ACTIVITY	MF	2e-08
195	209000_s_at	2008-09-01	septin 8 [Source:HGNC Symbol;Acc:16511]	0.522259		195	RESPONSE_TO_HORMONE_STIMULUS	BP	2e-08
196	213849_s_at	PPP2R2B	protein phosphatase 2, regulatory subunit B, beta [Source:HGNC Symbol;Acc:9305]	0.503652		196	HYDROLASE_ACTIVITY__ACTING_ON_ACID_ANHYDRIDES	MF	3e-08
197	205737_at			0.5384		197	CATION_CHANNEL_ACTIVITY	MF	3e-08
198	212592_at	IGJ	immunoglobulin J polypeptide, linker protein for immunoglobulin alpha and mu polypeptides [Source:HGNC Symbol;Acc:5713]	0.314156		198	CELL_MATRIX_JUNCTION	CC	3e-08
199	203861_s_at	ACTN2	actinin, alpha 2 [Source:HGNC Symbol;Acc:164]	0.558662		199	REGULATION_OF_MAPKKK_CASCADE	BP	3e-08
200	219671_at	HPCAL4	hippocalcin like 4 [Source:HGNC Symbol;Acc:18212]	0.555025		200	MYOBLAST_DIFFERENTIATION	BP	4e-08
201	205122_at	RP11-61P7.3		0.515566		201	POSITIVE_REGULATION_OF_MULTICELLULAR_ORGANISMAL_PROCESS	BP	4e-08
202	214677_x_at	IGLC1	immunoglobulin lambda constant 1 (Mcg marker) [Source:HGNC Symbol;Acc:5855]	0.0777475		202	LOCOMOTORY_BEHAVIOR	BP	5e-08
203	215116_s_at	DNM1	dynamin 1 [Source:HGNC Symbol;Acc:2972]	0.423218		203	PROTEIN_COMPLEX_ASSEMBLY	BP	5e-08
204	213395_at	MLC1	megalencephalic leukoencephalopathy with subcortical cysts 1 [Source:HGNC Symbol;Acc:17082]	0.582876		204	REGULATION_OF_NEUROGENESIS	BP	6e-08
205	219014_at	PLAC8	placenta-specific 8 [Source:HGNC Symbol;Acc:19254]	0.510247		205	CELL_SUBSTRATE_ADHERENS_JUNCTION	CC	6e-08
206	207014_at	GABRA2	gamma-aminobutyric acid (GABA) A receptor, alpha 2 [Source:HGNC Symbol;Acc:4076]	0.549187		206	CALCIUM_ION_TRANSPORT	BP	6e-08
207	214023_x_at	TUBB2B	tubulin, beta 2B [Source:HGNC Symbol;Acc:30829]	0.35123		207	EPIDERMIS_DEVELOPMENT	BP	8e-08
208	206349_at	LGI1	leucine-rich, glioma inactivated 1 [Source:HGNC Symbol;Acc:6572]	0.558715		208	TRANSMEMBRANE_RECEPTOR_PROTEIN_TYROSINE_KINASE_SIGNALING_PATHWAY	BP	8e-08
209	206401_s_at	AC217779.2	microtubule-associated protein tau isoform 5 [Source:RefSeq peptide;Acc:NP_001116539]	0.419737		209	G_PROTEIN_COUPLED_RECEPTOR_BINDING	MF	8e-08
210	219564_at	KCNJ16	potassium inwardly-rectifying channel, subfamily J, member 16 [Source:HGNC Symbol;Acc:6262]	0.50609		210	HEPARIN_BINDING	MF	8e-08
211	209755_at	NMNAT2	nicotinamide nucleotide adenylyltransferase 2 [Source:HGNC Symbol;Acc:16789]	0.532033		211	POTASSIUM_ION_TRANSPORT	BP	8e-08
212	219310_at	TMEM90B	transmembrane protein 90B [Source:HGNC Symbol;Acc:15885]	0.525759		212	MEMBRANE_FRACTION	CC	8e-08
213	219732_at	RP11-35N6.1	Lipid phosphate phosphatase-related protein type 1 (Plasticity-related gene 3 protein)(PRG-3) [Source:UniProtKB/Swiss-Prot;Acc:Q8TBJ4]	0.57496		213	PROTEIN_TETRAMERIZATION	BP	9e-08
214	209842_at	SOX10	SRY (sex determining region Y)-box 10 [Source:HGNC Symbol;Acc:11190]	0.509828		214	MICROTUBULE_CYTOSKELETON_ORGANIZATION_AND_BIOGENESIS	BP	9e-08
215	204697_s_at	CHGA	chromogranin A (parathyroid secretory protein 1) [Source:HGNC Symbol;Acc:1929]	0.400365		215	REGULATION_OF_ANATOMICAL_STRUCTURE_MORPHOGENESIS	BP	9e-08
216	207789_s_at	DPP6	dipeptidyl-peptidase 6 [Source:HGNC Symbol;Acc:3010]	0.475742		216	ENZYME_ACTIVATOR_ACTIVITY	MF	1e-07
217	206022_at	NDP	Norrie disease (pseudoglioma) [Source:HGNC Symbol;Acc:7678]	0.527129		217	VOLTAGE_GATED_CHANNEL_ACTIVITY	MF	1e-07
218	205267_at	POU2AF1	POU class 2 associating factor 1 [Source:HGNC Symbol;Acc:9211]	0.487028		218	NEGATIVE_REGULATION_OF_CELL_CYCLE	BP	1e-07
219	210169_at	SEC14L5	SEC14-like 5 (S. cerevisiae) [Source:HGNC Symbol;Acc:29032]	0.525308		219	ORGANELLE_ORGANIZATION_AND_BIOGENESIS	BP	1e-07
220	204606_at	CCL21	chemokine (C-C motif) ligand 21 [Source:HGNC Symbol;Acc:10620]	0.398907		220	EXTRACELLULAR_STRUCTURE_ORGANIZATION_AND_BIOGENESIS	BP	1e-07
221	210100_s_at	ABCA2	ATP-binding cassette, sub-family A (ABC1), member 2 [Source:HGNC Symbol;Acc:32]	0.486384		221	REGULATION_OF_HEART_CONTRACTION	BP	1e-07
222	204733_at	KLK6	kallikrein-related peptidase 6 [Source:HGNC Symbol;Acc:6367]	0.486276		222	GTPASE_ACTIVITY	MF	1e-07
223	204938_s_at	PLN	phospholamban [Source:HGNC Symbol;Acc:9080]	0.492286		223	POSITIVE_REGULATION_OF_EPITHELIAL_CELL_PROLIFERATION	BP	1e-07
224	214768_x_at	IGKV2-28		0.453533		224	MONOVALENT_INORGANIC_CATION_TRANSPORT	BP	1e-07
225	205382_s_at	CFD	complement factor D (adipsin) [Source:HGNC Symbol;Acc:2771]	0.276343		225	POTASSIUM_CHANNEL_ACTIVITY	MF	2e-07
226	202994_s_at	FBLN1	fibulin 1 [Source:HGNC Symbol;Acc:3600]	0.256793		226	REGULATION_OF_CYTOSKELETON_ORGANIZATION_AND_BIOGENESIS	BP	4e-07
227	202274_at	ACTG2	actin, gamma 2, smooth muscle, enteric [Source:HGNC Symbol;Acc:145]	0.335765		227	SKELETAL_MUSCLE_DEVELOPMENT	BP	4e-07
228	202768_at	FOSB	FBJ murine osteosarcoma viral oncogene homolog B [Source:HGNC Symbol;Acc:3797]	0.349815		228	GLYCOSAMINOGLYCAN_BINDING	MF	4e-07
229	219750_at	TMEM144	transmembrane protein 144 [Source:HGNC Symbol;Acc:25633]	0.552888		229	ANATOMICAL_STRUCTURE_FORMATION	BP	4e-07
230	210915_x_at			0.42591		230	PROTEIN_HOMOOLIGOMERIZATION	BP	5e-07
231	220161_s_at	EPB41L4B	erythrocyte membrane protein band 4.1 like 4B [Source:HGNC Symbol;Acc:19818]	0.492818		231	TRANSMEMBRANE_RECEPTOR_PROTEIN_PHOSPHATASE_ACTIVITY	MF	5e-07
232	221671_x_at	IGKC	immunoglobulin kappa constant [Source:HGNC Symbol;Acc:5716]	-0.00963882		232	REGULATION_OF_TRANSPORT	BP	5e-07
233	210611_s_at	DTNA	dystrobrevin, alpha [Source:HGNC Symbol;Acc:3057]	0.491551		233	REGULATION_OF_RESPONSE_TO_STIMULUS	BP	6e-07
234	209169_at	GPM6B	glycoprotein M6B [Source:HGNC Symbol;Acc:4461]	0.288749		234	INORGANIC_ANION_TRANSPORT	BP	6e-07
235	213486_at			0.467595		235	ACTIN_FILAMENT	CC	6e-07
236	219196_at	SCG3	secretogranin III [Source:HGNC Symbol;Acc:13707]	0.542551		236	PROTEIN_COMPLEX_BINDING	MF	6e-07
237	206408_at			0.519921		237	ACTIVATION_OF_IMMUNE_RESPONSE	BP	6e-07
238	210383_at	SCN1A	sodium channel, voltage-gated, type I, alpha subunit [Source:HGNC Symbol;Acc:10585]	0.53734		238	NEGATIVE_REGULATION_OF_IMMUNE_SYSTEM_PROCESS	BP	6e-07
239	205818_at	DBC1	deleted in bladder cancer 1 [Source:HGNC Symbol;Acc:2687]	0.547472		239	CARBONATE_DEHYDRATASE_ACTIVITY	MF	6e-07
240	221792_at	RAB6B	RAB6B, member RAS oncogene family [Source:HGNC Symbol;Acc:14902]	0.450485		240	CORNIFIED_ENVELOPE	CC	6e-07
241	212488_at	COL5A1	collagen, type V, alpha 1 [Source:HGNC Symbol;Acc:2209]	0.417105		241	ANGIOGENESIS	BP	7e-07
242	219277_s_at	OGDHL	oxoglutarate dehydrogenase-like [Source:HGNC Symbol;Acc:25590]	0.513908		242	DI___TRI_VALENT_INORGANIC_CATION_TRANSPORT	BP	7e-07
243	266_s_at			0.367671		243	NEGATIVE_REGULATION_OF_DEVELOPMENTAL_PROCESS	BP	1e-06
244	221601_s_at	FAIM3	Fas apoptotic inhibitory molecule 3 [Source:HGNC Symbol;Acc:14315]	0.471234		244	RESPONSE_TO_VIRUS	BP	1e-06
245	218677_at	S100A14	S100 calcium binding protein A14 [Source:HGNC Symbol;Acc:18901]	0.5075		245	ORGAN_MORPHOGENESIS	BP	1e-06
246	39248_at	AQP3	aquaporin 3 (Gill blood group) [Source:HGNC Symbol;Acc:636]	0.252733		246	VASCULATURE_DEVELOPMENT	BP	1e-06
247	205860_x_at	FOLH1	folate hydrolase (prostate-specific membrane antigen) 1 [Source:HGNC Symbol;Acc:3788]	0.443524		247	POLYSACCHARIDE_BINDING	MF	1e-06
248	205368_at	FAM131B	family with sequence similarity 131, member B [Source:HGNC Symbol;Acc:22202]	0.547627		248	GENERATION_OF_A_SIGNAL_INVOLVED_IN_CELL_CELL_SIGNALING	BP	1e-06
249	219301_s_at	CNTNAP2	contactin associated protein-like 2 [Source:HGNC Symbol;Acc:13830]	0.527562		249	SYNAPSE	CC	1e-06
250	205691_at	SYNGR3	synaptogyrin 3 [Source:HGNC Symbol;Acc:11501]	0.499088		250	SKELETAL_DEVELOPMENT	BP	1e-06
251	213096_at	TMCC2	transmembrane and coiled-coil domain family 2 [Source:HGNC Symbol;Acc:24239]	0.529889		251	CYTOPLASMIC_PART	CC	1e-06
252	201286_at	SDC1	syndecan 1 [Source:HGNC Symbol;Acc:10658]	0.520337		252	ICOSANOID_METABOLIC_PROCESS	BP	1e-06
253	213268_at	CAMTA1	calmodulin binding transcription activator 1 [Source:HGNC Symbol;Acc:18806]	0.512499		253	PROTEIN_POLYMERIZATION	BP	1e-06
254	219463_at	C20orf103	LAMP family protein C20orf103 Precursor [Source:UniProtKB/Swiss-Prot;Acc:Q9UJQ1]	0.500219		254	ADHERENS_JUNCTION	CC	1e-06
255	215867_x_at	CA12	carbonic anhydrase XII [Source:HGNC Symbol;Acc:1371]	0.419507		255	MOLECULAR_ADAPTOR_ACTIVITY	MF	1e-06
256	205348_s_at	DYNC1I1	dynein, cytoplasmic 1, intermediate chain 1 [Source:HGNC Symbol;Acc:2963]	0.394412		256	CALCIUM_ION_TRANSMEMBRANE_TRANSPORTER_ACTIVITY	MF	2e-06
257	205481_at	ADORA1	adenosine A1 receptor [Source:HGNC Symbol;Acc:262]	0.525839		257	VOLTAGE_GATED_CATION_CHANNEL_ACTIVITY	MF	2e-06
258	202238_s_at	NNMT	nicotinamide N-methyltransferase [Source:HGNC Symbol;Acc:7861]	0.407686		258	HEART_DEVELOPMENT	BP	2e-06
259	212143_s_at	IGFBP3	insulin-like growth factor binding protein 3 [Source:HGNC Symbol;Acc:5472]	0.352443		259	MUSCLE_CELL_DIFFERENTIATION	BP	2e-06
260	209168_at	GPM6B	glycoprotein M6B [Source:HGNC Symbol;Acc:4461]	0.326331		260	REGULATION_OF_PHOSPHORYLATION	BP	2e-06
261	201287_s_at	SDC1	syndecan 1 [Source:HGNC Symbol;Acc:10658]	0.494132		261	ANION_TRANSPORT	BP	2e-06
262	216086_at	SV2C	synaptic vesicle glycoprotein 2C [Source:HGNC Symbol;Acc:30670]	0.492608		262	VOLTAGE_GATED_POTASSIUM_CHANNEL_COMPLEX	CC	2e-06
263	205626_s_at	CALB1	calbindin 1, 28kDa [Source:HGNC Symbol;Acc:1434]	0.524454		263	CYTOPLASMIC_MEMBRANE_BOUND_VESICLE	CC	2e-06
264	206730_at	GRIA3	glutamate receptor, ionotrophic, AMPA 3 [Source:HGNC Symbol;Acc:4573]	0.529175		264	REGULATION_OF_MUSCLE_CONTRACTION	BP	3e-06
265	207134_x_at	TPSB2	tryptase beta 2 (gene/pseudogene) [Source:HGNC Symbol;Acc:14120]	0.453776		265	LEUKOCYTE_DIFFERENTIATION	BP	3e-06
266	217148_x_at	IGLV2-14	V1-4 protein Fragment [Source:UniProtKB/TrEMBL;Acc:Q5NV63]	0.442404		266	POSITIVE_REGULATION_OF_RESPONSE_TO_STIMULUS	BP	3e-06
267	210155_at	MYOC	myocilin, trabecular meshwork inducible glucocorticoid response [Source:HGNC Symbol;Acc:7610]	0.442681		267	CELLULAR_MACROMOLECULE_METABOLIC_PROCESS	BP	3e-06
268	203886_s_at	FBLN2	fibulin 2 [Source:HGNC Symbol;Acc:3601]	0.353839		268	NEGATIVE_REGULATION_OF_CELLULAR_COMPONENT_ORGANIZATION_AND_BIOGENESIS	BP	3e-06
269	221801_x_at	NEFL	neurofilament, light polypeptide [Source:HGNC Symbol;Acc:7739]	0.500023		269	IDENTICAL_PROTEIN_BINDING	MF	3e-06
270	217744_s_at	PERP	PERP, TP53 apoptosis effector [Source:HGNC Symbol;Acc:17637]	0.342149		270	HEMOPOIESIS	BP	3e-06
271	206780_at	GAD2	glutamate decarboxylase 2 (pancreatic islets and brain, 65kDa) [Source:HGNC Symbol;Acc:4093]	0.534919		271	NEGATIVE_REGULATION_OF_CELL_PROLIFERATION	BP	3e-06
272	45297_at	EHD2	EH-domain containing 2 [Source:HGNC Symbol;Acc:3243]	0.38635		272	IMMUNOLOGICAL_SYNAPSE	CC	4e-06
273	204931_at	TCF21	transcription factor 21 [Source:HGNC Symbol;Acc:11632]	0.44805		273	MICROTUBULE_CYTOSKELETON	CC	4e-06
274	221651_x_at	IGKC	immunoglobulin kappa constant [Source:HGNC Symbol;Acc:5716]	-0.0367697		274	MEMBRANE_BOUND_VESICLE	CC	4e-06
275	207238_s_at	PTPRC	protein tyrosine phosphatase, receptor type, C [Source:HGNC Symbol;Acc:9666]	0.458226		275	CYTOSOL	CC	4e-06
276	219557_s_at	NRIP3	nuclear receptor interacting protein 3 [Source:HGNC Symbol;Acc:1167]	0.520097		276	REGULATION_OF_ORGANELLE_ORGANIZATION_AND_BIOGENESIS	BP	4e-06
277	205158_at	RNASE4	ribonuclease, RNase A family, 4 [Source:HGNC Symbol;Acc:10047]	0.399104		277	CELLULAR_COMPONENT_ASSEMBLY	BP	4e-06
278	203828_s_at	IL32	interleukin 32 [Source:HGNC Symbol;Acc:16830]	0.461911		278	VESICLE_MEDIATED_TRANSPORT	BP	4e-06
279	218720_x_at	SEZ6L2	seizure related 6 homolog (mouse)-like 2 [Source:HGNC Symbol;Acc:30844]	0.479095		279	PROTEASE_INHIBITOR_ACTIVITY	MF	5e-06
280	201839_s_at	EPCAM	epithelial cell adhesion molecule [Source:HGNC Symbol;Acc:11529]	0.382093		280	PEPTIDASE_ACTIVITY	MF	5e-06
281	211679_x_at	GABBR2	gamma-aminobutyric acid (GABA) B receptor, 2 [Source:HGNC Symbol;Acc:4507]	0.514948		281	ATPASE_ACTIVITY__COUPLED_TO_TRANSMEMBRANE_MOVEMENT_OF_IONS__PHOSPHORYLATIVE_MECHANISM	MF	5e-06
282	209351_at	KRT14	keratin 14 [Source:HGNC Symbol;Acc:6416]	0.503115		282	HYDRO_LYASE_ACTIVITY	MF	5e-06
283	204198_s_at	RUNX3	runt-related transcription factor 3 [Source:HGNC Symbol;Acc:10473]	0.442183		283	CYTOPLASMIC_VESICLE	CC	6e-06
284	204563_at	SELL	selectin L [Source:HGNC Symbol;Acc:10720]	0.443153		284	HEMOPOIETIC_OR_LYMPHOID_ORGAN_DEVELOPMENT	BP	6e-06
285	204891_s_at	LCK	lymphocyte-specific protein tyrosine kinase [Source:HGNC Symbol;Acc:6524]	0.45609		285	REGULATION_OF_CELL_CYCLE	BP	6e-06
286	214669_x_at			0.111706		286	CELLULAR_PROTEIN_METABOLIC_PROCESS	BP	6e-06
287	34210_at	CD52	CD52 molecule [Source:HGNC Symbol;Acc:1804]	0.325388		287	REGULATION_OF_HYDROLASE_ACTIVITY	BP	6e-06
288	204339_s_at	RGS4	regulator of G-protein signaling 4 [Source:HGNC Symbol;Acc:10000]	0.4842		288	HYDROLASE_ACTIVITY__ACTING_ON_ESTER_BONDS	MF	6e-06
289	209789_at	CORO2B	coronin, actin binding protein, 2B [Source:HGNC Symbol;Acc:2256]	0.414258		289	OXIDOREDUCTASE_ACTIVITY	MF	7e-06
290	207836_s_at	RBPMS	RNA binding protein with multiple splicing [Source:HGNC Symbol;Acc:19097]	0.283364		290	PROTEIN_DIMERIZATION_ACTIVITY	MF	7e-06
291	219685_at	TMEM35	transmembrane protein 35 [Source:HGNC Symbol;Acc:25864]	0.454737		291	POSITIVE_REGULATION_OF_HYDROLASE_ACTIVITY	BP	7e-06
292	214680_at	NTRK2	neurotrophic tyrosine kinase, receptor, type 2 [Source:HGNC Symbol;Acc:8032]	0.489951		292	CELL_MATURATION	BP	7e-06
293	204467_s_at	SNCA	synuclein, alpha (non A4 component of amyloid precursor) [Source:HGNC Symbol;Acc:11138]	0.390782		293	MICROVILLUS	CC	8e-06
294	203924_at	GSTA1	glutathione S-transferase alpha 1 [Source:HGNC Symbol;Acc:4626]	0.457977		294	ACTIVE_TRANSMEMBRANE_TRANSPORTER_ACTIVITY	MF	8e-06
295	209877_at	SNCG	synuclein, gamma (breast cancer-specific protein 1) [Source:HGNC Symbol;Acc:11141]	0.44941		295	ACTIN_FILAMENT_BASED_PROCESS	BP	8e-06
296	219300_s_at	CNTNAP2	contactin associated protein-like 2 [Source:HGNC Symbol;Acc:13830]	0.446041		296	RECEPTOR_SIGNALING_PROTEIN_ACTIVITY	MF	8e-06
297	214836_x_at			0.249779		297	PROTEIN_OLIGOMERIZATION	BP	9e-06
298	206093_x_at	TNXB	tenascin-X isoform 2 [Source:RefSeq peptide;Acc:NP_115859]	0.253018		298	KERATINOCYTE_DIFFERENTIATION	BP	1e-05
299	204939_s_at	PLN	phospholamban [Source:HGNC Symbol;Acc:9080]	0.311342		299	LEUKOCYTE_MIGRATION	BP	1e-05
300	203872_at	ACTA1	actin, alpha 1, skeletal muscle [Source:HGNC Symbol;Acc:129]	0.498647		300	OXIDOREDUCTASE_ACTIVITY_GO_0016616	MF	1e-05
301	217901_at	DSG2	desmoglein 2 [Source:HGNC Symbol;Acc:3049]	0.382141		301	REGULATION_OF_PROTEIN_POLYMERIZATION	BP	1e-05
302	214432_at	ATP1A3	ATPase, Na+/K+ transporting, alpha 3 polypeptide [Source:HGNC Symbol;Acc:801]	0.502753		302	ACTIN_CYTOSKELETON_ORGANIZATION_AND_BIOGENESIS	BP	1e-05
303	205230_at	RPH3A	rabphilin 3A homolog (mouse) [Source:HGNC Symbol;Acc:17056]	0.517779		303	NEGATIVE_REGULATION_OF_APOPTOSIS	BP	1e-05
304	204723_at	SCN3B	sodium channel, voltage-gated, type III, beta [Source:HGNC Symbol;Acc:20665]	0.483704		304	STRIATED_MUSCLE_DEVELOPMENT	BP	1e-05
305	204118_at	CD48	CD48 molecule [Source:HGNC Symbol;Acc:1683]	0.429218		305	VESICLE	CC	1e-05
306	205638_at	BAI3	brain-specific angiogenesis inhibitor 3 [Source:HGNC Symbol;Acc:945]	0.483969		306	NEGATIVE_REGULATION_OF_PROGRAMMED_CELL_DEATH	BP	1e-05
307	217227_x_at			0.467077		307	IMMUNE_SYSTEM_DEVELOPMENT	BP	1e-05
308	206678_at	GABRA1	gamma-aminobutyric acid (GABA) A receptor, alpha 1 [Source:HGNC Symbol;Acc:4075]	0.514252		308	CALMODULIN_BINDING	MF	2e-05
309	203766_s_at	LMOD1	leiomodin 1 (smooth muscle) [Source:HGNC Symbol;Acc:6647]	0.332755		309	MAINTENANCE_OF_LOCALIZATION	BP	2e-05
310	213411_at	ADAM22	ADAM metallopeptidase domain 22 [Source:HGNC Symbol;Acc:201]	0.435889		310	SECRETION	BP	2e-05
311	206893_at	SALL1	sal-like 1 (Drosophila) [Source:HGNC Symbol;Acc:10524]	0.463673		311	PATTERN_BINDING	MF	2e-05
312	201787_at	FBLN1	fibulin 1 [Source:HGNC Symbol;Acc:3600]	0.305611		312	REGULATION_OF_PROTEIN_METABOLIC_PROCESS	BP	2e-05
313	206488_s_at	CD36	CD36 molecule (thrombospondin receptor) [Source:HGNC Symbol;Acc:1663]	0.360926		313	ANTI_APOPTOSIS	BP	2e-05
314	215145_s_at	CNTNAP2	contactin associated protein-like 2 [Source:HGNC Symbol;Acc:13830]	0.483225		314	PROTEOLYSIS	BP	2e-05
315	205957_at	PLXNB3	plexin B3 [Source:HGNC Symbol;Acc:9105]	0.455486		315	FATTY_ACID_BIOSYNTHETIC_PROCESS	BP	2e-05
316	219896_at	CALY	calcyon neuron-specific vesicular protein [Source:HGNC Symbol;Acc:17938]	0.505907		316	T_CELL_DIFFERENTIATION	BP	2e-05
317	213496_at	RP4-788L13.1	Lipid phosphate phosphatase-related protein type 4 (EC 3.1.3.4)(Plasticity-related gene 1 protein)(PRG-1)(Brain-specific phosphatidic acid phosphatase-like protein 1) [Source:UniProtKB/Swiss-Prot;Acc:Q7Z2D5]	0.445637		317	BASOLATERAL_PLASMA_MEMBRANE	CC	2e-05
318	216984_x_at			0.464134		318	GROWTH_FACTOR_ACTIVITY	MF	2e-05
319	219643_at	LRP1B	low density lipoprotein receptor-related protein 1B [Source:HGNC Symbol;Acc:6693]	0.475993		319	DEVELOPMENTAL_MATURATION	BP	3e-05
320	219087_at	ASPN	asporin [Source:HGNC Symbol;Acc:14872]	0.271223		320	REGULATION_OF_CELLULAR_PROTEIN_METABOLIC_PROCESS	BP	3e-05
321	220266_s_at	KLF4	Kruppel-like factor 4 (gut) [Source:HGNC Symbol;Acc:6348]	0.389679		321	MESODERM_DEVELOPMENT	BP	3e-05
322	215363_x_at	FOLH1	folate hydrolase (prostate-specific membrane antigen) 1 [Source:HGNC Symbol;Acc:3788]	0.376899		322	LEUKOCYTE_CHEMOTAXIS	BP	3e-05
323	218934_s_at	HSPB7	heat shock 27kDa protein family, member 7 (cardiovascular) [Source:HGNC Symbol;Acc:5249]	0.443909		323	SMOOTH_MUSCLE_CONTRACTION_GO_0006939	BP	3e-05
324	209167_at	GPM6B	glycoprotein M6B [Source:HGNC Symbol;Acc:4461]	0.210359		324	PHOSPHOPROTEIN_PHOSPHATASE_ACTIVITY	MF	3e-05
325	204940_at	PLN	phospholamban [Source:HGNC Symbol;Acc:9080]	0.379417		325	APOPTOTIC_PROGRAM	BP	3e-05
326	213693_s_at	MUC1	mucin 1, cell surface associated [Source:HGNC Symbol;Acc:7508]	0.443261		326	CARBON_OXYGEN_LYASE_ACTIVITY	MF	3e-05
327	219578_s_at	CPEB1	cytoplasmic polyadenylation element binding protein 1 [Source:HGNC Symbol;Acc:21744]	0.456167		327	PHOSPHORIC_ESTER_HYDROLASE_ACTIVITY	MF	3e-05
328	222020_s_at	NTM	neurotrimin [Source:HGNC Symbol;Acc:17941]	0.411164		328	SERINE_HYDROLASE_ACTIVITY	MF	3e-05
329	213630_at	NACAD	NAC alpha domain containing [Source:HGNC Symbol;Acc:22196]	0.444824		329	ENDOPEPTIDASE_ACTIVITY	MF	4e-05
330	219425_at	SULT4A1	sulfotransferase family 4A, member 1 [Source:HGNC Symbol;Acc:14903]	0.483723		330	OXIDOREDUCTASE_ACTIVITY__ACTING_ON_CH_OH_GROUP_OF_DONORS	MF	4e-05
331	211796_s_at	TRBC2	T cell receptor beta constant 2 [Source:HGNC Symbol;Acc:12157]	0.279066		331	DNA_DAMAGE_RESPONSE__SIGNAL_TRANSDUCTION_RESULTING_IN_INDUCTION_OF_APOPTOSIS	BP	4e-05
332	205470_s_at	KLK11	kallikrein-related peptidase 11 [Source:HGNC Symbol;Acc:6359]	0.492973		332	CELL_CYCLE_ARREST_GO_0007050	BP	4e-05
333	204179_at	MB	myoglobin [Source:HGNC Symbol;Acc:6915]	0.510131		333	LYMPHOCYTE_DIFFERENTIATION	BP	4e-05
334	216474_x_at	TPSB2	tryptase beta 2 (gene/pseudogene) [Source:HGNC Symbol;Acc:14120]	0.419338		334	ATPASE_ACTIVITY__COUPLED_TO_TRANSMEMBRANE_MOVEMENT_OF_IONS	MF	4e-05
335	204975_at	EMP2	epithelial membrane protein 2 [Source:HGNC Symbol;Acc:3334]	0.25704		335	POST_TRANSLATIONAL_PROTEIN_MODIFICATION	BP	5e-05
336	209555_s_at	CD36	CD36 molecule (thrombospondin receptor) [Source:HGNC Symbol;Acc:1663]	0.282933		336	TRANSITION_METAL_ION_BINDING	MF	5e-05
337	204268_at	S100A2	S100 calcium binding protein A2 [Source:HGNC Symbol;Acc:10492]	0.510882		337	SMALL_GTPASE_MEDIATED_SIGNAL_TRANSDUCTION	BP	5e-05
338	218035_s_at	RBM47	RNA binding motif protein 47 [Source:HGNC Symbol;Acc:30358]	0.306187		338	MICROTUBULE_BINDING	MF	5e-05
339	205109_s_at	ARHGEF4	Rho guanine nucleotide exchange factor (GEF) 4 [Source:HGNC Symbol;Acc:684]	0.3014		339	PHOSPHORYLATION	BP	6e-05
340	207977_s_at	DPT	dermatopontin [Source:HGNC Symbol;Acc:3011]	0.296611		340	CASPASE_REGULATOR_ACTIVITY	MF	6e-05
341	214874_at	PK4P	plakophilin 4 [Source:HGNC Symbol;Acc:9026]	0.48656		341	MYOSIN_COMPLEX	CC	6e-05
342	214607_at	PAK3	p21 protein (Cdc42/Rac)-activated kinase 3 [Source:HGNC Symbol;Acc:8592]	0.47649		342	MONOCARBOXYLIC_ACID_METABOLIC_PROCESS	BP	6e-05
343	219005_at	TMEM59L	transmembrane protein 59-like [Source:HGNC Symbol;Acc:13237]	0.498752		343	HYDROLASE_ACTIVITY__ACTING_ON_ACID_ANHYDRIDES__CATALYZING_TRANSMEMBRANE_MOVEMENT_OF_SUBSTANCES	MF	6e-05
344	212750_at	PPP1R16B	protein phosphatase 1, regulatory (inhibitor) subunit 16B [Source:HGNC Symbol;Acc:15850]	0.369604		344	COFACTOR_BINDING	MF	7e-05
345	206179_s_at	TPPP	tubulin polymerization promoting protein [Source:HGNC Symbol;Acc:24164]	0.471141		345	CYTOKINESIS	BP	8e-05
346	214120_at	RFPL1S	RFPL1 antisense RNA (non-protein coding) [Source:HGNC Symbol;Acc:9978]	0.496108		346	MICROTUBULE_BASED_MOVEMENT	BP	8e-05
347	213904_at			0.388299		347	CHLORIDE_CHANNEL_ACTIVITY	MF	8e-05
348	209170_s_at	GPM6B	glycoprotein M6B [Source:HGNC Symbol;Acc:4461]	0.169486		348	POSITIVE_REGULATION_OF_CYTOSKELETON_ORGANIZATION_AND_BIOGENESIS	BP	8e-05
349	211966_at	COL4A2	collagen, type IV, alpha 2 [Source:HGNC Symbol;Acc:2203]	0.347451		349	LYASE_ACTIVITY	MF	9e-05
350	205226_at	PDGFRL	platelet-derived growth factor receptor-like [Source:HGNC Symbol;Acc:8805]	0.380462		350	ATPASE_ACTIVITY__COUPLED_TO_MOVEMENT_OF_SUBSTANCES	MF	9e-05
351	215946_x_at	CTA-246H3.7		0.279993		351	PRIMARY_ACTIVE_TRANSMEMBRANE_TRANSPORTER_ACTIVITY	MF	9e-05
352	203151_at	MAP1A	microtubule-associated protein 1A [Source:HGNC Symbol;Acc:6835]	0.317294		352	ANION_TRANSMEMBRANE_TRANSPORTER_ACTIVITY	MF	9e-05
353	212873_at	HMHA1	histocompatibility (minor) HA-1 [Source:HGNC Symbol;Acc:17102]	0.4147		353	REGULATION_OF_CELLULAR_COMPONENT_ORGANIZATION_AND_BIOGENESIS	BP	0.0001
354	201820_at	KRT5	keratin 5 [Source:HGNC Symbol;Acc:6442]	0.48947		354	MEMBRANE_ORGANIZATION_AND_BIOGENESIS	BP	0.0001
355	204337_at	RGS4	regulator of G-protein signaling 4 [Source:HGNC Symbol;Acc:10000]	0.332951		355	PROTEIN_BINDING__BRIDGING	MF	0.0001
356	201069_at	MMP2	matrix metallopeptidase 2 (gelatinase A, 72kDa gelatinase, 72kDa type IV collagenase) [Source:HGNC Symbol;Acc:7166]	0.160363		356	SERINE_TYPE_PEPTIDASE_ACTIVITY	MF	0.0001
357	203413_at	NELL2	NEL-like 2 (chicken) [Source:HGNC Symbol;Acc:7751]	0.357331		357	PHOSPHORIC_MONOESTER_HYDROLASE_ACTIVITY	MF	0.0001
358	205551_at	SV2B	synaptic vesicle glycoprotein 2B [Source:HGNC Symbol;Acc:16874]	0.480502		358	EXOCYTOSIS	BP	0.0001
359	209983_s_at	NRXN2	neurexin 2 [Source:HGNC Symbol;Acc:8009]	0.414802		359	DEAMINASE_ACTIVITY	MF	0.0001
360	217077_s_at	GABBR2	gamma-aminobutyric acid (GABA) B receptor, 2 [Source:HGNC Symbol;Acc:4507]	0.484956		360	PROTEIN_TYROSINE_KINASE_ACTIVITY	MF	0.0001
361	220663_at	IL1RAPL1	interleukin 1 receptor accessory protein-like 1 [Source:HGNC Symbol;Acc:5996]	0.487403		361	G_PROTEIN_COUPLED_RECEPTOR_ACTIVITY	MF	0.0001
362	210827_s_at	RP11-510N19.5		0.434309		362	B_CELL_ACTIVATION	BP	0.0001
363	205083_at	AOX1	aldehyde oxidase 1 [Source:HGNC Symbol;Acc:553]	0.393695		363	GLUTAMATE_SIGNALING_PATHWAY	BP	0.0001
364	209201_x_at	CXCR4	chemokine (C-X-C motif) receptor 4 [Source:HGNC Symbol;Acc:2561]	0.352084		364	ANION_CHANNEL_ACTIVITY	MF	0.0001
365	214586_at	GPR37	G protein-coupled receptor 37 (endothelin receptor type B-like) [Source:HGNC Symbol;Acc:4494]	0.491568		365	GTPASE_REGULATOR_ACTIVITY	MF	0.0001
366	217359_s_at	NCAM1	neural cell adhesion molecule 1 [Source:HGNC Symbol;Acc:7656]	0.467791		366	CYTOSKELETON_DEPENDENT_INTRACELLULAR_TRANSPORT	BP	0.0001
367	212699_at	SCAMP5	secretory carrier membrane protein 5 [Source:HGNC Symbol;Acc:30386]	0.46238		367	CARBOHYDRATE_BINDING	MF	0.0002
368	206018_at	FOXG1	forkhead box G1 [Source:HGNC Symbol;Acc:3811]	0.465179		368	NEGATIVE_REGULATION_OF_SIGNAL_TRANSDUCTION	BP	0.0002
369	207339_s_at	LTB	Lymphotoxin-beta (LT-beta)(Tumor necrosis factor C)(TNF-C)(Tumor necrosis factor ligand superfamily member 3) [Source:UniProtKB/Swiss-Prot;Acc:Q06643]	0.397352		369	CYSTEINE_TYPE_ENDOPEPTIDASE_ACTIVITY	MF	0.0002
370	216120_s_at	ATP2B2	ATPase, Ca++ transporting, plasma membrane 2 [Source:HGNC Symbol;Acc:815]	0.477488		370	SERINE_TYPE_ENDOPEPTIDASE_ACTIVITY	MF	0.0002
371	213676_at	TMEM151B	transmembrane protein 151B [Source:HGNC Symbol;Acc:21315]	0.486348		371	PROTEIN_TYROSINE_PHOSPHATASE_ACTIVITY	MF	0.0002
372	202765_s_at	FBN1	fibrillin 1 [Source:HGNC Symbol;Acc:3603]	0.323163		372	EPITHELIAL_CELL_DIFFERENTIATION	BP	0.0002
373	213276_at	CAMK2B	calcium/calmodulin-dependent protein kinase II beta [Source:HGNC Symbol;Acc:1461]	0.43777		373	REGULATION_OF_VIRAL_REPRODUCTION	BP	0.0002
374	203824_at	TSPAN8	tetraspanin 8 [Source:HGNC Symbol;Acc:11855]	0.260828		374	INWARD_RECTIFIER_POTASSIUM_CHANNEL_ACTIVITY	MF	0.0002
375	217613_at	TMEM144	transmembrane protein 144 [Source:HGNC Symbol;Acc:25633]	0.461347		375	IONOTROPIC_GLUTAMATE_RECEPTOR_ACTIVITY	MF	0.0002
376	212657_s_at	IL1RN	interleukin 1 receptor antagonist [Source:HGNC Symbol;Acc:6000]	0.492549		376	CELL_DIVISION	BP	0.0002
377	204869_at	PCSK2	proprotein convertase subtilisin/kexin type 2 [Source:HGNC Symbol;Acc:8744]	0.46532		377	INTERLEUKIN_RECEPTOR_ACTIVITY	MF	0.0002
378	200606_at	DSP	desmoplakin [Source:HGNC Symbol;Acc:3052]	0.193084		378	HORMONE_SECRETION	BP	0.0002
379	206462_s_at	NTRK3	neurotrophic tyrosine kinase, receptor, type 3 [Source:HGNC Symbol;Acc:8033]	0.436213		379	RESPIRATORY_GASEOUS_EXCHANGE	BP	0.0002
380	206137_at	RIMS2	regulating synaptic membrane exocytosis 2 [Source:HGNC Symbol;Acc:17283]	0.438192		380	ENDOCYTIC_VESICLE	CC	0.0002
381	205625_s_at	CALB1	calbindin 1, 28kDa [Source:HGNC Symbol;Acc:1434]	0.444288		381	KINESIN_COMPLEX	CC	0.0002
382	219532_at	ELOVL4	elongation of very long chain fatty acids (FEN1/Elo2, SUR4/Elo3, yeast)-like 4 [Source:HGNC Symbol;Acc:14415]	0.446522		382	CALCIUM_CHANNEL_ACTIVITY	MF	0.0002
383	213451_x_at	TNXB	tenascin-X isoform 2 [Source:RefSeq peptide;Acc:NP_115859]	0.23499		383	INTERCELLULAR_JUNCTION	CC	0.0003
384	204116_at	IL2RG	interleukin 2 receptor, gamma [Source:HGNC Symbol;Acc:6010]	0.385987		384	POSITIVE_REGULATION_OF_IMMUNE_RESPONSE	BP	0.0003
385	207390_s_at	SMTN	smoothelin [Source:HGNC Symbol;Acc:11126]	0.307744		385	ANTIGEN_BINDING	MF	0.0003
386	203649_s_at	PLA2G2A	phospholipase A2, group IIA (platelets, synovial fluid) [Source:HGNC Symbol;Acc:9031]	0.368792		386	PROTEIN_AMINO_ACID_DEPHOSPHORYLATION	BP	0.0003
387	206306_at	RYR3	ryanodine receptor 3 [Source:HGNC Symbol;Acc:10485]	0.438408		387	POSITIVE_REGULATION_OF_CELLULAR_COMPONENT_ORGANIZATION_AND_BIOGENESIS	BP	0.0003
388	217480_x_at	RP11-460N11.1		0.394764		388	ACTIVATION_OF_MAPK_ACTIVITY	BP	0.0003
389	220462_at	CSRNP3	cysteine-serine-rich nuclear protein 3 [Source:HGNC Symbol;Acc:30729]	0.453906		389	VOLTAGE_GATED_POTASSIUM_CHANNEL_ACTIVITY	MF	0.0003
390	206381_at	SCN2A	sodium channel, voltage-gated, type II, alpha subunit [Source:HGNC Symbol;Acc:10588]	0.470537		390	ZINC_ION_BINDING	MF	0.0003
391	211890_x_at	CAPN3	calpain 3, (p94) [Source:HGNC Symbol;Acc:1480]	0.383027		391	BASAL_LAMINA	CC	0.0003
392	205320_at	APC2	adenomatosis polyposis coli 2 [Source:HGNC Symbol;Acc:24036]	0.445913		392	NEGATIVE_REGULATION_OF_PROTEIN_METABOLIC_PROCESS	BP	0.0003
393	204680_s_at	RAPGEF5	Rap guanine nucleotide exchange factor (GEF) 5 [Source:HGNC Symbol;Acc:16862]	0.451843		393	APOPTOTIC_MITOCHONDRIAL_CHANGES	BP	0.0003
394	205325_at	PHYHIP	phytanoyl-CoA 2-hydroxylase interacting protein [Source:HGNC Symbol;Acc:16865]	0.434261		394	ENDOTHELIAL_CELL_MIGRATION	BP	0.0003
395	201325_s_at	EMP1	epithelial membrane protein 1 [Source:HGNC Symbol;Acc:3333]	0.192939		395	INACTIVATION_OF_MAPK_ACTIVITY	BP	0.0003
396	220131_at	FXYD7	FXYD domain containing ion transport regulator 7 [Source:HGNC Symbol;Acc:4034]	0.449888		396	NEUROTRANSMITTER_SECRETION	BP	0.0003
397	203780_at	MPZL2	myelin protein zero-like 2 [Source:HGNC Symbol;Acc:3496]	0.388453		397	CATION_TRANSPORTING_ATPASE_ACTIVITY	MF	0.0003
398	204260_at	CHGB	chromogranin B (secretogranin 1) [Source:HGNC Symbol;Acc:1930]	0.227381		398	MORPHOGENESIS_OF_AN_EPITHELIUM	BP	0.0004
399	214230_at	CDC42	cell division cycle 42 (GTP binding protein, 25kDa) [Source:HGNC Symbol;Acc:1736]	0.496055		399	BIOPOLYMER_MODIFICATION	BP	0.0004
400	205624_at	CPA3	carboxypeptidase A3 (mast cell) [Source:HGNC Symbol;Acc:2298]	0.419976		400	SERINE_TYPE_ENDOPEPTIDASE_INHIBITOR_ACTIVITY	MF	0.0004
401	216207_x_at	IGKV1-13		0.325055		401	PROTEIN_MODIFICATION_PROCESS	BP	0.0004
402	214164_x_at	CA12	carbonic anhydrase XII [Source:HGNC Symbol;Acc:1371]	0.323233		402	MACROMOLECULAR_COMPLEX_ASSEMBLY	BP	0.0004
403	208195_at	TTN	titin [Source:HGNC Symbol;Acc:12403]	0.471198		403	AMINE_TRANSMEMBRANE_TRANSPORTER_ACTIVITY	MF	0.0005
404	219225_at	PGBD5	piggyBac transposable element derived 5 [Source:HGNC Symbol;Acc:19405]	0.443371		404	CHROMOSOME_CONDENSATION	BP	0.0005
405	210397_at	DEFB1	defensin, beta 1 [Source:HGNC Symbol;Acc:2766]	0.467451		405	INSULIN_LIKE_GROWTH_FACTOR_RECEPTOR_BINDING	MF	0.0005
406	213539_at	CD3D	CD3d molecule, delta (CD3-TCR complex) [Source:HGNC Symbol;Acc:1673]	0.364553		406	ACTIN_POLYMERIZATION_AND_OR_DEPOLYMERIZATION	BP	0.0005
407	203854_at	CFI	complement factor I [Source:HGNC Symbol;Acc:5394]	0.384923		407	POSITIVE_REGULATION_OF_CELL_DIFFERENTIATION	BP	0.0005
408	205872_x_at	PDE4DIP	phosphodiesterase 4D interacting protein [Source:HGNC Symbol;Acc:15580]	0.271213		408	VIRAL_GENOME_REPLICATION	BP	0.0005
409	210084_x_at	TPSB2	tryptase beta 2 (gene/pseudogene) [Source:HGNC Symbol;Acc:14120]	0.398874		409	CELL_MATRIX_ADHESION	BP	0.0005
410	206201_s_at	MEOX2	mesenchyme homeobox 2 [Source:HGNC Symbol;Acc:7014]	0.346296		410	CALCIUM_INDEPENDENT_CELL_CELL_ADHESION	BP	0.0006
411	220142_at	HAPLN2	hyaluronan and proteoglycan link protein 2 [Source:HGNC Symbol;Acc:17410]	0.459506		411	POSITIVE_REGULATION_OF_METABOLIC_PROCESS	BP	0.0006
412	203928_x_at	AC217779.2	microtubule-associated protein tau isoform 5 [Source:RefSeq peptide;Acc:NP_001116539]	0.234583		412	TUBULIN_BINDING	MF	0.0006
413	213706_at	GPD1	glycerol-3-phosphate dehydrogenase 1 (soluble) [Source:HGNC Symbol;Acc:4455]	0.360527		413	CALCIUM_MEDIATED_SIGNALING	BP	0.0006
414	209671_x_at	TRAC	T cell receptor alpha constant [Source:HGNC Symbol;Acc:12029]	0.405131		414	GLAND_DEVELOPMENT	BP	0.0006
415	204114_at	NID2	nidogen 2 (osteonidogen) [Source:HGNC Symbol;Acc:13389]	0.344586		415	REGULATED_SECRETORY_PATHWAY	BP	0.0006
416	205220_at	GPR109A	G protein-coupled receptor 109B [Source:HGNC Symbol;Acc:16824]	0.43384		416	REGULATION_OF_HORMONE_SECRETION	BP	0.0006
417	212827_at			0.362134		417	REGULATION_OF_JNK_CASCADE	BP	0.0006
418	206001_at	NPY	neuropeptide Y [Source:HGNC Symbol;Acc:7955]	0.447551		418	REGULATION_OF_RESPONSE_TO_EXTERNAL_STIMULUS	BP	0.0006
419	215214_at	IGLV3-25	V2-17 protein Fragment [Source:UniProtKB/TrEMBL;Acc:Q5NV90]	0.429628		419	SH3_DOMAIN_BINDING	MF	0.0006
420	211303_x_at	FOLH1	folate hydrolase (prostate-specific membrane antigen) 1 [Source:HGNC Symbol;Acc:3788]	0.417021		420	REGULATION_OF_CELL_DIFFERENTIATION	BP	0.0007
421	209651_at	TGFB1I1	transforming growth factor beta 1 induced transcript 1 [Source:HGNC Symbol;Acc:11767]	0.232991		421	CELL_SUBSTRATE_ADHESION	BP	0.0007
422	204192_at	CD37	CD37 molecule [Source:HGNC Symbol;Acc:1666]	0.375816		422	DI___TRI_VALENT_INORGANIC_CATION_TRANSMEMBRANE_TRANSPORTER_ACTIVITY	MF	0.0007
423	204466_s_at	SNCA	synuclein, alpha (non A4 component of amyloid precursor) [Source:HGNC Symbol;Acc:11138]	0.298127		423	POSITIVE_REGULATION_OF_SIGNAL_TRANSDUCTION	BP	0.0008
424	208131_s_at			0.311907		424	FEMALE_PREGNANCY	BP	0.0008
425	212732_at	MEG3	maternally expressed 3 (non-protein coding) [Source:HGNC Symbol;Acc:14575]	0.23023		425	DEPHOSPHORYLATION	BP	0.0009
426	205798_at	IL7R	interleukin 7 receptor [Source:HGNC Symbol;Acc:6024]	0.364788		426	RAS_PROTEIN_SIGNAL_TRANSDUCTION	BP	0.0009
427	209243_s_at	ZIM2	PEG3 antisense RNA (non-protein coding) [Source:HGNC Symbol;Acc:35127]	0.205478		427	AMINE_TRANSPORT	BP	0.0009
428	213808_at	ADAM23	ADAM metallopeptidase domain 23 [Source:HGNC Symbol;Acc:202]	0.44421		428	L_AMINO_ACID_TRANSMEMBRANE_TRANSPORTER_ACTIVITY	MF	0.0009
429	201596_x_at	AC107016.2	Keratin, type I cytoskeletal 18 (Cytokeratin-18)(CK-18)(Keratin-18)(K18)(Cell proliferation-inducing gene 46 protein) [Source:UniProtKB/Swiss-Prot;Acc:P05783]	0.202623		429	GTP_BINDING	MF	0.001
430	204698_at	ISG20	interferon stimulated exonuclease gene 20kDa [Source:HGNC Symbol;Acc:6130]	0.416718		430	GUANYL_NUCLEOTIDE_BINDING	MF	0.001
431	202376_at	SERPINA3	serpin peptidase inhibitor, clade A (alpha-1 antiproteinase, antitrypsin), member 3 [Source:HGNC Symbol;Acc:16]	0.388618		431	CELL_SOMA	CC	0.001
432	209875_s_at	SPP1	secreted phosphoprotein 1 [Source:HGNC Symbol;Acc:11255]	0.0790922		432	RESPONSE_TO_BACTERIUM	BP	0.001
433	206337_at	CCR7	chemokine (C-C motif) receptor 7 [Source:HGNC Symbol;Acc:1608]	0.413815		433	REGULATION_OF_IMMUNE_RESPONSE	BP	0.001
434	213155_at	WSCD1	WSC domain containing 1 [Source:HGNC Symbol;Acc:29060]	0.427201		434	POTASSIUM_CHANNEL_REGULATOR_ACTIVITY	MF	0.001
435	205918_at	SLC4A3	solute carrier family 4, anion exchanger, member 3 [Source:HGNC Symbol;Acc:11029]	0.417469		435	SH2_DOMAIN_BINDING	MF	0.001
436	216456_at			0.453786		436	SECOND_MESSENGER_MEDIATED_SIGNALING	BP	0.001
437	205236_x_at	SOD3	superoxide dismutase 3, extracellular [Source:HGNC Symbol;Acc:11181]	0.317574		437	JNK_CASCADE	BP	0.001
438	33304_at	ISG20	interferon stimulated exonuclease gene 20kDa [Source:HGNC Symbol;Acc:6130]	0.403146		438	OXYGEN_AND_REACTIVE_OXYGEN_SPECIES_METABOLIC_PROCESS	BP	0.001
439	206434_at	SPOCK3	sparc/osteonectin, cwcv and kazal-like domains proteoglycan (testican) 3 [Source:HGNC Symbol;Acc:13565]	0.4497		439	VOLTAGE_GATED_CALCIUM_CHANNEL_ACTIVITY	MF	0.001
440	205493_s_at	DPYSL4	dihydropyrimidinase-like 4 [Source:HGNC Symbol;Acc:3016]	0.435607		440	PROTEIN_COMPLEX	CC	0.001
441	202888_s_at	ANPEP	alanyl (membrane) aminopeptidase [Source:HGNC Symbol;Acc:500]	0.433702		441	HYDROLASE_ACTIVITY__ACTING_ON_CARBON_NITROGEN__BUT_NOT_PEPTIDE__BONDS	MF	0.001
442	213416_at			0.393247		442	INDUCTION_OF_APOPTOSIS_BY_INTRACELLULAR_SIGNALS	BP	0.001
443	213975_s_at	LYZ	lysozyme [Source:HGNC Symbol;Acc:6740]	0.0307492		443	REGULATION_OF_G_PROTEIN_COUPLED_RECEPTOR_PROTEIN_SIGNALING_PATHWAY	BP	0.001
444	209560_s_at	DLK1	delta-like 1 homolog (Drosophila) [Source:HGNC Symbol;Acc:2907]	0.429361		444	INTERLEUKIN_BINDING	MF	0.001
445	207935_s_at	KRT13	keratin 13 [Source:HGNC Symbol;Acc:6415]	0.418565		445	KINASE_INHIBITOR_ACTIVITY	MF	0.001
446	214027_x_at	DES	desmin [Source:HGNC Symbol;Acc:2770]	0.280571		446	CELL_CYCLE_GO_0007049	BP	0.002
447	207522_s_at	ATP2A3	ATPase, Ca++ transporting, ubiquitous [Source:HGNC Symbol;Acc:813]	0.423306		447	HEMOSTASIS	BP	0.002
448	201387_s_at	UCHL1	ubiquitin carboxyl-terminal esterase L1 (ubiquitin thiolesterase) [Source:HGNC Symbol;Acc:12513]	0.112158		448	STRESS_ACTIVATED_PROTEIN_KINASE_SIGNALING_PATHWAY	BP	0.002
449	220359_s_at	ARPP21	cAMP-regulated phosphoprotein, 21kDa [Source:HGNC Symbol;Acc:16968]	0.42104		449	CELLULAR_DEFENSE_RESPONSE	BP	0.002
450	203951_at	CNN1	calponin 1, basic, smooth muscle [Source:HGNC Symbol;Acc:2155]	0.223181		450	EXCRETION	BP	0.002
451	214825_at	FAM155A	family with sequence similarity 155, member A [Source:HGNC Symbol;Acc:33877]	0.437956		451	MYELOID_LEUKOCYTE_DIFFERENTIATION	BP	0.002
452	210170_at	PDLIM3	PDZ and LIM domain 3 [Source:HGNC Symbol;Acc:20767]	0.400071		452	NEGATIVE_REGULATION_OF_MAP_KINASE_ACTIVITY	BP	0.002
453	204424_s_at	LMO3	LIM domain only 3 (rhombotin-like 2) [Source:HGNC Symbol;Acc:6643]	0.211678		453	SENSORY_ORGAN_DEVELOPMENT	BP	0.002
454	205683_x_at	TPSB2	tryptase beta 2 (gene/pseudogene) [Source:HGNC Symbol;Acc:14120]	0.362233		454	COENZYME_BINDING	MF	0.002
455	217023_x_at	TPSB2	tryptase beta 2 (gene/pseudogene) [Source:HGNC Symbol;Acc:14120]	0.366319		455	INSOLUBLE_FRACTION	CC	0.002
456	218211_s_at	MLPH	melanophilin [Source:HGNC Symbol;Acc:29643]	0.316139		456	CARBOXYLIC_ACID_METABOLIC_PROCESS	BP	0.002
457	204737_s_at	MYH6	myosin, heavy chain 6, cardiac muscle, alpha [Source:HGNC Symbol;Acc:7576]	0.454283		457	BLOOD_COAGULATION	BP	0.002
458	213721_at	SOX2	SRY (sex determining region Y)-box 2 [Source:HGNC Symbol;Acc:11195]	0.189016		458	COAGULATION	BP	0.002
459	213568_at	OSR2	odd-skipped related 2 (Drosophila) [Source:HGNC Symbol;Acc:15830]	0.261505		459	DEFENSE_RESPONSE_TO_VIRUS	BP	0.002
460	205765_at	CYP3A5	cytochrome P450, family 3, subfamily A, polypeptide 5 [Source:HGNC Symbol;Acc:2638]	0.411021		460	NEGATIVE_REGULATION_OF_CYTOSKELETON_ORGANIZATION_AND_BIOGENESIS	BP	0.002
461	212865_s_at	COL14A1	collagen, type XIV, alpha 1 [Source:HGNC Symbol;Acc:2191]	0.215889		461	SYNAPTOGENESIS	BP	0.002
462	203548_s_at	LPL	lipoprotein lipase [Source:HGNC Symbol;Acc:6677]	0.293912		462	ALDO_KETO_REDUCTASE_ACTIVITY	MF	0.002
463	209606_at	CYTIP	cytohesin 1 interacting protein [Source:HGNC Symbol;Acc:9506]	0.339425		463	NON_MEMBRANE_SPANNING_PROTEIN_TYROSINE_KINASE_ACTIVITY	MF	0.002
464	203892_at			0.405714		464	ORGANIC_ANION_TRANSMEMBRANE_TRANSPORTER_ACTIVITY	MF	0.002
465	214098_at	KIAA1107	KIAA1107 [Source:HGNC Symbol;Acc:29192]	0.412678		465	VITAMIN_BINDING	MF	0.002
466	201416_at	SOX4	SRY (sex determining region Y)-box 4 [Source:HGNC Symbol;Acc:11200]	0.277285		466	AMINO_ACID_TRANSMEMBRANE_TRANSPORTER_ACTIVITY	MF	0.002
467	204017_at	KDELR3	KDEL (Lys-Asp-Glu-Leu) endoplasmic reticulum protein retention receptor 3 [Source:HGNC Symbol;Acc:6306]	0.347774		467	GTPASE_ACTIVATOR_ACTIVITY	MF	0.002
468	221529_s_at	PLVAP	plasmalemma vesicle associated protein [Source:HGNC Symbol;Acc:13635]	0.227071		468	RESPONSE_TO_DRUG	BP	0.002
469	209982_s_at	NRXN2	neurexin 2 [Source:HGNC Symbol;Acc:8009]	0.362855		469	CASPASE_ACTIVATION	BP	0.002
470	214596_at	CHRM3	cholinergic receptor, muscarinic 3 [Source:HGNC Symbol;Acc:1952]	0.428529		470	AUXILIARY_TRANSPORT_PROTEIN_ACTIVITY	MF	0.002
471	213200_at	SYP	synaptophysin [Source:HGNC Symbol;Acc:11506]	0.444907		471	PURINE_RIBONUCLEOTIDE_BINDING	MF	0.002
472	203477_at	COL15A1	collagen, type XV, alpha 1 [Source:HGNC Symbol;Acc:2192]	8.97186e-05		472	ORGANIC_ACID_METABOLIC_PROCESS	BP	0.002
473	205678_at	AP3B2	adaptor-related protein complex 3, beta 2 subunit [Source:HGNC Symbol;Acc:567]	0.445422		473	DIGESTION	BP	0.002
474	210972_x_at	TRAC	T cell receptor alpha constant [Source:HGNC Symbol;Acc:12029]	0.379195		474	NEGATIVE_REGULATION_OF_CELLULAR_PROTEIN_METABOLIC_PROCESS	BP	0.002
475	214952_at	NCAM1	neural cell adhesion molecule 1 [Source:HGNC Symbol;Acc:7656]	0.415148		475	HORMONE_ACTIVITY	MF	0.002
476	202800_at	SLC1A3	solute carrier family 1 (glial high affinity glutamate transporter), member 3 [Source:HGNC Symbol;Acc:10941]	0.197462		476	PROTEIN_C_TERMINUS_BINDING	MF	0.002
477	204561_x_at	APOC2	apolipoprotein C-II [Source:HGNC Symbol;Acc:609]	0.427332		477	ATPASE_ACTIVITY	MF	0.002
478	204730_at	RIMS3	regulating synaptic membrane exocytosis 3 [Source:HGNC Symbol;Acc:21292]	0.406245		478	HEMATOPOIETIN_INTERFERON_CLASS__D200_DOMAIN__CYTOKINE_RECEPTOR_ACTIVITY	MF	0.002
479	204661_at	CD52	CD52 molecule [Source:HGNC Symbol;Acc:1804]	0.297141		479	PROTEIN_AMINO_ACID_PHOSPHORYLATION	BP	0.003
480	214839_at	RP11-403C10.2	microRNA 124-1 (MIR124-1), microRNA [Source:RefSeq DNA;Acc:NR_029668]	0.451607		480	ESTABLISHMENT_OF_ORGANELLE_LOCALIZATION	BP	0.003
481	204135_at	FILIP1L	filamin A interacting protein 1-like [Source:HGNC Symbol;Acc:24589]	0.141589		481	SYNAPSE_ORGANIZATION_AND_BIOGENESIS	BP	0.003
482	204823_at	NAV3	neuron navigator 3 [Source:HGNC Symbol;Acc:15998]	0.354873		482	COPPER_ION_BINDING	MF	0.003
483	209772_s_at	CD24L4	CD24 molecule [Source:HGNC Symbol;Acc:1645]	0.397356		483	HYDROLASE_ACTIVITY__ACTING_ON_CARBON_NITROGEN__BUT_NOT_PEPTIDE__BONDS__IN_CYCLIC_AMIDINES	MF	0.003
484	208383_s_at	PCK1	phosphoenolpyruvate carboxykinase 1 (soluble) [Source:HGNC Symbol;Acc:8724]	0.397228		484	CELL_PROJECTION_PART	CC	0.003
485	213533_at	NSG1	Neuron-specific protein family member 1 (Brain neuron cytoplasmic protein 1) [Source:UniProtKB/Swiss-Prot;Acc:P42857]	0.435416		485	PROTEIN_DOMAIN_SPECIFIC_BINDING	MF	0.003
486	209988_s_at	ASCL1	achaete-scute complex homolog 1 (Drosophila) [Source:HGNC Symbol;Acc:738]	0.405255		486	PROTEIN_HETERODIMERIZATION_ACTIVITY	MF	0.003
487	202826_at	SPINT1	serine peptidase inhibitor, Kunitz type 1 [Source:HGNC Symbol;Acc:11246]	0.40118		487	LEADING_EDGE	CC	0.003
488	208427_s_at	ELAVL2	ELAV (embryonic lethal, abnormal vision, Drosophila)-like 2 (Hu antigen B) [Source:HGNC Symbol;Acc:3313]	0.450112		488	REGULATION_OF_BODY_FLUID_LEVELS	BP	0.003
489	209991_x_at	GABBR2	gamma-aminobutyric acid (GABA) B receptor, 2 [Source:HGNC Symbol;Acc:4507]	0.424967		489	CELL_PROJECTION_BIOGENESIS	BP	0.003
490	208359_s_at	KCNJ4	potassium inwardly-rectifying channel, subfamily J, member 4 [Source:HGNC Symbol;Acc:6265]	0.443709		490	WOUND_HEALING	BP	0.003
491	211864_s_at	MYOF	myoferlin [Source:HGNC Symbol;Acc:3656]	0.332843		491	PURINE_NUCLEOTIDE_BINDING	MF	0.003
492	211637_x_at	IGHV4-59	Full-length cDNA clone CS0DL004YM19 of B cells (Ramos cell line) of Homo sapiens (human) Fragment [Source:UniProtKB/TrEMBL;Acc:Q86SX2]	0.410632		492	TRIACYLGLYCEROL_METABOLIC_PROCESS	BP	0.003
493	218804_at	ANO1	anoctamin 1, calcium activated chloride channel [Source:HGNC Symbol;Acc:21625]	0.366359		493	ARYLSULFATASE_ACTIVITY	MF	0.003
494	214044_at	RYR2	ryanodine receptor 2 (cardiac) [Source:HGNC Symbol;Acc:10484]	0.443263		494	NEGATIVE_REGULATION_OF_PHOSPHORYLATION	BP	0.003
495	208885_at	LCP1	lymphocyte cytosolic protein 1 (L-plastin) [Source:HGNC Symbol;Acc:6528]	0.366281		495	PHOSPHOLIPASE_C_ACTIVATION	BP	0.003
496	204722_at	SCN3B	sodium channel, voltage-gated, type III, beta [Source:HGNC Symbol;Acc:20665]	0.446395		496	REGULATION_OF_ACTIN_POLYMERIZATION_AND_OR_DEPOLYMERIZATION	BP	0.003
497	205952_at	KCNK3	potassium channel, subfamily K, member 3 [Source:HGNC Symbol;Acc:6278]	0.382394		497	COLLAGEN_BINDING	MF	0.003
498	209197_at	SYT11	synaptotagmin XI [Source:HGNC Symbol;Acc:19239]	0.248059		498	SULFURIC_ESTER_HYDROLASE_ACTIVITY	MF	0.003
499	205997_at	ADAM28	ADAM metallopeptidase domain 28 [Source:HGNC Symbol;Acc:206]	0.379694		499	UBIQUITIN_BINDING	MF	0.003
500	209621_s_at	PDLIM3	PDZ and LIM domain 3 [Source:HGNC Symbol;Acc:20767]	0.296787		500	EXOPEPTIDASE_ACTIVITY	MF	0.003
501	204229_at	SLC17A7	solute carrier family 17 (sodium-dependent inorganic phosphate cotransporter), member 7 [Source:HGNC Symbol;Acc:16704]	0.42447		501	FATTY_ACID_METABOLIC_PROCESS	BP	0.003
502	210674_s_at	PCDHA6	protocadherin alpha 6 [Source:HGNC Symbol;Acc:8672]	0.372836		502	INORGANIC_CATION_TRANSMEMBRANE_TRANSPORTER_ACTIVITY	MF	0.003
503	204734_at	KRT15	keratin 15 [Source:HGNC Symbol;Acc:6421]	0.471125		503	TRANSMEMBRANE_RECEPTOR_PROTEIN_TYROSINE_KINASE_ACTIVITY	MF	0.003
504	1405_i_at	CCL5	chemokine (C-C motif) ligand 5 [Source:HGNC Symbol;Acc:10632]	0.277667		504	AMINO_ACID_TRANSPORT	BP	0.004
505	216379_x_at			0.208753		505	RESPONSE_TO_NUTRIENT_LEVELS	BP	0.004
506	201324_at	EMP1	epithelial membrane protein 1 [Source:HGNC Symbol;Acc:3333]	0.111857		506	CELL_RECOGNITION	BP	0.004
507	221933_at	NLGN4X	neuroligin 4, X-linked [Source:HGNC Symbol;Acc:14287]	0.257883		507	REGULATION_OF_ACTION_POTENTIAL	BP	0.004
508	205795_at	NRXN3	neurexin 3 [Source:HGNC Symbol;Acc:8010]	0.271543		508	ATPASE_ACTIVITY__COUPLED	MF	0.004
509	204220_at	GMFG	glia maturation factor, gamma [Source:HGNC Symbol;Acc:4374]	0.354614		509	REGULATION_OF_CYTOKINE_PRODUCTION	BP	0.004
510	209904_at	TNNC1	troponin C type 1 (slow) [Source:HGNC Symbol;Acc:11943]	0.44137		510	PHOTORECEPTOR_CELL_MAINTENANCE	BP	0.004
511	205986_at	AATK	apoptosis-associated tyrosine kinase [Source:HGNC Symbol;Acc:21]	0.318547		511	CYSTEINE_TYPE_PEPTIDASE_ACTIVITY	MF	0.004
512	204051_s_at	SFRP4	secreted frizzled-related protein 4 [Source:HGNC Symbol;Acc:10778]	0.26208		512	CELLULAR_LOCALIZATION	BP	0.004
513	210408_s_at	CPNE6	copine VI (neuronal) [Source:HGNC Symbol;Acc:2319]	0.42642		513	PROTEIN_HOMODIMERIZATION_ACTIVITY	MF	0.004
514	207317_s_at	CASQ2	calsequestrin 2 (cardiac muscle) [Source:HGNC Symbol;Acc:1513]	0.416446		514	ACTIN_FILAMENT_POLYMERIZATION	BP	0.005
515	215382_x_at	TPSB2	tryptase beta 2 (gene/pseudogene) [Source:HGNC Symbol;Acc:14120]	0.379744		515	NEGATIVE_REGULATION_OF_ANGIOGENESIS	BP	0.005
516	202489_s_at	FXYD3	FXYD domain containing ion transport regulator 3 [Source:HGNC Symbol;Acc:4027]	0.407262		516	NEGATIVE_REGULATION_OF_PHOSPHATE_METABOLIC_PROCESS	BP	0.005
517	207175_at	ADIPOQ	adiponectin, C1Q and collagen domain containing [Source:HGNC Symbol;Acc:13633]	0.38754		517	REGULATION_OF_ACTIN_FILAMENT_LENGTH	BP	0.005
518	212489_at	COL5A1	collagen, type V, alpha 1 [Source:HGNC Symbol;Acc:2209]	0.295805		518	REGULATION_OF_CELLULAR_COMPONENT_SIZE	BP	0.005
519	204416_x_at	APOC1	apolipoprotein C-I [Source:HGNC Symbol;Acc:607]	0.170322		519	NEUTRAL_AMINO_ACID_TRANSMEMBRANE_TRANSPORTER_ACTIVITY	MF	0.005
520	204712_at	WIF1	WNT inhibitory factor 1 [Source:HGNC Symbol;Acc:18081]	0.2487		520	SMALL_CONJUGATING_PROTEIN_BINDING	MF	0.005
521	218870_at	ARHGAP15	Rho GTPase activating protein 15 [Source:HGNC Symbol;Acc:21030]	0.367628		521	APICAL_PART_OF_CELL	CC	0.005
522	205336_at	PVALB	parvalbumin [Source:HGNC Symbol;Acc:9704]	0.416182		522	SYNAPSE_PART	CC	0.005
523	209921_at	SLC7A11	solute carrier family 7, (cationic amino acid transporter, y+ system) member 11 [Source:HGNC Symbol;Acc:11059]	0.303165		523	TRANSFORMING_GROWTH_FACTOR_BETA_RECEPTOR_SIGNALING_PATHWAY	BP	0.005
524	210096_at	CYP4B1	cytochrome P450, family 4, subfamily B, polypeptide 1 [Source:HGNC Symbol;Acc:2644]	0.381586		524	G_PROTEIN_SIGNALING__COUPLED_TO_IP3_SECOND_MESSENGER__PHOSPHOLIPASE_C_ACTIVATING	BP	0.005
525	217157_x_at			0.367564		525	REGULATION_OF_NEUROTRANSMITTER_LEVELS	BP	0.005
526	202525_at	PRSS8	protease, serine, 8 [Source:HGNC Symbol;Acc:9491]	0.412891		526	ACTIN_FILAMENT_BINDING	MF	0.005
527	218541_s_at	C8orf4	Uncharacterized protein C8orf4 (Thyroid cancer protein 1)(TC-1) [Source:UniProtKB/Swiss-Prot;Acc:Q9NR00]	0.209908		527	CHANNEL_REGULATOR_ACTIVITY	MF	0.005
528	207853_s_at	SNCB	synuclein, beta [Source:HGNC Symbol;Acc:11140]	0.425496		528	OXIDOREDUCTASE_ACTIVITY__ACTING_ON_THE_ALDEHYDE_OR_OXO_GROUP_OF_DONORS	MF	0.005
529	213193_x_at			0.310919		529	PROTEIN_KINASE_INHIBITOR_ACTIVITY	MF	0.005
530	209540_at	IGF1	insulin-like growth factor 1 (somatomedin C) [Source:HGNC Symbol;Acc:5464]	0.267585		530	SECRETORY_PATHWAY	BP	0.005
531	217281_x_at	IGHV3-7	Imunoglobulin heavy chain Fragment [Source:UniProtKB/TrEMBL;Acc:Q9ULB6]	0.392317		531	CELL_STRUCTURE_DISASSEMBLY_DURING_APOPTOSIS	BP	0.005
532	213558_at	PCLO	piccolo (presynaptic cytomatrix protein) [Source:HGNC Symbol;Acc:13406]	0.382794		532	RESPONSE_TO_NUTRIENT	BP	0.005
533	209693_at	ASTN2	astrotactin 2 [Source:HGNC Symbol;Acc:17021]	0.367005		533	SECRETION_BY_CELL	BP	0.006
534	210072_at	CCL19	chemokine (C-C motif) ligand 19 [Source:HGNC Symbol;Acc:10617]	0.355317		534	EMBRYO_IMPLANTATION	BP	0.006
535	206973_at	PPFIA2	protein tyrosine phosphatase, receptor type, f polypeptide (PTPRF), interacting protein (liprin), alpha 2 [Source:HGNC Symbol;Acc:9246]	0.430245		535	POSITIVE_REGULATION_OF_CELL_MIGRATION	BP	0.006
536	216963_s_at	GAP43	growth associated protein 43 [Source:HGNC Symbol;Acc:4140]	0.345419		536	SPERM_MOTILITY	BP	0.006
537	221950_at	EMX2	empty spiracles homeobox 2 [Source:HGNC Symbol;Acc:3341]	0.304173		537	POSITIVE_REGULATION_OF_CASPASE_ACTIVITY	BP	0.006
538	206433_s_at	SPOCK3	sparc/osteonectin, cwcv and kazal-like domains proteoglycan (testican) 3 [Source:HGNC Symbol;Acc:13565]	0.422607		538	RESPONSE_TO_EXTRACELLULAR_STIMULUS	BP	0.006
539	201428_at	CLDN4	claudin 4 [Source:HGNC Symbol;Acc:2046]	0.418909		539	ISOMERASE_ACTIVITY	MF	0.006
540	205033_s_at	DEFA1	defensin, alpha 1 [Source:HGNC Symbol;Acc:2761]	0.373033		540	REGULATION_OF_CELL_MIGRATION	BP	0.007
541	221870_at	EHD2	EH-domain containing 2 [Source:HGNC Symbol;Acc:3243]	0.270096		541	NUCLEOTIDE_BINDING	MF	0.007
542	212012_at	PXDN	peroxidasin homolog (Drosophila) [Source:HGNC Symbol;Acc:14966]	0.234514		542	POST_GOLGI_VESICLE_MEDIATED_TRANSPORT	BP	0.007
543	201896_s_at	PSRC1	proline/serine-rich coiled-coil 1 [Source:HGNC Symbol;Acc:24472]	0.337189		543	S_PHASE	BP	0.007
544	203618_at	FAIM2	Fas apoptotic inhibitory molecule 2 [Source:HGNC Symbol;Acc:17067]	0.339841		544	CYCLIC_NUCLEOTIDE_PHOSPHODIESTERASE_ACTIVITY	MF	0.007
545	214376_at			0.431906		545	NUCLEOTIDE_KINASE_ACTIVITY	MF	0.007
546	214217_at	GRM5	glutamate receptor, metabotropic 5 [Source:HGNC Symbol;Acc:4597]	0.441316		546	CORTICAL_ACTIN_CYTOSKELETON	CC	0.007
547	202237_at	NNMT	nicotinamide N-methyltransferase [Source:HGNC Symbol;Acc:7861]	0.121586		547	INTRAMOLECULAR_OXIDOREDUCTASE_ACTIVITY	MF	0.007
548	212531_at	LCN2	lipocalin 2 [Source:HGNC Symbol;Acc:6526]	0.376352		548	DNA_PACKAGING	BP	0.007
549	202517_at	CRMP1	collapsin response mediator protein 1 [Source:HGNC Symbol;Acc:2365]	0.325716		549	VIRAL_INFECTIOUS_CYCLE	BP	0.007
550	209670_at	TRAC	T cell receptor alpha constant [Source:HGNC Symbol;Acc:12029]	0.253574		550	TRANSMEMBRANE_RECEPTOR_PROTEIN_SERINE_THREONINE_KINASE_SIGNALING_PATHWAY	BP	0.007
551	214470_at	KLRB1	killer cell lectin-like receptor subfamily B, member 1 [Source:HGNC Symbol;Acc:6373]	0.372889		551	REGULATION_OF_SECRETION	BP	0.008
552	217235_x_at			0.384425		552	POSITIVE_REGULATION_OF_CELLULAR_PROTEIN_METABOLIC_PROCESS	BP	0.008
553	213075_at	OLFML2A	olfactomedin-like 2A [Source:HGNC Symbol;Acc:27270]	0.242068		553	PROTEIN_KINASE_ACTIVITY	MF	0.008
554	217179_x_at			0.357582		554	LIGAND_DEPENDENT_NUCLEAR_RECEPTOR_ACTIVITY	MF	0.009
555	203424_s_at	IGFBP5	insulin-like growth factor binding protein 5 [Source:HGNC Symbol;Acc:5474]	0.149277		555	PHOSPHOINOSITIDE_MEDIATED_SIGNALING	BP	0.009
556	214916_x_at			0.391968		556	CARBOXYLESTERASE_ACTIVITY	MF	0.009
557	204966_at	BAI2	brain-specific angiogenesis inhibitor 2 [Source:HGNC Symbol;Acc:944]	0.343704		557	EPITHELIAL_TO_MESENCHYMAL_TRANSITION	BP	0.009
558	209981_at	CSDC2	cold shock domain containing C2, RNA binding [Source:HGNC Symbol;Acc:30359]	0.357221		558	ESTABLISHMENT_OF_VESICLE_LOCALIZATION	BP	0.009
559	214043_at	PTPRD	protein tyrosine phosphatase, receptor type, D [Source:HGNC Symbol;Acc:9668]	0.228531		559	NEGATIVE_REGULATION_OF_RESPONSE_TO_STIMULUS	BP	0.009
560	209771_x_at			0.190782		560	REGULATION_OF_CELLULAR_PH	BP	0.009
561	205741_s_at	DTNA	dystrobrevin, alpha [Source:HGNC Symbol;Acc:3057]	0.351646		561	REGULATION_OF_GTPASE_ACTIVITY	BP	0.009
562	215056_at	AL691479.1		0.417998		562	FUCOSYLTRANSFERASE_ACTIVITY	MF	0.009
563	205890_s_at	GABBR1	Gamma-aminobutyric acid type B receptor subunit 1 Precursor (GABA-B receptor 1)(GABA-B-R1)(GABA-BR1)(GABABR1)(Gb1) [Source:UniProtKB/Swiss-Prot;Acc:Q9UBS5]	0.35189		563	ACTIVATION_OF_JNK_ACTIVITY	BP	0.01
564	211548_s_at	HPGD	hydroxyprostaglandin dehydrogenase 15-(NAD) [Source:HGNC Symbol;Acc:5154]	0.374937		564	GLUTAMINE_FAMILY_AMINO_ACID_METABOLIC_PROCESS	BP	0.01
565	204540_at	EEF1A2	eukaryotic translation elongation factor 1 alpha 2 [Source:HGNC Symbol;Acc:3192]	0.00139146		565	HOMOPHILIC_CELL_ADHESION	BP	0.01
566	215311_at	NTRK3	neurotrophic tyrosine kinase, receptor, type 3 [Source:HGNC Symbol;Acc:8033]	0.34388		566	LEARNING_AND_OR_MEMORY	BP	0.01
567	204255_s_at	VDR	vitamin D (1,25- dihydroxyvitamin D3) receptor [Source:HGNC Symbol;Acc:12679]	0.395203		567	NEGATIVE_REGULATION_OF_HYDROLASE_ACTIVITY	BP	0.01
568	214617_at	PRF1	perforin 1 (pore forming protein) [Source:HGNC Symbol;Acc:9360]	0.349755		568	POLYSACCHARIDE_METABOLIC_PROCESS	BP	0.01
569	203963_at	CA12	carbonic anhydrase XII [Source:HGNC Symbol;Acc:1371]	0.295285		569	REGULATION_OF_IMMUNE_EFFECTOR_PROCESS	BP	0.01
570	203562_at	FEZ1	fasciculation and elongation protein zeta 1 (zygin I) [Source:HGNC Symbol;Acc:3659]	0.177348		570	RAS_GUANYL_NUCLEOTIDE_EXCHANGE_FACTOR_ACTIVITY	MF	0.01
571	213714_at	CACNB2	calcium channel, voltage-dependent, beta 2 subunit [Source:HGNC Symbol;Acc:1402]	0.382756		571	PML_BODY	CC	0.01
572	212559_at	PRKAR1B	protein kinase, cAMP-dependent, regulatory, type I, beta [Source:HGNC Symbol;Acc:9390]	0.417545		572	CYTOKINE_BINDING	MF	0.01
573	203354_s_at	PSD3	pleckstrin and Sec7 domain containing 3 [Source:HGNC Symbol;Acc:19093]	0.245731		573	G_PROTEIN_SIGNALING__COUPLED_TO_CAMP_NUCLEOTIDE_SECOND_MESSENGER	BP	0.01
574	205123_s_at	RP11-61P7.3		0.406827		574	POSITIVE_REGULATION_OF_PROTEIN_METABOLIC_PROCESS	BP	0.01
575	210026_s_at	CARD10	caspase recruitment domain family, member 10 [Source:HGNC Symbol;Acc:16422]	0.280862		575	RECEPTOR_MEDIATED_ENDOCYTOSIS	BP	0.01
576	202859_x_at	IL8	interleukin 8 [Source:HGNC Symbol;Acc:6025]	0.329247		576	MICROTUBULE	CC	0.01
577	218345_at	TMEM176A	transmembrane protein 176A [Source:HGNC Symbol;Acc:24930]	0.216534		577	TRANSMEMBRANE_RECEPTOR_PROTEIN_KINASE_ACTIVITY	MF	0.01
578	214235_at	CYP3A5	cytochrome P450, family 3, subfamily A, polypeptide 5 [Source:HGNC Symbol;Acc:2638]	0.358865		578	CAMP_MEDIATED_SIGNALING	BP	0.01
579	217678_at	SLC7A11	solute carrier family 7, (cationic amino acid transporter, y+ system) member 11 [Source:HGNC Symbol;Acc:11059]	0.306966		579	ORGANELLE_LOCALIZATION	BP	0.01
580	208296_x_at	TNFAIP8	tumor necrosis factor, alpha-induced protein 8 [Source:HGNC Symbol;Acc:17260]	0.119471		580	CORTICAL_CYTOSKELETON	CC	0.01
581	219728_at	MYOT	myotilin [Source:HGNC Symbol;Acc:12399]	0.355542		581	ESTABLISHMENT_OF_CELLULAR_LOCALIZATION	BP	0.01
582	203631_s_at	GPRC5B	G protein-coupled receptor, family C, group 5, member B [Source:HGNC Symbol;Acc:13308]	0.415379		582	ELECTRON_CARRIER_ACTIVITY	MF	0.01
583	202790_at	CLDN7	claudin 7 [Source:HGNC Symbol;Acc:2049]	0.400243		583	CELLULAR_MONOVALENT_INORGANIC_CATION_HOMEOSTASIS	BP	0.01
584	219736_at	TRIM36	tripartite motif-containing 36 [Source:HGNC Symbol;Acc:16280]	0.407221		584	GLUCAN_METABOLIC_PROCESS	BP	0.01
585	207103_at	KCND2	potassium voltage-gated channel, Shal-related subfamily, member 2 [Source:HGNC Symbol;Acc:6238]	0.410923		585	POSITIVE_REGULATION_OF_MAPKKK_CASCADE	BP	0.01
586	222073_at	COL4A3	collagen, type IV, alpha 3 (Goodpasture antigen) [Source:HGNC Symbol;Acc:2204]	0.340706		586	TRICARBOXYLIC_ACID_CYCLE_INTERMEDIATE_METABOLIC_PROCESS	BP	0.01
587	211651_s_at	LAMB1	laminin, beta 1 [Source:HGNC Symbol;Acc:6486]	0.137958		587	VESICLE_LOCALIZATION	BP	0.01
588	213317_at			0.35748		588	ANTIPORTER_ACTIVITY	MF	0.01
589	213845_at	GRIK2	glutamate receptor, ionotropic, kainate 2 [Source:HGNC Symbol;Acc:4580]	0.385854		589	OXIDOREDUCTASE_ACTIVITY__ACTING_ON_PEROXIDE_AS_ACCEPTOR	MF	0.01
590	205225_at	ESR1	estrogen receptor 1 [Source:HGNC Symbol;Acc:3467]	0.307163		590	VOLTAGE_GATED_SODIUM_CHANNEL_ACTIVITY	MF	0.01
591	213519_s_at	LAMA2	laminin, alpha 2 [Source:HGNC Symbol;Acc:6482]	0.255583		591	NEURON_APOPTOSIS	BP	0.01
592	204287_at	SYNGR1	synaptogyrin 1 [Source:HGNC Symbol;Acc:11498]	0.339829		592	POSITIVE_REGULATION_OF_CELL_CYCLE	BP	0.01
593	202003_s_at	U6	U6 spliceosomal RNA [Source:RFAM;Acc:RF00026]	0.351549		593	VITAMIN_METABOLIC_PROCESS	BP	0.01
594	201744_s_at	LUM	lumican [Source:HGNC Symbol;Acc:6724]	-0.2133		594	VOLTAGE_GATED_CALCIUM_CHANNEL_COMPLEX	CC	0.01
595	39249_at	AQP3	aquaporin 3 (Gill blood group) [Source:HGNC Symbol;Acc:636]	0.394618		595	KINASE_ACTIVITY	MF	0.01
596	202833_s_at	SERPINA1	serpin peptidase inhibitor, clade A (alpha-1 antiproteinase, antitrypsin), member 1 [Source:HGNC Symbol;Acc:8941]	0.394322		596	BRAIN_DEVELOPMENT	BP	0.02
597	205257_s_at	AMPH	amphiphysin [Source:HGNC Symbol;Acc:471]	0.384126		597	POSITIVE_REGULATION_OF_PHOSPHORYLATION	BP	0.02
598	203862_s_at	ACTN2	actinin, alpha 2 [Source:HGNC Symbol;Acc:164]	0.344037		598	DNA_DAMAGE_RESPONSE__SIGNAL_TRANSDUCTION	BP	0.02
599	203724_s_at	RUFY3	RUN and FYVE domain containing 3 [Source:HGNC Symbol;Acc:30285]	0.329992		599	VIRAL_REPRODUCTIVE_PROCESS	BP	0.02
600	206773_at	LY6H	lymphocyte antigen 6 complex, locus H [Source:HGNC Symbol;Acc:6728]	0.397218		600	POSITIVE_REGULATION_OF_CELLULAR_METABOLIC_PROCESS	BP	0.02
601	213712_at	ELOVL2	elongation of very long chain fatty acids (FEN1/Elo2, SUR4/Elo3, yeast)-like 2 [Source:HGNC Symbol;Acc:14416]	0.368003		601	LIPID_TRANSPORT	BP	0.02
602	213960_at	NTRK3	neurotrophic tyrosine kinase, receptor, type 3 [Source:HGNC Symbol;Acc:8033]	0.373605		602	HISTONE_DEACETYLASE_BINDING	MF	0.02
603	208240_s_at	FGF1	fibroblast growth factor 1 (acidic) [Source:HGNC Symbol;Acc:3665]	0.401491		603	SMALL_GTPASE_REGULATOR_ACTIVITY	MF	0.02
604	216840_s_at	LAMA2	laminin, alpha 2 [Source:HGNC Symbol;Acc:6482]	0.25505		604	REGULATION_OF_CYCLIN_DEPENDENT_PROTEIN_KINASE_ACTIVITY	BP	0.02
605	209159_s_at	NDRG4	NDRG family member 4 [Source:HGNC Symbol;Acc:14466]	0.109145		605	SH3_SH2_ADAPTOR_ACTIVITY	MF	0.02
606	213108_at	CAMK2A	calcium/calmodulin-dependent protein kinase II alpha [Source:HGNC Symbol;Acc:1460]	0.427548		606	REPRODUCTIVE_PROCESS	BP	0.02
607	205392_s_at	CCL14	chemokine (C-C motif) ligand 14 [Source:HGNC Symbol;Acc:10612]	0.091954		607	POSITIVE_REGULATION_OF_JNK_ACTIVITY	BP	0.02
608	213484_at			0.36834		608	CARBON_CARBON_LYASE_ACTIVITY	MF	0.02
609	206227_at	CILP	cartilage intermediate layer protein, nucleotide pyrophosphohydrolase [Source:HGNC Symbol;Acc:1980]	0.316619		609	MICROTUBULE_MOTOR_ACTIVITY	MF	0.02
610	209310_s_at	CASP4	caspase 4, apoptosis-related cysteine peptidase [Source:HGNC Symbol;Acc:1505]	0.332926		610	OXIDOREDUCTASE_ACTIVITY__ACTING_ON_THE_ALDEHYDE_OR_OXO_GROUP_OF_DONORS__NAD_OR_NADP_AS_ACCEPTOR	MF	0.02
611	209700_x_at			0.280235		611	CHROMATIN_REMODELING_COMPLEX	CC	0.02
612	205442_at	MFAP3L	microfibrillar-associated protein 3-like [Source:HGNC Symbol;Acc:29083]	0.204525		612	MICROTUBULE_ORGANIZING_CENTER_PART	CC	0.02
613	207276_at	CDR1	cerebellar degeneration-related protein 1, 34kDa [Source:HGNC Symbol;Acc:1798]	0.407276		613	OXIDOREDUCTASE_ACTIVITY_GO_0016705	MF	0.02
614	203295_s_at	ATP1A2	ATPase, Na+/K+ transporting, alpha 2 polypeptide [Source:HGNC Symbol;Acc:800]	-0.0019574		614	AGING	BP	0.02
615	219298_at	ECHDC3	enoyl CoA hydratase domain containing 3 [Source:HGNC Symbol;Acc:23489]	0.304503		615	REGULATION_OF_HOMEOSTATIC_PROCESS	BP	0.02
616	212415_at	2006-09-01	septin 6 [Source:HGNC Symbol;Acc:15848]	0.347603		616	VITAMIN_TRANSPORT	BP	0.02
617	204810_s_at	CKM	creatine kinase, muscle [Source:HGNC Symbol;Acc:1994]	0.431144		617	NEUROPEPTIDE_HORMONE_ACTIVITY	MF	0.02
618	216333_x_at	TNXB	tenascin-X isoform 2 [Source:RefSeq peptide;Acc:NP_115859]	0.128708		618	STEROL_BINDING	MF	0.02
619	209373_at	MALL	mal, T-cell differentiation protein-like [Source:HGNC Symbol;Acc:6818]	0.382988		619	GENERATION_OF_PRECURSOR_METABOLITES_AND_ENERGY	BP	0.02
620	50965_at	RAB26	RAB26, member RAS oncogene family [Source:HGNC Symbol;Acc:14259]	0.351031		620	CELL_CORTEX_PART	CC	0.02
621	219630_at	PDZK1IP1	PDZK1 interacting protein 1 [Source:HGNC Symbol;Acc:16887]	0.400165		621	LIPID_METABOLIC_PROCESS	BP	0.02
622	205831_at	CD2	CD2 molecule [Source:HGNC Symbol;Acc:1639]	0.347855		622	CARBOXYLIC_ACID_TRANSPORT	BP	0.02
623	202357_s_at	CFB	Complement factor B Precursor (EC 3.4.21.47)(C3/C5 convertase)(Properdin factor B)(Glycine-rich beta glycoprotein)(GBG)(PBF2) [Contains Complement factor B Ba fragment;Complement factor B Bb fragment] [Source:UniProtKB/Swiss-Prot;Acc:P00751]	0.322015		623	ORGANIC_ACID_TRANSPORT	BP	0.02
624	218730_s_at	OGN	osteoglycin [Source:HGNC Symbol;Acc:8126]	0.26401		624	GUANYL_NUCLEOTIDE_EXCHANGE_FACTOR_ACTIVITY	MF	0.02
625	209488_s_at	RBPMS	RNA binding protein with multiple splicing [Source:HGNC Symbol;Acc:19097]	0.176204		625	PHOSPHORIC_DIESTER_HYDROLASE_ACTIVITY	MF	0.02
626	203913_s_at	HPGD	hydroxyprostaglandin dehydrogenase 15-(NAD) [Source:HGNC Symbol;Acc:5154]	0.375261		626	SODIUM_ION_TRANSPORT	BP	0.02
627	206280_at	CDH18	cadherin 18, type 2 [Source:HGNC Symbol;Acc:1757]	0.383783		627	LIPOPROTEIN_BINDING	MF	0.02
628	215021_s_at	NRXN3	neurexin 3 [Source:HGNC Symbol;Acc:8010]	0.39428		628	PHOSPHOTRANSFERASE_ACTIVITY__PHOSPHATE_GROUP_AS_ACCEPTOR	MF	0.02
629	203397_s_at	GALNT3	UDP-N-acetyl-alpha-D-galactosamine:polypeptide N-acetylgalactosaminyltransferase 3 (GalNAc-T3) [Source:HGNC Symbol;Acc:4125]	0.311074		629	CELLULAR_LIPID_CATABOLIC_PROCESS	BP	0.02
630	205293_x_at	BAIAP2	BAI1-associated protein 2 [Source:HGNC Symbol;Acc:947]	0.403472		630	HUMORAL_IMMUNE_RESPONSE	BP	0.02
631	203863_at	ACTN2	actinin, alpha 2 [Source:HGNC Symbol;Acc:164]	0.396137		631	RHO_PROTEIN_SIGNAL_TRANSDUCTION	BP	0.02
632	203407_at	PPL	periplakin [Source:HGNC Symbol;Acc:9273]	0.282388		632	TISSUE_REMODELING	BP	0.02
633	214978_s_at	PPFIA4	protein tyrosine phosphatase, receptor type, f polypeptide (PTPRF), interacting protein (liprin), alpha 4 [Source:HGNC Symbol;Acc:9248]	0.378296		633	INTERPHASE	BP	0.03
634	210260_s_at	TNFAIP8	tumor necrosis factor, alpha-induced protein 8 [Source:HGNC Symbol;Acc:17260]	0.110623		634	ACTIVATION_OF_PROTEIN_KINASE_ACTIVITY	BP	0.03
635	218266_s_at	NCS1	neuronal calcium sensor 1 [Source:HGNC Symbol;Acc:3953]	0.404444		635	POSITIVE_REGULATION_OF_PHOSPHATE_METABOLIC_PROCESS	BP	0.03
636	221024_s_at	SLC2A10	solute carrier family 2 (facilitated glucose transporter), member 10 [Source:HGNC Symbol;Acc:13444]	0.33819		636	REGULATION_OF_PROTEIN_AMINO_ACID_PHOSPHORYLATION	BP	0.03
637	216510_x_at			0.372947		637	OXIDOREDUCTASE_ACTIVITY__ACTING_ON_THE_CH_CH_GROUP_OF_DONORS	MF	0.03
638	218523_at	LHPP	phospholysine phosphohistidine inorganic pyrophosphate phosphatase [Source:HGNC Symbol;Acc:30042]	0.278961		638	RUFFLE	CC	0.03
639	220889_s_at	CA10	carbonic anhydrase X [Source:HGNC Symbol;Acc:1369]	0.402962		639	TIGHT_JUNCTION	CC	0.03
640	215321_at	RUNDC3B	RUN domain containing 3B [Source:HGNC Symbol;Acc:30286]	0.302328		640	TRANSCRIPTION_FACTOR_ACTIVITY	MF	0.03
641	212850_s_at	LRP4	low density lipoprotein receptor-related protein 4 [Source:HGNC Symbol;Acc:6696]	0.3334		641	LIGAND_GATED_CHANNEL_ACTIVITY	MF	0.03
642	210735_s_at	CA12	carbonic anhydrase XII [Source:HGNC Symbol;Acc:1371]	0.396202		642	PHOSPHOLIPASE_ACTIVITY	MF	0.03
643	221884_at	MECOM	MDS1 and EVI1 complex locus [Source:HGNC Symbol;Acc:3498]	0.250243		643	ENDOPLASMIC_RETICULUM	CC	0.03
644	204724_s_at	COL9A3	collagen, type IX, alpha 3 [Source:HGNC Symbol;Acc:2219]	0.270262		644	BIOPOLYMER_BIOSYNTHETIC_PROCESS	BP	0.03
645	202404_s_at	COL1A2	collagen, type I, alpha 2 [Source:HGNC Symbol;Acc:2198]	-0.0880704		645	REGULATION_OF_SYNAPSE_STRUCTURE_AND_ACTIVITY	BP	0.03
646	202504_at	TRIM29	tripartite motif-containing 29 [Source:HGNC Symbol;Acc:17274]	0.424407		646	SPERMATID_DEVELOPMENT	BP	0.03
647	202889_x_at	MAP7	microtubule-associated protein 7 [Source:HGNC Symbol;Acc:6869]	0.379084		647	NUCLEOBASE__NUCLEOSIDE__NUCLEOTIDE_AND_NUCLEIC_ACID_TRANSMEMBRANE_TRANSPORTER_ACTIVITY	MF	0.03
648	202022_at	ALDOC	aldolase C, fructose-bisphosphate [Source:HGNC Symbol;Acc:418]	0.197343		648	CELLULAR_POLYSACCHARIDE_METABOLIC_PROCESS	BP	0.03
649	203435_s_at	MME	membrane metallo-endopeptidase [Source:HGNC Symbol;Acc:7154]	0.353306		649	G2_M_TRANSITION_OF_MITOTIC_CELL_CYCLE	BP	0.03
650	209242_at	ZIM2	PEG3 antisense RNA (non-protein coding) [Source:HGNC Symbol;Acc:35127]	0.0552379		650	PRODUCTION_OF_MOLECULAR_MEDIATOR_OF_IMMUNE_RESPONSE	BP	0.03
651	216905_s_at	ST14	suppression of tumorigenicity 14 (colon carcinoma) [Source:HGNC Symbol;Acc:11344]	0.363418		651	REGULATION_OF_PH	BP	0.03
652	205279_s_at	GLRB	glycine receptor, beta [Source:HGNC Symbol;Acc:4329]	0.365177		652	REGULATION_OF_TRANSFORMING_GROWTH_FACTOR_BETA_RECEPTOR_SIGNALING_PATHWAY	BP	0.03
653	213143_at	C2orf72	Uncharacterized protein C2orf72 Precursor [Source:UniProtKB/Swiss-Prot;Acc:A6NCS6]	0.396186		653	3__5__CYCLIC_NUCLEOTIDE_PHOSPHODIESTERASE_ACTIVITY	MF	0.03
654	207016_s_at	ALDH1A2	aldehyde dehydrogenase 1 family, member A2 [Source:HGNC Symbol;Acc:15472]	0.349865		654	INOSITOL_OR_PHOSPHATIDYLINOSITOL_PHOSPHODIESTERASE_ACTIVITY	MF	0.03
655	201109_s_at	THBS1	thrombospondin 1 [Source:HGNC Symbol;Acc:11785]	0.199363		655	SYNAPTIC_VESICLE	CC	0.03
656	211207_s_at	ACSL6	acyl-CoA synthetase long-chain family member 6 [Source:HGNC Symbol;Acc:16496]	0.383103		656	ELECTRON_TRANSPORT_GO_0006118	BP	0.03
657	216491_x_at	IGHV4-59	Full-length cDNA clone CS0DL004YM19 of B cells (Ramos cell line) of Homo sapiens (human) Fragment [Source:UniProtKB/TrEMBL;Acc:Q86SX2]	0.373695		657	REGULATION_OF_METABOLIC_PROCESS	BP	0.03
658	207056_s_at	SLC4A8	solute carrier family 4, sodium bicarbonate cotransporter, member 8 [Source:HGNC Symbol;Acc:11034]	0.36882		658	MACROMOLECULAR_COMPLEX	CC	0.03
659	203864_s_at	ACTN2	actinin, alpha 2 [Source:HGNC Symbol;Acc:164]	0.392875		659	REGULATION_OF_I_KAPPAB_KINASE_NF_KAPPAB_CASCADE	BP	0.03
660	213925_at	C1orf95	Uncharacterized membrane protein C1orf95 [Source:UniProtKB/Swiss-Prot;Acc:Q69YW2]	0.365072		660	GOLGI_APPARATUS	CC	0.03
661	208816_x_at	ANXA2P2	annexin A2 pseudogene 2 [Source:HGNC Symbol;Acc:539]	0.218357		661	AMINO_ACID_CATABOLIC_PROCESS	BP	0.03
662	205280_at	GLRB	glycine receptor, beta [Source:HGNC Symbol;Acc:4329]	0.299592		662	REGULATION_OF_ANGIOGENESIS	BP	0.03
663	210356_x_at	MS4A1	membrane-spanning 4-domains, subfamily A, member 1 [Source:HGNC Symbol;Acc:7315]	0.353932		663	ADENYLATE_CYCLASE_ACTIVATION	BP	0.03
664	204607_at	HMGCS2	3-hydroxy-3-methylglutaryl-CoA synthase 2 (mitochondrial) [Source:HGNC Symbol;Acc:5008]	0.346404		664	REGULATION_OF_JNK_ACTIVITY	BP	0.03
665	204995_at	CDK5R1	cyclin-dependent kinase 5, regulatory subunit 1 (p35) [Source:HGNC Symbol;Acc:1775]	0.232205		665	INORGANIC_ANION_TRANSMEMBRANE_TRANSPORTER_ACTIVITY	MF	0.03
666	209699_x_at	AKR1C1	aldo-keto reductase family 1, member C1 (dihydrodiol dehydrogenase 1; 20-alpha (3-alpha)-hydroxysteroid dehydrogenase) [Source:HGNC Symbol;Acc:384]	0.161199		666	CARBOXYLIC_ACID_TRANSMEMBRANE_TRANSPORTER_ACTIVITY	MF	0.03
667	218686_s_at	RHBDF1	rhomboid 5 homolog 1 (Drosophila) [Source:HGNC Symbol;Acc:20561]	0.278262		667	LIPASE_ACTIVITY	MF	0.03
668	214788_x_at	DDN	dendrin [Source:HGNC Symbol;Acc:24458]	0.385162		668	ORGANIC_ACID_TRANSMEMBRANE_TRANSPORTER_ACTIVITY	MF	0.03
669	209614_at	ADH1B	alcohol dehydrogenase 1B (class I), beta polypeptide [Source:HGNC Symbol;Acc:250]	0.340067		669	I_KAPPAB_KINASE_NF_KAPPAB_CASCADE	BP	0.03
670	204508_s_at	CA12	carbonic anhydrase XII [Source:HGNC Symbol;Acc:1371]	0.389887		670	REGULATION_OF_CELL_ADHESION	BP	0.04
671	204158_s_at	TCIRG1	T-cell, immune regulator 1, ATPase, H+ transporting, lysosomal V0 subunit A3 [Source:HGNC Symbol;Acc:11647]	0.267308		671	RECEPTOR_SIGNALING_PROTEIN_SERINE_THREONINE_KINASE_ACTIVITY	MF	0.04
672	202311_s_at	COL1A1	collagen, type I, alpha 1 [Source:HGNC Symbol;Acc:2197]	0.242591		672	REPRODUCTION	BP	0.04
673	208477_at	KCNC1	potassium voltage-gated channel, Shaw-related subfamily, member 1 [Source:HGNC Symbol;Acc:6233]	0.410237		673	VIRAL_REPRODUCTION	BP	0.04
674	204103_at	CCL4	chemokine (C-C motif) ligand 4 [Source:HGNC Symbol;Acc:10630]	0.229811		674	CELL_FATE_COMMITMENT	BP	0.04
675	206039_at	RAB33A	RAB33A, member RAS oncogene family [Source:HGNC Symbol;Acc:9773]	0.35543		675	CIRCADIAN_RHYTHM	BP	0.04
676	205902_at	KCNN3	potassium intermediate/small conductance calcium-activated channel, subfamily N, member 3 [Source:HGNC Symbol;Acc:6292]	0.277743		676	DNA_DAMAGE_RESPONSE__SIGNAL_TRANSDUCTION_BY_P53_CLASS_MEDIATOR	BP	0.04
677	203389_at	KIF3C	kinesin family member 3C [Source:HGNC Symbol;Acc:6321]	0.336021		677	MONOVALENT_INORGANIC_CATION_HOMEOSTASIS	BP	0.04
678	41577_at	PPP1R16B	protein phosphatase 1, regulatory (inhibitor) subunit 16B [Source:HGNC Symbol;Acc:15850]	0.19326		678	TISSUE_MORPHOGENESIS	BP	0.04
679	213467_at	RND2	Rho family GTPase 2 [Source:HGNC Symbol;Acc:18315]	0.348421		679	AMINOPEPTIDASE_ACTIVITY	MF	0.04
680	218657_at	RAPGEFL1	Rap guanine nucleotide exchange factor (GEF)-like 1 [Source:HGNC Symbol;Acc:17428]	0.357538		680	RHO_GTPASE_ACTIVATOR_ACTIVITY	MF	0.04
681	205454_at	HPCA	hippocalcin [Source:HGNC Symbol;Acc:5144]	0.405689		681	DYSTROPHIN_ASSOCIATED_GLYCOPROTEIN_COMPLEX	CC	0.04
682	209427_at	SMTN	smoothelin [Source:HGNC Symbol;Acc:11126]	0.220275		682	EMBRYONIC_DEVELOPMENT	BP	0.04
683	220316_at	NPAS3	neuronal PAS domain protein 3 [Source:HGNC Symbol;Acc:19311]	0.376739		683	REGULATION_OF_CELLULAR_METABOLIC_PROCESS	BP	0.04
684	218736_s_at	PALMD	palmdelphin [Source:HGNC Symbol;Acc:15846]	0.220285		684	PHOSPHATASE_REGULATOR_ACTIVITY	MF	0.04
685	214945_at	FAM153A	family with sequence similarity 153, member A [Source:HGNC Symbol;Acc:29940]	0.270514		685	CYTOPLASMIC_VESICLE_MEMBRANE	CC	0.04
686	218180_s_at	EPS8L2	EPS8-like 2 [Source:HGNC Symbol;Acc:21296]	0.340969		686	CYTOPLASMIC_VESICLE_PART	CC	0.04
687	219429_at	FA2H	fatty acid 2-hydroxylase [Source:HGNC Symbol;Acc:21197]	0.157533		687	PHOSPHOTRANSFERASE_ACTIVITY__ALCOHOL_GROUP_AS_ACCEPTOR	MF	0.04
688	209459_s_at	ABAT	4-aminobutyrate aminotransferase [Source:HGNC Symbol;Acc:23]	0.214495		688	G_PROTEIN_SIGNALING__COUPLED_TO_CYCLIC_NUCLEOTIDE_SECOND_MESSENGER	BP	0.04
689	210432_s_at	SCN3A	sodium channel, voltage-gated, type III, alpha subunit [Source:HGNC Symbol;Acc:10590]	0.384276		689	NEGATIVE_REGULATION_OF_TRANSLATION	BP	0.04
690	213429_at	BICC1	bicaudal C homolog 1 (Drosophila) [Source:HGNC Symbol;Acc:19351]	0.322033		690	ALCOHOL_METABOLIC_PROCESS	BP	0.04
691	209604_s_at	GATA3	GATA binding protein 3 [Source:HGNC Symbol;Acc:4172]	0.235416		691	LIPID_CATABOLIC_PROCESS	BP	0.04
692	213285_at	TMEM30B	transmembrane protein 30B [Source:HGNC Symbol;Acc:27254]	0.253022		692	REGULATION_OF_ENDOTHELIAL_CELL_PROLIFERATION	BP	0.04
693	209883_at	GLT25D2	glycosyltransferase 25 domain containing 2 [Source:HGNC Symbol;Acc:16790]	0.292753		693	SPERMATID_DIFFERENTIATION	BP	0.04
694	206655_s_at	2005-09-01	septin 5 [Source:HGNC Symbol;Acc:9164]	0.341006		694	SUPEROXIDE_METABOLIC_PROCESS	BP	0.04
695	216594_x_at	AKR1C1	aldo-keto reductase family 1, member C1 (dihydrodiol dehydrogenase 1; 20-alpha (3-alpha)-hydroxysteroid dehydrogenase) [Source:HGNC Symbol;Acc:384]	0.172047		695	AMINE_CATABOLIC_PROCESS	BP	0.05
696	206262_at	ADH1C	alcohol dehydrogenase 1C (class I), gamma polypeptide [Source:HGNC Symbol;Acc:251]	0.350354		696	JAK_STAT_CASCADE	BP	0.05
697	219305_x_at	FBXO2	F-box protein 2 [Source:HGNC Symbol;Acc:13581]	0.22856		697	CYTOKINE_PRODUCTION	BP	0.05
698	204311_at	ATP1B2	ATPase, Na+/K+ transporting, beta 2 polypeptide [Source:HGNC Symbol;Acc:805]	0.258242		698	CYCLIC_NUCLEOTIDE_MEDIATED_SIGNALING	BP	0.05
699	219395_at	ESRP2	epithelial splicing regulatory protein 2 [Source:HGNC Symbol;Acc:26152]	0.380249		699	RECEPTOR_COMPLEX	CC	0.05
700	209454_s_at	TEAD3	TEA domain family member 3 [Source:HGNC Symbol;Acc:11716]	0.19216		700	CYTOSOLIC_PART	CC	0.05
701	209795_at	CD69	CD69 molecule [Source:HGNC Symbol;Acc:1694]	0.284765		701	RESPONSE_TO_ENDOGENOUS_STIMULUS	BP	0.05
702	212339_at	EPB41L1	erythrocyte membrane protein band 4.1-like 1 [Source:HGNC Symbol;Acc:3378]	0.19857		702	CYTOPLASM_ORGANIZATION_AND_BIOGENESIS	BP	0.05
703	219682_s_at	TBX3	T-box 3 [Source:HGNC Symbol;Acc:11602]	0.230031		703	EMBRYONIC_MORPHOGENESIS	BP	0.05
704	208352_x_at	ANK1	ankyrin 1, erythrocytic [Source:HGNC Symbol;Acc:492]	0.332516		704	NEGATIVE_REGULATION_OF_CELL_MIGRATION	BP	0.05
705	213385_at	CHN2	chimerin (chimaerin) 2 [Source:HGNC Symbol;Acc:1944]	0.254811		705	ANTIOXIDANT_ACTIVITY	MF	0.05
706	205681_at	BCL2A1	BCL2-related protein A1 [Source:HGNC Symbol;Acc:991]	0.365509		706	DRUG_BINDING	MF	0.05
707	214930_at	SLITRK5	SLIT and NTRK-like family, member 5 [Source:HGNC Symbol;Acc:20295]	0.379732		707	GALACTOSYLTRANSFERASE_ACTIVITY	MF	0.05
708	204777_s_at	MAL	mal, T-cell differentiation protein [Source:HGNC Symbol;Acc:6817]	0.0144856		708	PHOSPHOLIPASE_C_ACTIVITY	MF	0.05
709	204882_at	ARHGAP25	Rho GTPase activating protein 25 [Source:HGNC Symbol;Acc:28951]	0.361507		709	GOLGI_MEMBRANE	CC	0.05
710	220109_at	TF	transferrin [Source:HGNC Symbol;Acc:11740]	0.387655		710	RESPONSE_TO_ORGANIC_SUBSTANCE	BP	0.05
711	205291_at	IL2RB	interleukin 2 receptor, beta [Source:HGNC Symbol;Acc:6009]	0.356205		711	APICAL_JUNCTION_COMPLEX	CC	0.05
712	219304_s_at	PDGFD	platelet derived growth factor D [Source:HGNC Symbol;Acc:30620]	0.177461		712	APICOLATERAL_PLASMA_MEMBRANE	CC	0.05
713	214475_x_at	CAPN3	calpain 3, (p94) [Source:HGNC Symbol;Acc:1480]	0.226514		713	NUCLEAR_BODY	CC	0.05
714	205508_at	SCN1B	sodium channel, voltage-gated, type I, beta [Source:HGNC Symbol;Acc:10586]	0.257244		714	VESICLE_MEMBRANE	CC	0.05
715	204014_at	DUSP4	dual specificity phosphatase 4 [Source:HGNC Symbol;Acc:3070]	0.285533		715	METALLOPEPTIDASE_ACTIVITY	MF	0.05
716	201148_s_at	TIMP3	TIMP metallopeptidase inhibitor 3 [Source:HGNC Symbol;Acc:11822]	0.19046		716	BILE_ACID_METABOLIC_PROCESS	BP	0.06
717	205852_at	CDK5R2	cyclin-dependent kinase 5, regulatory subunit 2 (p39) [Source:HGNC Symbol;Acc:1776]	0.406975		717	COFACTOR_TRANSPORT	BP	0.06
718	204774_at	EVI2A	ecotropic viral integration site 2A [Source:HGNC Symbol;Acc:3499]	0.0587999		718	NEGATIVE_REGULATION_OF_CYTOKINE_BIOSYNTHETIC_PROCESS	BP	0.06
719	205363_at	BBOX1	butyrobetaine (gamma), 2-oxoglutarate dioxygenase (gamma-butyrobetaine hydroxylase) 1 [Source:HGNC Symbol;Acc:964]	0.266106		719	REGULATION_OF_CELL_MORPHOGENESIS	BP	0.06
720	203126_at	IMPA2	inositol(myo)-1(or 4)-monophosphatase 2 [Source:HGNC Symbol;Acc:6051]	0.220938		720	TYROSINE_PHOSPHORYLATION_OF_STAT_PROTEIN	BP	0.06
721	201292_at	TOP2A	topoisomerase (DNA) II alpha 170kDa [Source:HGNC Symbol;Acc:11989]	0.367124		721	OXIDOREDUCTASE_ACTIVITY_GO_0016706	MF	0.06
722	201510_at	RP11-510N19.5		0.368878		722	RHO_GUANYL_NUCLEOTIDE_EXCHANGE_FACTOR_ACTIVITY	MF	0.06
723	33323_r_at	SFN	stratifin [Source:HGNC Symbol;Acc:10773]	0.320202		723	STEROID_DEHYDROGENASE_ACTIVITY__ACTING_ON_THE_CH_OH_GROUP_OF_DONORS__NAD_OR_NADP_AS_ACCEPTOR	MF	0.06
724	214053_at	ERBB4	v-erb-a erythroblastic leukemia viral oncogene homolog 4 (avian) [Source:HGNC Symbol;Acc:3432]	0.196205		724	EXTRINSIC_TO_PLASMA_MEMBRANE	CC	0.06
725	202986_at	ARNT2	aryl-hydrocarbon receptor nuclear translocator 2 [Source:HGNC Symbol;Acc:16876]	0.155269		725	OXYGEN_BINDING	MF	0.06
726	205159_at	CSF2RB	colony stimulating factor 2 receptor, beta, low-affinity (granulocyte-macrophage) [Source:HGNC Symbol;Acc:2436]	0.347707		726	ENERGY_RESERVE_METABOLIC_PROCESS	BP	0.06
727	221872_at	RARRES1	retinoic acid receptor responder (tazarotene induced) 1 [Source:HGNC Symbol;Acc:9867]	0.325657		727	ANION_CATION_SYMPORTER_ACTIVITY	MF	0.06
728	215115_x_at	NTRK3	neurotrophic tyrosine kinase, receptor, type 3 [Source:HGNC Symbol;Acc:8033]	0.317705		728	HYDROLASE_ACTIVITY__ACTING_ON_CARBON_NITROGEN__BUT_NOT_PEPTIDE__BONDS__IN_LINEAR_AMIDES	MF	0.06
729	214822_at	FAM5B	family with sequence similarity 5, member B [Source:HGNC Symbol;Acc:13746]	0.374195		729	SODIUM_CHANNEL_ACTIVITY	MF	0.06
730	214973_x_at	IGHV3-9	Rheumatoid factor RF-IP24 Fragment [Source:UniProtKB/TrEMBL;Acc:A2J1N4]	0.319523		730	INTEGRIN_COMPLEX	CC	0.06
731	207802_at	CRISP3	cysteine-rich secretory protein 3 [Source:HGNC Symbol;Acc:16904]	0.398581		731	SPINDLE_MICROTUBULE	CC	0.06
732	44040_at	FBXO41	F-box protein 41 [Source:HGNC Symbol;Acc:29409]	0.318491		732	HORMONE_METABOLIC_PROCESS	BP	0.06
733	219866_at	CLIC5	chloride intracellular channel 5 [Source:HGNC Symbol;Acc:13517]	0.315257		733	NITROGEN_COMPOUND_CATABOLIC_PROCESS	BP	0.06
734	211902_x_at	TRAC	T cell receptor alpha constant [Source:HGNC Symbol;Acc:12029]	0.344189		734	MOTOR_ACTIVITY	MF	0.06
735	207557_s_at	RYR2	ryanodine receptor 2 (cardiac) [Source:HGNC Symbol;Acc:10484]	0.385852		735	TRANSFERASE_ACTIVITY__TRANSFERRING_PHOSPHORUS_CONTAINING_GROUPS	MF	0.06
736	217258_x_at			0.345139		736	MYELOID_CELL_DIFFERENTIATION	BP	0.06
737	209260_at	SFN	stratifin [Source:HGNC Symbol;Acc:10773]	0.4029		737	CELL_CORTEX	CC	0.06
738	205827_at	CCK	cholecystokinin [Source:HGNC Symbol;Acc:1569]	0.366989		738	STEROID_METABOLIC_PROCESS	BP	0.07
739	218820_at	C14orf132		0.157836		739	REGULATION_OF_BLOOD_PRESSURE	BP	0.07
740	202037_s_at	SFRP1	secreted frizzled-related protein 1 [Source:HGNC Symbol;Acc:10776]	0.13438		740	NUCLEOBASE__NUCLEOSIDE__NUCLEOTIDE_KINASE_ACTIVITY	MF	0.07
741	213482_at	DOCK3	dedicator of cytokinesis 3 [Source:HGNC Symbol;Acc:2989]	0.358457		741	CELLULAR_PROTEIN_COMPLEX_ASSEMBLY	BP	0.07
742	219170_at	FSD1	fibronectin type III and SPRY domain containing 1 [Source:HGNC Symbol;Acc:13745]	0.377382		742	TRANSFERASE_ACTIVITY__TRANSFERRING_HEXOSYL_GROUPS	MF	0.07
743	202709_at	FMOD	fibromodulin [Source:HGNC Symbol;Acc:3774]	0.0654325		743	ADENYL_RIBONUCLEOTIDE_BINDING	MF	0.07
744	216598_s_at	CCL2	chemokine (C-C motif) ligand 2 [Source:HGNC Symbol;Acc:10618]	0.120357		744	PERINUCLEAR_REGION_OF_CYTOPLASM	CC	0.07
745	213094_at	GPR126	G protein-coupled receptor 126 [Source:HGNC Symbol;Acc:13841]	0.324787		745	BIOGENIC_AMINE_METABOLIC_PROCESS	BP	0.07
746	209016_s_at	KRT7	keratin 7 [Source:HGNC Symbol;Acc:6445]	0.366812		746	CHROMATIN_ASSEMBLY	BP	0.07
747	203074_at	ANXA8L1	annexin A8-like 1 [Source:HGNC Symbol;Acc:23334]	0.407443		747	INSULIN_RECEPTOR_SIGNALING_PATHWAY	BP	0.07
748	213439_x_at	RUNDC3A	RUN domain containing 3A [Source:HGNC Symbol;Acc:16984]	0.301065		748	NUCLEOTIDE_BIOSYNTHETIC_PROCESS	BP	0.07
749	217525_at	OLFML1	olfactomedin-like 1 [Source:HGNC Symbol;Acc:24473]	0.268756		749	ACTIN_FILAMENT_BASED_MOVEMENT	BP	0.08
750	209867_s_at	LPHN3	latrophilin 3 [Source:HGNC Symbol;Acc:20974]	0.279081		750	B_CELL_DIFFERENTIATION	BP	0.08
751	213888_s_at	TRAF3IP3	TRAF3 interacting protein 3 [Source:HGNC Symbol;Acc:30766]	0.34635		751	ENDOTHELIAL_CELL_PROLIFERATION	BP	0.08
752	209987_s_at	ASCL1	achaete-scute complex homolog 1 (Drosophila) [Source:HGNC Symbol;Acc:738]	0.365238		752	ISOPRENOID_METABOLIC_PROCESS	BP	0.08
753	203760_s_at	SLA	Src-like-adaptor [Source:HGNC Symbol;Acc:10902]	0.315799		753	NEUTRAL_AMINO_ACID_TRANSPORT	BP	0.08
754	204794_at	DUSP2	dual specificity phosphatase 2 [Source:HGNC Symbol;Acc:3068]	0.346453		754	NUCLEOSOME_ASSEMBLY	BP	0.08
755	219400_at	CNTNAP1	contactin associated protein 1 [Source:HGNC Symbol;Acc:8011]	0.337299		755	REGULATION_OF_NEURON_APOPTOSIS	BP	0.08
756	202712_s_at	CKMT1B	creatine kinase, mitochondrial 1B [Source:HGNC Symbol;Acc:1995]	0.0805756		756	MAP_KINASE_KINASE_KINASE_ACTIVITY	MF	0.08
757	208268_at	ADAM28	ADAM metallopeptidase domain 28 [Source:HGNC Symbol;Acc:206]	0.255414		757	PHOSPHATASE_INHIBITOR_ACTIVITY	MF	0.08
758	205453_at	HOXB2	homeobox B2 [Source:HGNC Symbol;Acc:5113]	0.282534		758	STEROID_DEHYDROGENASE_ACTIVITY	MF	0.08
759	205352_at	SERPINI1	serpin peptidase inhibitor, clade I (neuroserpin), member 1 [Source:HGNC Symbol;Acc:8943]	0.177511		759	APICAL_PLASMA_MEMBRANE	CC	0.08
760	205391_x_at	ANK1	ankyrin 1, erythrocytic [Source:HGNC Symbol;Acc:492]	0.319481		760	LYSOSOMAL_MEMBRANE	CC	0.08
761	206330_s_at	SHC3	SHC (Src homology 2 domain containing) transforming protein 3 [Source:HGNC Symbol;Acc:18181]	0.351149		761	MITOCHONDRION_ORGANIZATION_AND_BIOGENESIS	BP	0.08
762	218245_at	TSKU	tsukushi small leucine rich proteoglycan homolog (Xenopus laevis) [Source:HGNC Symbol;Acc:28850]	0.28515		762	ATP_BINDING	MF	0.08
763	221286_s_at	RP11-1280I22.1	Plasma cell-induced resident endoplasmic reticulum protein Precursor (Plasma cell-induced resident ER protein)(pERp1)(Proapoptotic caspase adapter protein) [Source:UniProtKB/Swiss-Prot;Acc:Q8WU39]	0.347496		763	POSITIVE_REGULATION_OF_I_KAPPAB_KINASE_NF_KAPPAB_CASCADE	BP	0.08
764	209873_s_at	PKP3	plakophilin 3 [Source:HGNC Symbol;Acc:9025]	0.363811		764	REGULATION_OF_PROTEIN_MODIFICATION_PROCESS	BP	0.08
765	214993_at	ASPHD1	aspartate beta-hydroxylase domain containing 1 [Source:HGNC Symbol;Acc:27380]	0.370255		765	REGULATION_OF_INTRACELLULAR_TRANSPORT	BP	0.08
766	215241_at	ANO3	anoctamin 3 [Source:HGNC Symbol;Acc:14004]	0.345908		766	CLATHRIN_COATED_VESICLE	CC	0.08
767	37566_at	KIAA1045	KIAA1045 [Source:HGNC Symbol;Acc:29180]	0.377308		767	CELLULAR_LIPID_METABOLIC_PROCESS	BP	0.08
768	207379_at	EDIL3	EGF-like repeats and discoidin I-like domains 3 [Source:HGNC Symbol;Acc:3173]	0.355945		768	APOPTOTIC_NUCLEAR_CHANGES	BP	0.09
769	208621_s_at	VIL2	ezrin [Source:HGNC Symbol;Acc:12691]	0.281337		769	CARBOHYDRATE_TRANSPORT	BP	0.09
770	205498_at	GHR	growth hormone receptor [Source:HGNC Symbol;Acc:4263]	0.180519		770	SECRETORY_GRANULE	CC	0.09
771	213927_at			0.309921		771	SOLUBLE_FRACTION	CC	0.09
772	221908_at	RNFT2	ring finger protein, transmembrane 2 [Source:HGNC Symbol;Acc:25905]	0.358741		772	ADENYL_NUCLEOTIDE_BINDING	MF	0.09
773	207702_s_at	MAGI2	membrane associated guanylate kinase, WW and PDZ domain containing 2 [Source:HGNC Symbol;Acc:18957]	0.330828		773	CELLULAR_COMPONENT_DISASSEMBLY	BP	0.09
774	210414_at	FLRT1	fibronectin leucine rich transmembrane protein 1 [Source:HGNC Symbol;Acc:3760]	0.334651		774	G_PROTEIN_SIGNALING__ADENYLATE_CYCLASE_ACTIVATING_PATHWAY	BP	0.09
775	201792_at	AEBP1	AE binding protein 1 [Source:HGNC Symbol;Acc:303]	0.128898		775	NEGATIVE_REGULATION_OF_CELL_DIFFERENTIATION	BP	0.09
776	220448_at	KCNK12	potassium channel, subfamily K, member 12 [Source:HGNC Symbol;Acc:6274]	0.385616		776	SECONDARY_ACTIVE_TRANSMEMBRANE_TRANSPORTER_ACTIVITY	MF	0.1
777	209793_at	GRIA1	glutamate receptor, ionotropic, AMPA 1 [Source:HGNC Symbol;Acc:4571]	0.356461		777	ACTIN_FILAMENT_BUNDLE_FORMATION	BP	0.1
778	221447_s_at	GLT8D2	glycosyltransferase 8 domain containing 2 [Source:HGNC Symbol;Acc:24890]	0.296129		778	POSITIVE_REGULATION_OF_PROTEIN_SECRETION	BP	0.1
779	208502_s_at	PITX1	paired-like homeodomain 1 [Source:HGNC Symbol;Acc:9004]	0.373615		779	PROTEIN_IMPORT_INTO_NUCLEUS__TRANSLOCATION	BP	0.1
780	219737_s_at	PCDH9	protocadherin 9 [Source:HGNC Symbol;Acc:8661]	0.077064		780	REGULATION_OF_RAS_PROTEIN_SIGNAL_TRANSDUCTION	BP	0.1
781	205421_at	SLC22A3	solute carrier family 22 (extraneuronal monoamine transporter), member 3 [Source:HGNC Symbol;Acc:10967]	0.305311		781	ADP_BINDING	MF	0.1
782	210538_s_at	BIRC3	baculoviral IAP repeat-containing 3 [Source:HGNC Symbol;Acc:591]	0.227099		782	INOSITOL_OR_PHOSPHATIDYLINOSITOL_PHOSPHATASE_ACTIVITY	MF	0.1
783	209543_s_at	CD34	CD34 molecule [Source:HGNC Symbol;Acc:1662]	0.197821		783	MAP_KINASE_ACTIVITY	MF	0.1
784	203390_s_at	KIF3C	kinesin family member 3C [Source:HGNC Symbol;Acc:6321]	0.324309		784	PHOSPHOLIPASE_A2_ACTIVITY	MF	0.1
785	203296_s_at	ATP1A2	ATPase, Na+/K+ transporting, alpha 2 polypeptide [Source:HGNC Symbol;Acc:800]	-0.118327		785	VACUOLAR_MEMBRANE	CC	0.1
786	219295_s_at	PCOLCE2	procollagen C-endopeptidase enhancer 2 [Source:HGNC Symbol;Acc:8739]	0.119293		786	REGULATION_OF_CELL_GROWTH	BP	0.1
787	207827_x_at	SNCA	synuclein, alpha (non A4 component of amyloid precursor) [Source:HGNC Symbol;Acc:11138]	0.232688		787	COATED_VESICLE	CC	0.1
788	214589_at	FGF12	fibroblast growth factor 12 [Source:HGNC Symbol;Acc:3668]	0.354463		788	UDP_GLYCOSYLTRANSFERASE_ACTIVITY	MF	0.1
789	203747_at	AQP3	aquaporin 3 (Gill blood group) [Source:HGNC Symbol;Acc:636]	0.40066		789	EPIDERMAL_GROWTH_FACTOR_RECEPTOR_SIGNALING_PATHWAY	BP	0.1
790	220115_s_at	CDH10	cadherin 10, type 2 (T2-cadherin) [Source:HGNC Symbol;Acc:1749]	0.376617		790	INTRACELLULAR_RECEPTOR_MEDIATED_SIGNALING_PATHWAY	BP	0.1
791	37953_s_at	ACCN2	amiloride-sensitive cation channel 2, neuronal [Source:HGNC Symbol;Acc:100]	0.37022		791	POSITIVE_REGULATION_OF_SECRETION	BP	0.1
792	221215_s_at	RIPK4	receptor-interacting serine-threonine kinase 4 [Source:HGNC Symbol;Acc:496]	0.367102		792	STEROID_HORMONE_RECEPTOR_SIGNALING_PATHWAY	BP	0.1
793	203325_s_at	COL5A1	collagen, type V, alpha 1 [Source:HGNC Symbol;Acc:2209]	0.18424		793	STEROID_BINDING	MF	0.1
794	203434_s_at	MME	membrane metallo-endopeptidase [Source:HGNC Symbol;Acc:7154]	0.347061		794	LAMELLIPODIUM	CC	0.1
795	207011_s_at	PTK7	PTK7 protein tyrosine kinase 7 [Source:HGNC Symbol;Acc:9618]	0.294292		795	INDUCTION_OF_APOPTOSIS_BY_EXTRACELLULAR_SIGNALS	BP	0.1
796	206935_at	PCDH8	protocadherin 8 [Source:HGNC Symbol;Acc:8660]	0.387435		796	NEGATIVE_REGULATION_OF_CELLULAR_BIOSYNTHETIC_PROCESS	BP	0.1
797	37117_at	ARHGAP8	Rho GTPase activating protein 8 [Source:HGNC Symbol;Acc:677]	0.332666		797	MICROTUBULE_ORGANIZING_CENTER	CC	0.1
798	207091_at	P2RX7	purinergic receptor P2X, ligand-gated ion channel, 7 [Source:HGNC Symbol;Acc:8537]	0.35113		798	NEUROPEPTIDE_SIGNALING_PATHWAY	BP	0.1
799	212097_at	CAV1	caveolin 1, caveolae protein, 22kDa [Source:HGNC Symbol;Acc:1527]	-0.0128135		799	PERIPHERAL_NERVOUS_SYSTEM_DEVELOPMENT	BP	0.1
800	219025_at	CD248	CD248 molecule, endosialin [Source:HGNC Symbol;Acc:18219]	0.246887		800	POSITIVE_REGULATION_OF_CELL_ADHESION	BP	0.1
801	211868_x_at			0.344923		801	REGIONALIZATION	BP	0.1
802	213601_at	SLIT1	slit homolog 1 (Drosophila) [Source:HGNC Symbol;Acc:11085]	0.378292		802	3__5__EXONUCLEASE_ACTIVITY	MF	0.1
803	214961_at	MTUS2	microtubule associated tumor suppressor candidate 2 [Source:HGNC Symbol;Acc:20595]	0.35765		803	CARBOXYPEPTIDASE_ACTIVITY	MF	0.1
804	209365_s_at	ECM1	extracellular matrix protein 1 [Source:HGNC Symbol;Acc:3153]	0.251751		804	CYTOCHROME_C_OXIDASE_ACTIVITY	MF	0.1
805	212353_at	SULF1	sulfatase 1 [Source:HGNC Symbol;Acc:20391]	0.277852		805	METALLOEXOPEPTIDASE_ACTIVITY	MF	0.1
806	209737_at	MAGI2	membrane associated guanylate kinase, WW and PDZ domain containing 2 [Source:HGNC Symbol;Acc:18957]	0.179165		806	PHOSPHATASE_BINDING	MF	0.1
807	205157_s_at	KRT17	keratin 17 [Source:HGNC Symbol;Acc:6427]	0.388114		807	PHOSPHATE_TRANSMEMBRANE_TRANSPORTER_ACTIVITY	MF	0.1
808	209915_s_at	NRXN1	neurexin 1 [Source:HGNC Symbol;Acc:8008]	0.344923		808	PHOSPHOLIPID_TRANSPORTER_ACTIVITY	MF	0.1
809	211919_s_at	CXCR4	chemokine (C-X-C motif) receptor 4 [Source:HGNC Symbol;Acc:2561]	0.191137		809	SINGLE_STRANDED_RNA_BINDING	MF	0.1
810	204083_s_at	TPM2	tropomyosin 2 (beta) [Source:HGNC Symbol;Acc:12011]	0.0660715		810	STEROID_HORMONE_RECEPTOR_ACTIVITY	MF	0.1
811	218834_s_at	TMEM132A	transmembrane protein 132A [Source:HGNC Symbol;Acc:31092]	0.285847		811	LATE_ENDOSOME	CC	0.1
812	204063_s_at	ULK2	unc-51-like kinase 2 (C. elegans) [Source:HGNC Symbol;Acc:13480]	0.312855		812	NUCLEAR_MATRIX	CC	0.1
813	209369_at	ANXA3	annexin A3 [Source:HGNC Symbol;Acc:541]	0.192029		813	VACUOLAR_PART	CC	0.1
814	205031_at	EFNB3	ephrin-B3 [Source:HGNC Symbol;Acc:3228]	0.338561		814	REGULATION_OF_TYROSINE_PHOSPHORYLATION_OF_STAT_PROTEIN	BP	0.1
815	213247_at	SVEP1	sushi, von Willebrand factor type A, EGF and pentraxin domain containing 1 [Source:HGNC Symbol;Acc:15985]	0.202035		815	NEGATIVE_REGULATION_OF_BIOSYNTHETIC_PROCESS	BP	0.1
816	207847_s_at	MUC1	mucin 1, cell surface associated [Source:HGNC Symbol;Acc:7508]	0.354892		816	LIPID_TRANSPORTER_ACTIVITY	MF	0.1
817	211071_s_at	MLLT11	myeloid/lymphoid or mixed-lineage leukemia (trithorax homolog, Drosophila); translocated to, 11 [Source:HGNC Symbol;Acc:16997]	0.0908686		817	PROTEIN_PROCESSING	BP	0.1
818	220551_at	SLC17A6	solute carrier family 17 (sodium-dependent inorganic phosphate cotransporter), member 6 [Source:HGNC Symbol;Acc:16703]	0.364407		818	INNATE_IMMUNE_RESPONSE	BP	0.1
819	204451_at	FZD1	frizzled homolog 1 (Drosophila) [Source:HGNC Symbol;Acc:4038]	0.209015		819	EXCITATORY_EXTRACELLULAR_LIGAND_GATED_ION_CHANNEL_ACTIVITY	MF	0.1
820	208997_s_at	UCP2	uncoupling protein 2 (mitochondrial, proton carrier) [Source:HGNC Symbol;Acc:12518]	0.307121		820	EXTRACELLULAR_LIGAND_GATED_ION_CHANNEL_ACTIVITY	MF	0.1
821	204614_at	SERPINB2	serpin peptidase inhibitor, clade B (ovalbumin), member 2 [Source:HGNC Symbol;Acc:8584]	0.370385		821	TRANS_GOLGI_NETWORK	CC	0.1
822	213397_x_at	RNASE4	ribonuclease, RNase A family, 4 [Source:HGNC Symbol;Acc:10047]	0.0215875		822	GLYCOPROTEIN_METABOLIC_PROCESS	BP	0.1
823	205050_s_at	MAPK8IP2	mitogen-activated protein kinase 8 interacting protein 2 [Source:HGNC Symbol;Acc:6883]	0.287999		823	INTRACELLULAR_ORGANELLE_PART	CC	0.1
824	211798_x_at			0.333852		824	GLUCOSE_METABOLIC_PROCESS	BP	0.1
825	204205_at	APOBEC3G	apolipoprotein B mRNA editing enzyme, catalytic polypeptide-like 3G [Source:HGNC Symbol;Acc:17357]	0.264699		825	PROTEIN_LOCALIZATION	BP	0.1
826	210770_s_at	CACNA1A	calcium channel, voltage-dependent, P/Q type, alpha 1A subunit [Source:HGNC Symbol;Acc:1388]	0.370713		826	DETECTION_OF_CHEMICAL_STIMULUS	BP	0.1
827	205357_s_at	AGTR1	angiotensin II receptor, type 1 [Source:HGNC Symbol;Acc:336]	0.218024		827	REGULATION_OF_PEPTIDYL_TYROSINE_PHOSPHORYLATION	BP	0.1
828	203887_s_at	THBD	thrombomodulin [Source:HGNC Symbol;Acc:11784]	0.0920363		828	CARBOXY_LYASE_ACTIVITY	MF	0.1
829	205898_at	CX3CR1	chemokine (C-X3-C motif) receptor 1 [Source:HGNC Symbol;Acc:2558]	0.164445		829	N_METHYLTRANSFERASE_ACTIVITY	MF	0.1
830	218469_at	GREM1	gremlin 1 [Source:HGNC Symbol;Acc:2001]	0.161022		830	DNA_DIRECTED_RNA_POLYMERASE_II__CORE_COMPLEX	CC	0.1
831	206150_at	CD27	CD27 molecule [Source:HGNC Symbol;Acc:11922]	0.336158		831	RNA_CATABOLIC_PROCESS	BP	0.1
832	214844_s_at	DOK5	docking protein 5 [Source:HGNC Symbol;Acc:16173]	0.263005		832	MRNA_BINDING	MF	0.1
833	209220_at	GPC3	glypican 3 [Source:HGNC Symbol;Acc:4451]	0.170659		833	EXTRINSIC_TO_MEMBRANE	CC	0.1
834	204230_s_at	SLC17A7	solute carrier family 17 (sodium-dependent inorganic phosphate cotransporter), member 7 [Source:HGNC Symbol;Acc:16704]	0.381555		834	INTEGRAL_TO_ENDOPLASMIC_RETICULUM_MEMBRANE	CC	0.1
835	203516_at	SNTA1	syntrophin, alpha 1 (dystrophin-associated protein A1, 59kDa, acidic component) [Source:HGNC Symbol;Acc:11167]	0.261426		835	INTRINSIC_TO_ENDOPLASMIC_RETICULUM_MEMBRANE	CC	0.1
836	203029_s_at	PTPRN2	protein tyrosine phosphatase, receptor type, N polypeptide 2 [Source:HGNC Symbol;Acc:9677]	0.0600565		836	GLYCOPROTEIN_BIOSYNTHETIC_PROCESS	BP	0.1
837	218990_s_at	SPRR3	small proline-rich protein 3 [Source:HGNC Symbol;Acc:11268]	0.368597		837	ORGANELLE_PART	CC	0.1
838	209570_s_at	NSG1	Neuron-specific protein family member 1 (Brain neuron cytoplasmic protein 1) [Source:UniProtKB/Swiss-Prot;Acc:P42857]	0.20832		838	BONE_REMODELING	BP	0.2
839	205374_at	SLN	sarcolipin [Source:HGNC Symbol;Acc:11089]	0.364789		839	CHROMOSOME_SEGREGATION	BP	0.2
840	221602_s_at	FAIM3	Fas apoptotic inhibitory molecule 3 [Source:HGNC Symbol;Acc:14315]	0.347876		840	PROTEIN_SECRETION	BP	0.2
841	204499_at			0.346189		841	REGULATION_OF_TRANSLATION	BP	0.2
842	221796_at	NTRK2	neurotrophic tyrosine kinase, receptor, type 2 [Source:HGNC Symbol;Acc:8032]	0.0288503		842	HETEROPHILIC_CELL_ADHESION	BP	0.2
843	219150_s_at	ADAP1	ArfGAP with dual PH domains 1 [Source:HGNC Symbol;Acc:16486]	0.359627		843	REGULATION_OF_JAK_STAT_CASCADE	BP	0.2
844	206561_s_at	AKR1B10	aldo-keto reductase family 1, member B10 (aldose reductase) [Source:HGNC Symbol;Acc:382]	0.372286		844	REGULATION_OF_RHO_PROTEIN_SIGNAL_TRANSDUCTION	BP	0.2
845	204343_at	ABCA3	ATP-binding cassette, sub-family A (ABC1), member 3 [Source:HGNC Symbol;Acc:33]	0.274322		845	XENOBIOTIC_METABOLIC_PROCESS	BP	0.2
846	205712_at	PTPRD	protein tyrosine phosphatase, receptor type, D [Source:HGNC Symbol;Acc:9668]	0.356429		846	BRUSH_BORDER	CC	0.2
847	210650_s_at	PCLO	piccolo (presynaptic cytomatrix protein) [Source:HGNC Symbol;Acc:13406]	0.355404		847	GROWTH	BP	0.2
848	218416_s_at	SLC48A1	solute carrier family 48 (heme transporter), member 1 [Source:HGNC Symbol;Acc:26035]	0.354693		848	SENSORY_PERCEPTION	BP	0.2
849	216836_s_at	ERBB2	v-erb-b2 erythroblastic leukemia viral oncogene homolog 2, neuro/glioblastoma derived oncogene homolog (avian) [Source:HGNC Symbol;Acc:3430]	0.171014		849	ACTIN_FILAMENT_ORGANIZATION	BP	0.2
850	209742_s_at	MYL2	myosin, light chain 2, regulatory, cardiac, slow [Source:HGNC Symbol;Acc:7583]	0.385129		850	DNA_CATABOLIC_PROCESS	BP	0.2
851	201291_s_at	TOP2A	topoisomerase (DNA) II alpha 170kDa [Source:HGNC Symbol;Acc:11989]	0.353243		851	PEPTIDYL_TYROSINE_PHOSPHORYLATION	BP	0.2
852	218309_at	CAMK2N1	calcium/calmodulin-dependent protein kinase II inhibitor 1 [Source:HGNC Symbol;Acc:24190]	0.142951		852	AMINE_BINDING	MF	0.2
853	201850_at	CAPG	capping protein (actin filament), gelsolin-like [Source:HGNC Symbol;Acc:1474]	0.244107		853	REGULATION_OF_ENDOCYTOSIS	BP	0.2
854	205670_at	GAL3ST1	galactose-3-O-sulfotransferase 1 [Source:HGNC Symbol;Acc:24240]	0.342293		854	REGULATION_OF_SMALL_GTPASE_MEDIATED_SIGNAL_TRANSDUCTION	BP	0.2
855	213938_at	ERC2	ELKS/RAB6-interacting/CAST family member 2 [Source:HGNC Symbol;Acc:31922]	0.364289		855	ADAPTIVE_IMMUNE_RESPONSE_GO_0002460	BP	0.2
856	91826_at	EPS8L1	EPS8-like 1 [Source:HGNC Symbol;Acc:21295]	0.363038		856	RHYTHMIC_PROCESS	BP	0.2
857	219106_s_at	BBS5	Bardet-Biedl syndrome 5 [Source:HGNC Symbol;Acc:970]	0.388296		857	DEOXYRIBONUCLEASE_ACTIVITY	MF	0.2
858	215118_s_at	AL928768.3		0.337228		858	RIBONUCLEASE_ACTIVITY	MF	0.2
859	219597_s_at	DUOX1	dual oxidase 1 [Source:HGNC Symbol;Acc:3062]	0.364135		859	SYMPORTER_ACTIVITY	MF	0.2
860	209616_s_at	CES4	carboxylesterase 4, pseudogene [Source:HGNC Symbol;Acc:18546]	0.236742		860	ACTIVATION_OF_NF_KAPPAB_TRANSCRIPTION_FACTOR	BP	0.2
861	218810_at	ZC3H12A	zinc finger CCCH-type containing 12A [Source:HGNC Symbol;Acc:26259]	0.332727		861	MITOTIC_SISTER_CHROMATID_SEGREGATION	BP	0.2
862	213270_at	MPP2	membrane protein, palmitoylated 2 (MAGUK p55 subfamily member 2) [Source:HGNC Symbol;Acc:7220]	0.313018		862	PHAGOCYTOSIS	BP	0.2
863	204223_at	PRELP	proline/arginine-rich end leucine-rich repeat protein [Source:HGNC Symbol;Acc:9357]	0.195059		863	POSITIVE_REGULATION_OF_PROTEIN_AMINO_ACID_PHOSPHORYLATION	BP	0.2
864	209443_at	SERPINA5	serpin peptidase inhibitor, clade A (alpha-1 antiproteinase, antitrypsin), member 5 [Source:HGNC Symbol;Acc:8723]	0.348914		864	REGULATION_OF_DEFENSE_RESPONSE	BP	0.2
865	210542_s_at	SLCO3A1	solute carrier organic anion transporter family, member 3A1 [Source:HGNC Symbol;Acc:10952]	0.33122		865	REGULATION_OF_PROTEIN_IMPORT_INTO_NUCLEUS	BP	0.2
866	220026_at	CLCA4	chloride channel accessory 4 [Source:HGNC Symbol;Acc:2018]	0.31881		866	TUBE_DEVELOPMENT	BP	0.2
867	217014_s_at	AZGP1P1	alpha-2-glycoprotein 1, zinc-binding pseudogene 1 [Source:HGNC Symbol;Acc:911]	0.277368		867	CDC42_PROTEIN_SIGNAL_TRANSDUCTION	BP	0.2
868	221713_s_at	MAP6D1	MAP6 domain containing 1 [Source:HGNC Symbol;Acc:25753]	0.238104		868	CELLULAR_RESPONSE_TO_NUTRIENT_LEVELS	BP	0.2
869	205114_s_at	CCL3	chemokine (C-C motif) ligand 3 [Source:HGNC Symbol;Acc:10627]	0.241544		869	CELLULAR_RESPONSE_TO_STRESS	BP	0.2
870	203108_at	GPRC5A	G protein-coupled receptor, family C, group 5, member A [Source:HGNC Symbol;Acc:9836]	0.300011		870	INTERLEUKIN_8_BIOSYNTHETIC_PROCESS	BP	0.2
871	210471_s_at	KCNAB1	potassium voltage-gated channel, shaker-related subfamily, beta member 1 [Source:HGNC Symbol;Acc:6228]	0.332289		871	MITOTIC_SPINDLE_ORGANIZATION_AND_BIOGENESIS	BP	0.2
872	221874_at	KIAA1324	KIAA1324 [Source:HGNC Symbol;Acc:29618]	0.338214		872	NUCLEOTIDE_SUGAR_METABOLIC_PROCESS	BP	0.2
873	211357_s_at	ALDOB	aldolase B, fructose-bisphosphate [Source:HGNC Symbol;Acc:417]	0.341972		873	PYRIMIDINE_NUCLEOTIDE_METABOLIC_PROCESS	BP	0.2
874	211657_at	CEACAM6	carcinoembryonic antigen-related cell adhesion molecule 6 (non-specific cross reacting antigen) [Source:HGNC Symbol;Acc:1818]	0.377898		874	REGULATION_OF_INTERFERON_GAMMA_BIOSYNTHETIC_PROCESS	BP	0.2
875	217418_x_at	MS4A1	membrane-spanning 4-domains, subfamily A, member 1 [Source:HGNC Symbol;Acc:7315]	0.323139		875	RESPONSE_TO_XENOBIOTIC_STIMULUS	BP	0.2
876	210066_s_at	AQP4	aquaporin 4 [Source:HGNC Symbol;Acc:637]	0.334041		876	ACETYLGALACTOSAMINYLTRANSFERASE_ACTIVITY	MF	0.2
877	221541_at	CRISPLD2	cysteine-rich secretory protein LCCL domain containing 2 [Source:HGNC Symbol;Acc:25248]	0.0767076		877	COFACTOR_TRANSPORTER_ACTIVITY	MF	0.2
878	203929_s_at	AC217779.2	microtubule-associated protein tau isoform 5 [Source:RefSeq peptide;Acc:NP_001116539]	0.00335437		878	OXIDOREDUCTASE_ACTIVITY__ACTING_ON_THE_CH_NH_GROUP_OF_DONORS	MF	0.2
879	210067_at	AQP4	aquaporin 4 [Source:HGNC Symbol;Acc:637]	0.344228		879	PATTERN_RECOGNITION_RECEPTOR_ACTIVITY	MF	0.2
880	213217_at	ADCY2	adenylate cyclase 2 (brain) [Source:HGNC Symbol;Acc:233]	0.103324		880	INTERCALATED_DISC	CC	0.2
881	213869_x_at	THY1	Thy-1 cell surface antigen [Source:HGNC Symbol;Acc:11801]	0.122096		881	POSITIVE_REGULATION_OF_TRANSCRIPTION	BP	0.2
882	221828_s_at	FAM125B	family with sequence similarity 125, member B [Source:HGNC Symbol;Acc:23368]	0.324701		882	ESTABLISHMENT_OF_PROTEIN_LOCALIZATION	BP	0.2
883	214817_at	UNC13A	unc-13 homolog A (C. elegans) [Source:HGNC Symbol;Acc:23150]	0.33044		883	MACROMOLECULE_LOCALIZATION	BP	0.2
884	206045_s_at	NOL4	nucleolar protein 4 [Source:HGNC Symbol;Acc:7870]	0.372676		884	ADAPTIVE_IMMUNE_RESPONSE	BP	0.2
885	217080_s_at	HOMER2	homer homolog 2 (Drosophila) [Source:HGNC Symbol;Acc:17513]	0.320624		885	AMINO_ACID_DERIVATIVE_METABOLIC_PROCESS	BP	0.2
886	219107_at	BCAN	brevican [Source:HGNC Symbol;Acc:23059]	0.35046		886	NUCLEAR_ORGANIZATION_AND_BIOGENESIS	BP	0.2
887	211726_s_at	FMO2	flavin containing monooxygenase 2 (non-functional) [Source:HGNC Symbol;Acc:3770]	0.042914		887	PEPTIDYL_TYROSINE_MODIFICATION	BP	0.2
888	212092_at	PEG10	paternally expressed 10 [Source:HGNC Symbol;Acc:14005]	0.293575		888	RESPONSE_TO_UV	BP	0.2
889	207651_at	GPR171	G protein-coupled receptor 171 [Source:HGNC Symbol;Acc:30057]	0.299318		889	RAS_GTPASE_ACTIVATOR_ACTIVITY	MF	0.2
890	204134_at	PDE2A	phosphodiesterase 2A, cGMP-stimulated [Source:HGNC Symbol;Acc:8777]	0.221587		890	POSITIVE_REGULATION_OF_NUCLEOBASE__NUCLEOSIDE__NUCLEOTIDE_AND_NUCLEIC_ACID_METABOLIC_PROCESS	BP	0.2
891	203914_x_at	HPGD	hydroxyprostaglandin dehydrogenase 15-(NAD) [Source:HGNC Symbol;Acc:5154]	0.3203		891	RESPONSE_TO_OXIDATIVE_STRESS	BP	0.2
892	212013_at	PXDN	peroxidasin homolog (Drosophila) [Source:HGNC Symbol;Acc:14966]	0.172756		892	REGULATION_OF_CYTOKINE_BIOSYNTHETIC_PROCESS	BP	0.2
893	202363_at	SPOCK1	sparc/osteonectin, cwcv and kazal-like domains proteoglycan (testican) 1 [Source:HGNC Symbol;Acc:11251]	0.0555954		893	CELLULAR_CARBOHYDRATE_METABOLIC_PROCESS	BP	0.2
894	216557_x_at	IGHV3-21	Rheumatoid factor RF-IP15 Fragment [Source:UniProtKB/TrEMBL;Acc:A2J1N1]	0.343114		894	LYSOSOME	CC	0.2
895	207299_s_at	GRM1	glutamate receptor, metabotropic 1 [Source:HGNC Symbol;Acc:4593]	0.338513		895	LYTIC_VACUOLE	CC	0.2
896	202202_s_at	LAMA4	laminin, alpha 4 [Source:HGNC Symbol;Acc:6484]	0.0820721		896	BIOPOLYMER_METABOLIC_PROCESS	BP	0.2
897	210400_at	GRIN2C	glutamate receptor, ionotropic, N-methyl D-aspartate 2C [Source:HGNC Symbol;Acc:4587]	0.342711		897	INTRACELLULAR_TRANSPORT	BP	0.2
898	204682_at	LTBP2	latent transforming growth factor beta binding protein 2 [Source:HGNC Symbol;Acc:6715]	0.144224		898	NEGATIVE_REGULATION_OF_METABOLIC_PROCESS	BP	0.2
899	215045_at	CELF3	CUGBP, Elav-like family member 3 [Source:HGNC Symbol;Acc:11967]	0.355903		899	DETECTION_OF_ABIOTIC_STIMULUS	BP	0.2
900	205148_s_at	CLCN4	chloride channel 4 [Source:HGNC Symbol;Acc:2022]	0.335823		900	SISTER_CHROMATID_SEGREGATION	BP	0.2
901	215918_s_at	SPTBN1	spectrin, beta, non-erythrocytic 1 [Source:HGNC Symbol;Acc:11275]	0.20399		901	TRANSFERASE_ACTIVITY__TRANSFERRING_GLYCOSYL_GROUPS	MF	0.2
902	204165_at	WASF1	WAS protein family, member 1 [Source:HGNC Symbol;Acc:12732]	0.184553		902	CARBOHYDRATE_METABOLIC_PROCESS	BP	0.2
903	31845_at	ELF4	E74-like factor 4 (ets domain transcription factor) [Source:HGNC Symbol;Acc:3319]	0.220756		903	POSITIVE_REGULATION_OF_PROTEIN_MODIFICATION_PROCESS	BP	0.2
904	204997_at	GPD1	glycerol-3-phosphate dehydrogenase 1 (soluble) [Source:HGNC Symbol;Acc:4455]	0.321743		904	GOLGI_ASSOCIATED_VESICLE	CC	0.2
905	201497_x_at	MYH11	myosin, heavy chain 11, smooth muscle [Source:HGNC Symbol;Acc:7569]	-0.0182871		905	CELLULAR_RESPONSE_TO_EXTRACELLULAR_STIMULUS	BP	0.2
906	221978_at	HLA-F	major histocompatibility complex, class I, F [Source:HGNC Symbol;Acc:4963]	0.204946		906	DNA_MODIFICATION	BP	0.2
907	206140_at	LHX2	LIM homeobox 2 [Source:HGNC Symbol;Acc:6594]	0.37601		907	INTERFERON_GAMMA_BIOSYNTHETIC_PROCESS	BP	0.2
908	213609_s_at	SEZ6L	seizure related 6 homolog (mouse)-like [Source:HGNC Symbol;Acc:10763]	0.347555		908	INTERLEUKIN_8_PRODUCTION	BP	0.2
909	213421_x_at	PRSS3	protease, serine, 3 [Source:HGNC Symbol;Acc:9486]	0.317437		909	PEPTIDE_METABOLIC_PROCESS	BP	0.2
910	213915_at	NKG7	natural killer cell group 7 sequence [Source:HGNC Symbol;Acc:7830]	0.329803		910	POSITIVE_REGULATION_OF_ANGIOGENESIS	BP	0.2
911	205479_s_at	PLAU	plasminogen activator, urokinase [Source:HGNC Symbol;Acc:9052]	0.277084		911	POSITIVE_REGULATION_OF_DEFENSE_RESPONSE	BP	0.2
912	49111_at			0.246179		912	POSITIVE_REGULATION_OF_PEPTIDYL_TYROSINE_PHOSPHORYLATION	BP	0.2
913	218711_s_at	SDPR	serum deprivation response [Source:HGNC Symbol;Acc:10690]	0.210326		913	PROTEIN_STABILIZATION	BP	0.2
914	204584_at	L1CAM	L1 cell adhesion molecule [Source:HGNC Symbol;Acc:6470]	0.154552		914	PURINE_RIBONUCLEOTIDE_METABOLIC_PROCESS	BP	0.2
915	214579_at	NIPAL3	NIPA-like domain containing 3 [Source:HGNC Symbol;Acc:25233]	0.297332		915	REGULATION_OF_CELL_CELL_ADHESION	BP	0.2
916	204301_at	KBTBD11	kelch repeat and BTB (POZ) domain containing 11 [Source:HGNC Symbol;Acc:29104]	0.163103		916	REGULATION_OF_CHROMOSOME_ORGANIZATION_AND_BIOGENESIS	BP	0.2
917	213036_x_at	ATP2A3	ATPase, Ca++ transporting, ubiquitous [Source:HGNC Symbol;Acc:813]	0.300399		917	RESPONSE_TO_TOXIN	BP	0.2
918	214157_at	GNAS	GNAS complex locus [Source:HGNC Symbol;Acc:4392]	0.15375		918	S_PHASE_OF_MITOTIC_CELL_CYCLE	BP	0.2
919	216560_x_at	IGLV3-10	V2-7 protein Fragment [Source:UniProtKB/TrEMBL;Acc:A2MYD4]	0.331035		919	SPINDLE_ORGANIZATION_AND_BIOGENESIS	BP	0.2
920	218084_x_at	FXYD5	FXYD domain containing ion transport regulator 5 [Source:HGNC Symbol;Acc:4029]	0.189186		920	STEROID_HORMONE_RECEPTOR_BINDING	MF	0.2
921	214460_at	LSAMP	limbic system-associated membrane protein [Source:HGNC Symbol;Acc:6705]	0.344862		921	REGULATION_OF_GROWTH	BP	0.2
922	212877_at	C14orf153	kinesin light chain 1 [Source:HGNC Symbol;Acc:6387]	0.163844		922	CENTROSOME	CC	0.2
923	207084_at	POU3F2	POU class 3 homeobox 2 [Source:HGNC Symbol;Acc:9215]	0.351564		923	RHODOPSIN_LIKE_RECEPTOR_ACTIVITY	MF	0.2
924	213040_s_at	NPTXR	neuronal pentraxin receptor [Source:HGNC Symbol;Acc:7954]	0.28088		924	ENDOSOME	CC	0.2
925	213479_at	NPTX2	neuronal pentraxin II [Source:HGNC Symbol;Acc:7953]	0.343528		925	IMMUNE_EFFECTOR_PROCESS	BP	0.2
926	213791_at	PENK	proenkephalin [Source:HGNC Symbol;Acc:8831]	0.21286		926	POSITIVE_REGULATION_OF_TRANSCRIPTION_FACTOR_ACTIVITY	BP	0.3
927	209696_at	FBP1	fructose-1,6-bisphosphatase 1 [Source:HGNC Symbol;Acc:3606]	0.328398		927	EXONUCLEASE_ACTIVITY	MF	0.3
928	219926_at	POPDC3	popeye domain containing 3 [Source:HGNC Symbol;Acc:17649]	0.320336		928	DNA_DIRECTED_RNA_POLYMERASE_COMPLEX	CC	0.3
929	211577_s_at	IGF1	insulin-like growth factor 1 (somatomedin C) [Source:HGNC Symbol;Acc:5464]	0.259907		929	NUCLEAR_DNA_DIRECTED_RNA_POLYMERASE_COMPLEX	CC	0.3
930	213592_at			0.191653		930	RNA_POLYMERASE_COMPLEX	CC	0.3
931	209480_at	XXbac-BPG254F23.6		0.231904		931	CHROMATIN_ASSEMBLY_OR_DISASSEMBLY	BP	0.3
932	204401_at	KCNN4	potassium intermediate/small conductance calcium-activated channel, subfamily N, member 4 [Source:HGNC Symbol;Acc:6293]	0.333177		932	NITROGEN_COMPOUND_BIOSYNTHETIC_PROCESS	BP	0.3
933	213425_at	WNT5A	wingless-type MMTV integration site family, member 5A [Source:HGNC Symbol;Acc:12784]	0.262476		933	CYTOKINE_BIOSYNTHETIC_PROCESS	BP	0.3
934	213338_at	AC010170.2		0.324197		934	PROTEIN_TRANSPORT	BP	0.3
935	209098_s_at	JAG1	jagged 1 [Source:HGNC Symbol;Acc:6188]	0.184154		935	AMINO_ACID_DERIVATIVE_BIOSYNTHETIC_PROCESS	BP	0.3
936	207547_s_at	FAM107A	family with sequence similarity 107, member A [Source:HGNC Symbol;Acc:30827]	0.174474		936	AMYLOID_PRECURSOR_PROTEIN_METABOLIC_PROCESS	BP	0.3
937	209863_s_at	TP63	tumor protein p63 [Source:HGNC Symbol;Acc:15979]	0.365687		937	BODY_FLUID_SECRETION	BP	0.3
938	205132_at	ACTC1	actin, alpha, cardiac muscle 1 [Source:HGNC Symbol;Acc:143]	0.302603		938	COENZYME_BIOSYNTHETIC_PROCESS	BP	0.3
939	205359_at	AKAP6	A kinase (PRKA) anchor protein 6 [Source:HGNC Symbol;Acc:376]	0.282841		939	G_PROTEIN_SIGNALING__ADENYLATE_CYCLASE_INHIBITING_PATHWAY	BP	0.3
940	207677_s_at	NCF4	neutrophil cytosolic factor 4, 40kDa [Source:HGNC Symbol;Acc:7662]	0.324788		940	GENE_SILENCING	BP	0.3
941	208335_s_at	DARC	Duffy blood group, chemokine receptor [Source:HGNC Symbol;Acc:4035]	0.182545		941	INTERLEUKIN_2_PRODUCTION	BP	0.3
942	209726_at	CA11	carbonic anhydrase XI [Source:HGNC Symbol;Acc:1370]	0.251774		942	MAINTENANCE_OF_CELLULAR_PROTEIN_LOCALIZATION	BP	0.3
943	203240_at	FCGBP	Fc fragment of IgG binding protein [Source:HGNC Symbol;Acc:13572]	0.285186		943	MITOCHONDRIAL_MEMBRANE_ORGANIZATION_AND_BIOGENESIS	BP	0.3
944	206017_at	KIAA0319	KIAA0319 [Source:HGNC Symbol;Acc:21580]	0.351032		944	MONOCARBOXYLIC_ACID_TRANSPORT	BP	0.3
945	219140_s_at	RBP4	retinol binding protein 4, plasma [Source:HGNC Symbol;Acc:9922]	0.135415		945	NEGATIVE_REGULATION_OF_MYELOID_CELL_DIFFERENTIATION	BP	0.3
946	202458_at	AP000654.2	Serine protease 23 Precursor (EC 3.4.21.-)(Putative secreted protein Zsig13) [Source:UniProtKB/Swiss-Prot;Acc:O95084]	0.116182		946	NOTCH_SIGNALING_PATHWAY	BP	0.3
947	220185_at	SPTBN4	spectrin, beta, non-erythrocytic 4 [Source:HGNC Symbol;Acc:14896]	0.349744		947	PROTEIN_POLYUBIQUITINATION	BP	0.3
948	218613_at	PSD3	pleckstrin and Sec7 domain containing 3 [Source:HGNC Symbol;Acc:19093]	0.12432		948	REGULATION_OF_GENE_SPECIFIC_TRANSCRIPTION	BP	0.3
949	221795_at	NTRK2	neurotrophic tyrosine kinase, receptor, type 2 [Source:HGNC Symbol;Acc:8032]	0.0158825		949	RESPONSE_TO_CARBOHYDRATE_STIMULUS	BP	0.3
950	211481_at	SLCO1A2	solute carrier organic anion transporter family, member 1A2 [Source:HGNC Symbol;Acc:10956]	0.32791		950	MONOSACCHARIDE_TRANSMEMBRANE_TRANSPORTER_ACTIVITY	MF	0.3
951	203370_s_at	PDLIM7	PDZ and LIM domain 7 (enigma) [Source:HGNC Symbol;Acc:22958]	0.239008		951	PHOSPHORUS_OXYGEN_LYASE_ACTIVITY	MF	0.3
952	205489_at	CRYM	crystallin, mu [Source:HGNC Symbol;Acc:2418]	0.207198		952	RNA_POLYMERASE_II_TRANSCRIPTION_MEDIATOR_ACTIVITY	MF	0.3
953	207126_x_at	UGT1A7	UDP glucuronosyltransferase 1 family, polypeptide A7 [Source:HGNC Symbol;Acc:12539]	0.376142		953	SECRETIN_LIKE_RECEPTOR_ACTIVITY	MF	0.3
954	220704_at	IKZF1	IKAROS family zinc finger 1 (Ikaros) [Source:HGNC Symbol;Acc:13176]	0.309931		954	SMALL_CONJUGATING_PROTEIN_SPECIFIC_PROTEASE_ACTIVITY	MF	0.3
955	206984_s_at	RIT2	Ras-like without CAAX 2 [Source:HGNC Symbol;Acc:10017]	0.368606		955	SPECIFIC_TRANSCRIPTIONAL_REPRESSOR_ACTIVITY	MF	0.3
956	220330_s_at	SAMSN1	SAM domain, SH3 domain and nuclear localization signals 1 [Source:HGNC Symbol;Acc:10528]	0.23982		956	CARBOHYDRATE_BIOSYNTHETIC_PROCESS	BP	0.3
957	214234_s_at	CYP3A5	cytochrome P450, family 3, subfamily A, polypeptide 5 [Source:HGNC Symbol;Acc:2638]	0.318429		957	CYTOKINE_METABOLIC_PROCESS	BP	0.3
958	206847_s_at	HOXA7	homeobox A7 [Source:HGNC Symbol;Acc:5108]	0.29978		958	NEGATIVE_REGULATION_OF_GROWTH	BP	0.3
959	202254_at			0.276508		959	AMINO_ACID_AND_DERIVATIVE_METABOLIC_PROCESS	BP	0.3
960	209827_s_at	IL16	interleukin 16 (lymphocyte chemoattractant factor) [Source:HGNC Symbol;Acc:5980]	0.270929		960	PATTERN_SPECIFICATION_PROCESS	BP	0.3
961	205366_s_at	HOXB6	homeobox B6 [Source:HGNC Symbol;Acc:5117]	0.306555		961	CELL_CYCLE_PHASE	BP	0.3
962	204912_at	IL10RA	interleukin 10 receptor, alpha [Source:HGNC Symbol;Acc:5964]	0.306336		962	RESPONSE_TO_ABIOTIC_STIMULUS	BP	0.3
963	212543_at	AIM1	absent in melanoma 1 [Source:HGNC Symbol;Acc:356]	0.0900334		963	POSITIVE_REGULATION_OF_DNA_BINDING	BP	0.3
964	207501_s_at	FGF12	fibroblast growth factor 12 [Source:HGNC Symbol;Acc:3668]	0.328917		964	REGULATION_OF_MYELOID_CELL_DIFFERENTIATION	BP	0.3
965	205156_s_at	ACCN2	amiloride-sensitive cation channel 2, neuronal [Source:HGNC Symbol;Acc:100]	0.330713		965	REGULATION_OF_PROTEIN_SECRETION	BP	0.3
966	205485_at	RYR1	ryanodine receptor 1 (skeletal) [Source:HGNC Symbol;Acc:10483]	0.291521		966	SULFOTRANSFERASE_ACTIVITY	MF	0.3
967	201508_at	IGFBP4	insulin-like growth factor binding protein 4 [Source:HGNC Symbol;Acc:5473]	-0.0795227		967	ER_GOLGI_INTERMEDIATE_COMPARTMENT	CC	0.3
968	205150_s_at	AC005013.6	TLR4 interactor with leucine rich repeats (TRIL), mRNA [Source:RefSeq DNA;Acc:NM_014817]	0.249548		968	DETECTION_OF_STIMULUS	BP	0.3
969	205651_x_at	RAPGEF4	Rap guanine nucleotide exchange factor (GEF) 4 [Source:HGNC Symbol;Acc:16626]	0.211776		969	GLUCOSE_CATABOLIC_PROCESS	BP	0.3
970	219142_at	RASL11B	RAS-like, family 11, member B [Source:HGNC Symbol;Acc:23804]	0.321936		970	INTERFERON_GAMMA_PRODUCTION	BP	0.3
971	203276_at	LMNB1	lamin B1 [Source:HGNC Symbol;Acc:6637]	0.322611		971	MAINTENANCE_OF_CELLULAR_LOCALIZATION	BP	0.3
972	213992_at	COL4A6	collagen, type IV, alpha 6 [Source:HGNC Symbol;Acc:2208]	0.30602		972	PHOTOTRANSDUCTION	BP	0.3
973	210232_at	CDC42	cell division cycle 42 (GTP binding protein, 25kDa) [Source:HGNC Symbol;Acc:1736]	0.364488		973	POSITIVE_REGULATION_OF_DNA_METABOLIC_PROCESS	BP	0.3
974	205213_at	ACAP1	ArfGAP with coiled-coil, ankyrin repeat and PH domains 1 [Source:HGNC Symbol;Acc:16467]	0.32097		974	PURINE_NUCLEOTIDE_METABOLIC_PROCESS	BP	0.3
975	212091_s_at	COL6A1	collagen, type VI, alpha 1 [Source:HGNC Symbol;Acc:2211]	0.165617		975	REGULATION_OF_LIPID_METABOLIC_PROCESS	BP	0.3
976	201203_s_at	RRBP1	ribosome binding protein 1 homolog 180kDa (dog) [Source:HGNC Symbol;Acc:10448]	0.188972		976	CYCLASE_ACTIVITY	MF	0.3
977	209487_at	RBPMS	RNA binding protein with multiple splicing [Source:HGNC Symbol;Acc:19097]	0.0384141		977	HISTONE_METHYLTRANSFERASE_ACTIVITY	MF	0.3
978	203687_at	CX3CL1	chemokine (C-X3-C motif) ligand 1 [Source:HGNC Symbol;Acc:10647]	0.339532		978	SEROTONIN_RECEPTOR_ACTIVITY	MF	0.3
979	204993_at	GNAZ	guanine nucleotide binding protein (G protein), alpha z polypeptide [Source:HGNC Symbol;Acc:4395]	0.210187		979	SUGAR_TRANSMEMBRANE_TRANSPORTER_ACTIVITY	MF	0.3
980	219010_at	C1orf106	Uncharacterized protein C1orf106 [Source:UniProtKB/Swiss-Prot;Acc:Q3KP66]	0.335512		980	VACUOLE	CC	0.3
981	203699_s_at	DIO2	deiodinase, iodothyronine, type II [Source:HGNC Symbol;Acc:2884]	0.168672		981	POSITIVE_REGULATION_OF_TRANSLATION	BP	0.3
982	215125_s_at	UGT1A7	UDP glucuronosyltransferase 1 family, polypeptide A7 [Source:HGNC Symbol;Acc:12539]	0.338691		982	MONOOXYGENASE_ACTIVITY	MF	0.3
983	219562_at	RAB26	RAB26, member RAS oncogene family [Source:HGNC Symbol;Acc:14259]	0.245132		983	PROTEIN_SERINE_THREONINE_KINASE_ACTIVITY	MF	0.3
984	205488_at	GZMA	granzyme A (granzyme 1, cytotoxic T-lymphocyte-associated serine esterase 3) [Source:HGNC Symbol;Acc:4708]	0.309456		984	ENERGY_DERIVATION_BY_OXIDATION_OF_ORGANIC_COMPOUNDS	BP	0.3
985	209569_x_at	NSG1	Neuron-specific protein family member 1 (Brain neuron cytoplasmic protein 1) [Source:UniProtKB/Swiss-Prot;Acc:P42857]	0.210989		985	NEGATIVE_REGULATION_OF_CELLULAR_METABOLIC_PROCESS	BP	0.3
986	209278_s_at	TFPI2	tissue factor pathway inhibitor 2 [Source:HGNC Symbol;Acc:11761]	0.289944		986	COVALENT_CHROMATIN_MODIFICATION	BP	0.3
987	207961_x_at	MYH11	myosin, heavy chain 11, smooth muscle [Source:HGNC Symbol;Acc:7569]	0.0683547		987	HOMEOSTASIS_OF_NUMBER_OF_CELLS	BP	0.3
988	210185_at	CACNB1	calcium channel, voltage-dependent, beta 1 subunit [Source:HGNC Symbol;Acc:1401]	0.280083		988	NUCLEOTIDE_EXCISION_REPAIR	BP	0.3
989	211653_x_at	AKR1C1	aldo-keto reductase family 1, member C1 (dihydrodiol dehydrogenase 1; 20-alpha (3-alpha)-hydroxysteroid dehydrogenase) [Source:HGNC Symbol;Acc:384]	0.139485		989	POSITIVE_REGULATION_OF_BINDING	BP	0.3
990	203868_s_at	VCAM1	vascular cell adhesion molecule 1 [Source:HGNC Symbol;Acc:12663]	0.122868		990	REGULATION_OF_NUCLEOCYTOPLASMIC_TRANSPORT	BP	0.3
991	204476_s_at	PC	pyruvate carboxylase [Source:HGNC Symbol;Acc:8636]	0.231595		991	CHROMATIN_BINDING	MF	0.3
992	205888_s_at	JAKMIP2	janus kinase and microtubule interacting protein 2 [Source:HGNC Symbol;Acc:29067]	0.331664		992	AMINE_METABOLIC_PROCESS	BP	0.4
993	209794_at	SRGAP3	SLIT-ROBO Rho GTPase activating protein 3 [Source:HGNC Symbol;Acc:19744]	0.277676		993	AMINO_ACID_METABOLIC_PROCESS	BP	0.4
994	208321_s_at	CABP1	calcium binding protein 1 [Source:HGNC Symbol;Acc:1384]	0.305003		994	PEPTIDYL_AMINO_ACID_MODIFICATION	BP	0.4
995	204285_s_at	PMAIP1	phorbol-12-myristate-13-acetate-induced protein 1 [Source:HGNC Symbol;Acc:9108]	0.245506		995	DNA_FRAGMENTATION_DURING_APOPTOSIS	BP	0.4
996	214774_x_at	TOX3	TOX high mobility group box family member 3 [Source:HGNC Symbol;Acc:11972]	0.27588		996	MAINTENANCE_OF_PROTEIN_LOCALIZATION	BP	0.4
997	204623_at	TFF3	trefoil factor 3 (intestinal) [Source:HGNC Symbol;Acc:11757]	0.287161		997	NLS_BEARING_SUBSTRATE_IMPORT_INTO_NUCLEUS	BP	0.4
998	221861_at			0.303166		998	SENSORY_PERCEPTION_OF_CHEMICAL_STIMULUS	BP	0.4
999	202368_s_at	TRAM2	translocation associated membrane protein 2 [Source:HGNC Symbol;Acc:16855]	0.205665		999	VACUOLE_ORGANIZATION_AND_BIOGENESIS	BP	0.4
1000	209596_at	MXRA5	matrix-remodelling associated 5 [Source:HGNC Symbol;Acc:7539]	-0.00142265		1000	DELAYED_RECTIFIER_POTASSIUM_CHANNEL_ACTIVITY	MF	0.4
1001	204586_at	BSN	bassoon (presynaptic cytomatrix protein) [Source:HGNC Symbol;Acc:1117]	0.360737		1001	ENDOPLASMIC_RETICULUM_LUMEN	CC	0.4
1002	208320_at	CABP1	calcium binding protein 1 [Source:HGNC Symbol;Acc:1384]	0.327127		1002	GAMETE_GENERATION	BP	0.4
1003	220306_at	FAM46C	family with sequence similarity 46, member C [Source:HGNC Symbol;Acc:24712]	0.321639		1003	GOLGI_APPARATUS_PART	CC	0.4
1004	206631_at	PTGER2	prostaglandin E receptor 2 (subtype EP2), 53kDa [Source:HGNC Symbol;Acc:9594]	0.304618		1004	POSITIVE_REGULATION_OF_CYTOKINE_BIOSYNTHETIC_PROCESS	BP	0.4
1005	213745_at	ATRNL1	attractin-like 1 [Source:HGNC Symbol;Acc:29063]	0.326496		1005	DNA_DEPENDENT_ATPASE_ACTIVITY	MF	0.4
1006	204890_s_at	LCK	lymphocyte-specific protein tyrosine kinase [Source:HGNC Symbol;Acc:6524]	0.328542		1006	S_ADENOSYLMETHIONINE_DEPENDENT_METHYLTRANSFERASE_ACTIVITY	MF	0.4
1007	214735_at	IPCEF1	interaction protein for cytohesin exchange factors 1 [Source:HGNC Symbol;Acc:21204]	0.271652		1007	INTERPHASE_OF_MITOTIC_CELL_CYCLE	BP	0.4
1008	207174_at	GPC5	glypican 5 [Source:HGNC Symbol;Acc:4453]	0.33956		1008	CHROMOSOME__PERICENTRIC_REGION	CC	0.4
1009	209198_s_at	SYT11	synaptotagmin XI [Source:HGNC Symbol;Acc:19239]	0.177635		1009	CELL_CYCLE_PROCESS	BP	0.4
1010	219525_at	SLC47A1	solute carrier family 47, member 1 [Source:HGNC Symbol;Acc:25588]	0.297797		1010	NITROGEN_COMPOUND_METABOLIC_PROCESS	BP	0.4
1011	204247_s_at	CDK5	cyclin-dependent kinase 5 [Source:HGNC Symbol;Acc:1774]	0.301438		1011	NEGATIVE_REGULATION_OF_RNA_METABOLIC_PROCESS	BP	0.4
1012	205554_s_at	DNASE1L3	deoxyribonuclease I-like 3 [Source:HGNC Symbol;Acc:2959]	0.264251		1012	NEGATIVE_REGULATION_OF_TRANSCRIPTION__DNA_DEPENDENT	BP	0.4
1013	209840_s_at	LRRN3	leucine rich repeat neuronal 3 [Source:HGNC Symbol;Acc:17200]	0.116153		1013	ER_NUCLEAR_SIGNALING_PATHWAY	BP	0.4
1014	217033_x_at	NTRK3	neurotrophic tyrosine kinase, receptor, type 3 [Source:HGNC Symbol;Acc:8033]	0.251377		1014	RIBONUCLEOTIDE_METABOLIC_PROCESS	BP	0.4
1015	202566_s_at	SVIL	supervillin [Source:HGNC Symbol;Acc:11480]	0.129366		1015	TUBE_MORPHOGENESIS	BP	0.4
1016	212909_at	LYPD1	LY6/PLAUR domain containing 1 [Source:HGNC Symbol;Acc:28431]	0.31166		1016	HORMONE_BINDING	MF	0.4
1017	206253_at	DLG2	discs, large homolog 2 (Drosophila) [Source:HGNC Symbol;Acc:2901]	0.335825		1017	PROTEIN_METHYLTRANSFERASE_ACTIVITY	MF	0.4
1018	215446_s_at	LOX	lysyl oxidase [Source:HGNC Symbol;Acc:6664]	0.277556		1018	TRANSCRIPTION_REPRESSOR_ACTIVITY	MF	0.4
1019	204197_s_at	RUNX3	runt-related transcription factor 3 [Source:HGNC Symbol;Acc:10473]	0.307223		1019	NUCLEASE_ACTIVITY	MF	0.4
1020	204437_s_at	FOLR1	folate receptor 1 (adult) [Source:HGNC Symbol;Acc:3791]	0.320928		1020	RESPONSE_TO_LIGHT_STIMULUS	BP	0.4
1021	207957_s_at	PRKCB	protein kinase C, beta [Source:HGNC Symbol;Acc:9395]	0.0353474		1021	MONOVALENT_INORGANIC_CATION_TRANSMEMBRANE_TRANSPORTER_ACTIVITY	MF	0.4
1022	205513_at	TCN1	transcobalamin I (vitamin B12 binding protein, R binder family) [Source:HGNC Symbol;Acc:11652]	0.342749		1022	SPECIFIC_RNA_POLYMERASE_II_TRANSCRIPTION_FACTOR_ACTIVITY	MF	0.4
1023	218039_at	NUSAP1	nucleolar and spindle associated protein 1 [Source:HGNC Symbol;Acc:18538]	0.269707		1023	G1_S_TRANSITION_OF_MITOTIC_CELL_CYCLE	BP	0.4
1024	211958_at	IGFBP5	insulin-like growth factor binding protein 5 [Source:HGNC Symbol;Acc:5474]	0.027772		1024	SECONDARY_METABOLIC_PROCESS	BP	0.4
1025	205034_at	CCNE2	cyclin E2 [Source:HGNC Symbol;Acc:1590]	0.326414		1025	PROTEIN_SERINE_THREONINE_PHOSPHATASE_ACTIVITY	MF	0.4
1026	205856_at	SLC14A1	solute carrier family 14 (urea transporter), member 1 (Kidd blood group) [Source:HGNC Symbol;Acc:10918]	0.259789		1026	TRANSFERASE_ACTIVITY__TRANSFERRING_SULFUR_CONTAINING_GROUPS	MF	0.4
1027	211742_s_at	EVI2B	ecotropic viral integration site 2B [Source:HGNC Symbol;Acc:3500]	0.206114		1027	PROTEIN_PHOSPHATASE_TYPE_2A_REGULATOR_ACTIVITY	MF	0.4
1028	212444_at			0.270534		1028	COATED_VESICLE_MEMBRANE	CC	0.4
1029	204865_at	CA3	carbonic anhydrase III, muscle specific [Source:HGNC Symbol;Acc:1374]	0.347004		1029	CONDENSED_NUCLEAR_CHROMOSOME	CC	0.4
1030	220116_at	KCNN2	potassium intermediate/small conductance calcium-activated channel, subfamily N, member 2 [Source:HGNC Symbol;Acc:6291]	0.232934		1030	VESICLE_COAT	CC	0.4
1031	205350_at	CRABP1	cellular retinoic acid binding protein 1 [Source:HGNC Symbol;Acc:2338]	0.286993		1031	GOLGI_VESICLE_TRANSPORT	BP	0.4
1032	218792_s_at	BSPRY	B-box and SPRY domain containing [Source:HGNC Symbol;Acc:18232]	0.28944		1032	DNA_BINDING	MF	0.4
1033	213245_at	ADCY1	adenylate cyclase 1 (brain) [Source:HGNC Symbol;Acc:232]	0.201998		1033	REGULATION_OF_MITOSIS	BP	0.4
1034	212308_at	CLASP2	cytoplasmic linker associated protein 2 [Source:HGNC Symbol;Acc:17078]	0.220554		1034	AMINE_RECEPTOR_ACTIVITY	MF	0.4
1035	211506_s_at	IL8	interleukin 8 [Source:HGNC Symbol;Acc:6025]	0.320894		1035	METHYLTRANSFERASE_ACTIVITY	MF	0.4
1036	206190_at	GPR17	G protein-coupled receptor 17 [Source:HGNC Symbol;Acc:4471]	0.30672		1036	PROTEIN_AMINO_ACID_AUTOPHOSPHORYLATION	BP	0.5
1037	213150_at	HOXA10	homeobox A10 [Source:HGNC Symbol;Acc:5100]	0.282913		1037	PROTEIN_AUTOPROCESSING	BP	0.5
1038	204852_s_at	PTPN7	protein tyrosine phosphatase, non-receptor type 7 [Source:HGNC Symbol;Acc:9659]	0.323716		1038	KINETOCHORE	CC	0.5
1039	213273_at	ODZ4	odz, odd Oz/ten-m homolog 4 (Drosophila) [Source:HGNC Symbol;Acc:29945]	0.293745		1039	AMINE_BIOSYNTHETIC_PROCESS	BP	0.5
1040	207693_at	CACNB4	calcium channel, voltage-dependent, beta 4 subunit [Source:HGNC Symbol;Acc:1404]	0.352667		1040	DETECTION_OF_STIMULUS_INVOLVED_IN_SENSORY_PERCEPTION	BP	0.5
1041	202052_s_at	RAI14	retinoic acid induced 14 [Source:HGNC Symbol;Acc:14873]	0.163168		1041	G1_PHASE	BP	0.5
1042	52837_at	KIAA1644	KIAA1644 [Source:HGNC Symbol;Acc:29335]	0.322472		1042	ACETYLCHOLINE_BINDING	MF	0.5
1043	207414_s_at	PCSK6	proprotein convertase subtilisin/kexin type 6 [Source:HGNC Symbol;Acc:8569]	0.22587		1043	CARBOHYDRATE_KINASE_ACTIVITY	MF	0.5
1044	210059_s_at	MAPK13	mitogen-activated protein kinase 13 [Source:HGNC Symbol;Acc:6875]	0.233763		1044	CARBOHYDRATE_TRANSMEMBRANE_TRANSPORTER_ACTIVITY	MF	0.5
1045	208850_s_at	THY1	Thy-1 cell surface antigen [Source:HGNC Symbol;Acc:11801]	0.0729363		1045	THIOLESTER_HYDROLASE_ACTIVITY	MF	0.5
1046	207135_at	HTR2A	5-hydroxytryptamine (serotonin) receptor 2A [Source:HGNC Symbol;Acc:5293]	0.352318		1046	COATED_MEMBRANE	CC	0.5
1047	204015_s_at	DUSP4	dual specificity phosphatase 4 [Source:HGNC Symbol;Acc:3070]	0.245633		1047	MEMBRANE_COAT	CC	0.5
1048	205272_s_at	PRH1	proline-rich protein HaeIII subfamily 1 [Source:HGNC Symbol;Acc:9366]	0.34292		1048	SEQUENCE_SPECIFIC_DNA_BINDING	MF	0.5
[truncated: 1,179 more rows]

## Sheet: Inactive (c)
Gene List - mask c						HG Overrepresentation List - mask c
[truncated: 1,455 more rows]

## Sheet: Inactive (d)
Gene List - mask d						HG Overrepresentation List - mask d
[truncated: 1,455 more rows]

[truncated: 4 more sheets: Housekeepers (e), Housekeepers (f), Housekeepers (g), Housekeepers (h)]
